# Supplementary material for: Brain-wide reconstruction of inhibitory circuits after traumatic brain injury
Source: Nat Commun. 2022 Jun 14;13:3417. doi: 10.1038/s41467-022-31072-2 (PMC9197933; doi:10.1038/s41467-022-31072-2)
Supplement: Supplementary file 3 — Supplementary Data 1-9 [file 41467_2022_31072_MOESM3_ESM.xlsx]

## Sheet: Supp Data 1
Supplementary Data 1 : Quantification of immunostaining experiments
Figure	Measure	Sample size	Group	Hemisphere	Mean	SEM	Test	Statistics	Post-hoc test	Post-hoc statistics
Fig 1b	cells / mm2	Uninjured, n= 6 TBI, n = 5	Uninjured	Contralateral	6.59	0.45	Two-way ANOVA	Interaction: F(1, 18) = 19.79, P = 3.10E-04, η2 = 1.80E-01 Hemisphere: F(1, 18) = 30.96, P = 2.78E-05, η2 = 2.82E-01 Group: F(1, 18) = 45.34, P = 2.60E-06, η2 = 4.12E-01	Tukey	Contralateral:Uninjured vs. Contralateral:TBI, P = 3.95E-01 Contralateral:Uninjured vs. Ipsilateral:Uninjured, P = 8.41E-01 Contralateral:Uninjured vs. Ipsilateral:TBI, P = 4.11E-07 Contralateral:TBI vs. Ipsilateral:Uninjured, P = 8.41E-01 Contralateral:TBI vs. Ipsilateral:TBI, P = 1.31E-05 Ipsilateral:Uninjured vs. Ipsilateral:TBI, P = 1.62E-06
				Ipsilateral	6.19	0.38
			TBI	Contralateral	5.78	0.25
				Ipsilateral	2.2	0.18
Fig 3f	cells / mm2	Uninjured, n= 3 TBI, n = 5	Uninjured	Contralateral	215.64	11.13	Two-way ANOVA	Interaction: F(1, 12) = 1.60E-03, P = 9.69E-01, η2 = 1.13E-04 Hemisphere: F(1, 12) = 1.922, P = 1.91E-01, η2 = 1.4E-01 Group: F(1, 12) = 0.1808, P = 6.78E-01, η2 = 1.3E-02
				Ipsilateral	235.46	11.59
			TBI	Contralateral	210.29	15.22
				Ipsilateral	228.99	11.2
Fig 3h	% area	Uninjured, n= 3 TBI, n = 4	Uninjured	Contralateral	20.83	1.74	Two-way ANOVA	Interaction: F(1, 10) = 0.1010, P = 7.57E-01, η2 = 8.68E-03 Hemisphere: F(1, 10) = 0.1163, P = 7.40E-01, η2 = 9.99E-03 Group: F(1, 10) = 1.384, P = 2.67E-01, η2 = 1.19E-01
				Ipsilateral	20.8	1.92
			TBI	Contralateral	21.96	1.21
				Ipsilateral	22.85	0.62
Fig 3k	cells / mm2	Uninjured, n= 3 TBI, n = 5	Uninjured	Contralateral	407.48	12.53	Two-way ANOVA	Interaction:F(1, 12) = 1.251, P = 2.85E-01, η2 = 9.35E-02 Hemisphere: F(1, 12) = 5.88E-05, P = 9.94E-01, η2 = 4.4E-06 Group: F(1, 12) = 0.03238, P = 8.60E-01, η2 = 2.42E-03
				Ipsilateral	394.17	2.59
			TBI	Contralateral	396.44	12.37
				Ipsilateral	409.73	11.04
Supp Fig 8	cells / mm2	Uninjured, n= 6 TBI, n = 4	Uninjured	Contralateral	196.82	7.84	Two-way ANOVA	Interaction: F (1, 16) = 0.02739, P = 8.7E-01, η2 = 1.52E-03 Hemisphere: F (1, 16) = 1.345, P = 2.6E-01, η2 =7.48E-02 Group: F (1, 16) = 0.6352, P = 4.4E-01, η2 = 3.53E-02
				Ipsilateral	203.82	6.05
			TBI	Contralateral	201.26	6.63
				Ipsilateral	210.59	5.25
Supp Fig 10	cells / mm2	Uninjured, n= 6 TBI, n = 5	Uninjured	Contralateral	15.86	0.38	Two-way ANOVA	Interaction: F (1, 18) = 8.97E-03, P = 9.26E-01, η2 = 4.67E-04 Hemisphere: F (1, 18) = 0.79, P = 3.87E-01, η2 = 4.1E-02 Group: F (1, 18) = 0.40, P = 5.33E-01, η2 = 2.1E-02
				Ipsilateral	16.23	0.3
			TBI	Contralateral	16.11	0.59
				Ipsilateral	16.56	0.58
Figure	Measure	Sample size	Group	Region	Total		Test	Statistics
Fig 1h	DG:CA3	Uninjured, n= 4 TBI, n = 2	Uninjured	DG	67		Fisher's exact test	P = 2.5E-01 Odds ratio = 2.35
				CA3	6
			TBI	DG	19
				CA3	4
Fig 3e	CHAT+:CHAT-	Uninjured, n= 3 TBI, n = 4	Uninjured	CHAT+	32		Fisher's exact test	P = 9.99E-01 Odds ratio = 0.70
				CHAT-	13
			TBI	CHAT+	7
				CHAT-	2
Fig 3j	Reelin+:Reelin-	Uninjured, n= 3 TBI, n = 3	Uninjured	Reelin+	39		Fisher's exact test	P = 9.99E-01 Odds ratio = 0.81
				Reelin-	6
			TBI	Reelin+	8
				Reelin-	1
Fig 4b	neurons / layer	Uninjured, n= 3 TBI, n = 4	Uninjured	CA1 SO	11		Chi-squared test	χ2 = 31.73 P = 1.29E-07 d.f. = 2
				CA1 PYR	28
				CA1 SR	6
			TBI	CA1 SO	8
				CA1 PYR	171
				CA1 SR	4

## Sheet: Supp Data 2
Supplementary Data 2: ARA nomenclature
High-level regions
acronym	name
IsoCTX	Isocortex
OLF	Olfactory areas
HPF	Hippocampal formation
CTXsp	Cortical subplate
STR	Striatum
PAL	Pallidum
TH	Thalamus
HY	Hypothalamus
MB	Midbrain
HB	Hindbrain
Thalamic regions
acronym	name
ATN	Anterior group of the dorsal thalamus
EPI	Epithalamus
ILM	Intralaminar nuclei of the dorsal thalamus
LAT	Lateral group of the dorsal thalamus
MED	Medial group of the dorsal thalamus
MTN	Midline group of the dorsal thalamus
GENd	Geniculate group, dorsal thalamus
SPA	Subparafascicular area
SPF	Subparafascicular nucleus
VENT	Ventral group of the dorsal thalamus
Individual regions
acronym	name	high-level region
AAA	Anterior amygdalar area	STR
ACAd	Anterior cingulate area, dorsal part	IsoCTX
ACAv	Anterior cingulate area, ventral part	IsoCTX
ACB	Nucleus accumbens	STR
AD	Anterodorsal nucleus	TH
ADP	Anterodorsal preoptic nucleus	HY
AHN	Anterior hypothalamic nucleus	HY
AId	Agranular insular area, dorsal part	IsoCTX
AIp	Agranular insular area, posterior part	IsoCTX
AIv	Agranular insular area, ventral	IsoCTX
AMd	Anteromedial nucleus, dorsal part	TH
AMv	Anteromedial nucleus, ventral part	TH
AON	Anterior olfactory nucleus	OLF
APN	Anterior pretectal nucleus	MB
ARH	Arcuate hypothalamic nucleus	HY
AUDd	Dorsal auditory area	IsoCTX
AUDp	Primary auditory area	IsoCTX
AUDpo	Posterior auditory area	IsoCTX
AUDv	Ventral auditory area	IsoCTX
AV	Anteroventral nucleus of thalamus	TH
AVP	Anteroventral preoptic nucleus	HY
AVPV	Anteroventral periventricular nucleus	HY
BLAa	Basolateral amygdalar nucleus, anterior	CTXsp
BLAp	Basolateral amygdalar nucleus, posterior	CTXsp
BLAv	Basolateral amygdalar nucleus, ventral	CTXsp
BLMa	Basomedial amygdalar nucleus, anterior	CTXsp
BLMp	Basomedial amygdalar nucleus, posterior	CTXsp
BST	Bed nuclei of the stria terminalis	PAL
CA1	Field CA1	HPF
CA2	Field CA2	HPF
CA3	Field CA3	HPF
CEAm	Central amygdalar nucleus, medial part	STR
CL	Central lateral nucleus of the thalamus	TH
CLA	Claustrum	CTXsp
CLI	Central linear nucleus raphe	MB
CM	Central medial nucleus of the thalamus	TH
COAa	Cortical amygdalar area, anterior part	OLF
COAp	Cortical amygdalar area, posterior part	OLF
CS	Superior central nucleus raphe	HB
DMH	Dorsomedial nucleus of the hypothalamus	HY
DG	Dentate gyrus	HPF
DP	Dorsal peduncular area	OLF
DR	Dorsal nucleus raphe	MB
DTN	Dorsal tegmental nucleus	HB
ECT	Ectorhinal area	IsoCTX
ENTl	Entorhinal area, lateral part	HPF
ENTm	Entorhinal area, medial part	HPF
EPd	Endopiriform nucleus, dorsal part	CTXsp
EPv	Endopiriform nucleus, ventral part	CTXsp
Eth	Ethmoid nucleus of the thalamus	TH
EW	Edinger-Westphal nucleus	MB
FRP	Frontal pole	IsoCTX
FS	Fundus of striatum	STR
GPe	Globus pallidus, external segment	PAL
GPi	Globus pallidus, internal segment	PAL
GRN	Gigantocellular reticular nucleus	HB
GU	Gustatory areas	IsoCTX
HATA	Hippocampo-amygdalar transition area	HPF
IA	Intercalated amygdalar nucleus	STR
IAD	Interanterodorsal nucleus of the thalamus	TH
IAM	Interanteromedial nucleus of the thalamus	TH
IF	Interfascicular nucleus raphe	MB
IG	Induseum griseum	HPF
ILA	Infralimbic area	IsoCTX
IMD	Intermediodorsal nucleus of the thalamus	TH
IPN	Interpeduncular nucleus	MB
LA	Lateral amygdalar nucleus	CTXsp
LC	Locus ceruleus	HB
LD	Lateral dorsal nucleus of thalamus	TH
LDT	Laterodorsal tegmental nucleus	HB
LH	Lateral habenula	TH
LHA	Lateral hypothalamic area	HY
LP	Lateral posterior nucleus of the thalamus	TH
LPO	Lateral preoptic area	HY
LSr	Lateral septal nucleus, rostral (rostroventral) part	STR
LSv	Lateral septal nucleus, ventral part	STR
MA	Magnocellular nucleus	PAL
MD	Mediodorsal nucleus of thalamus	TH
ME	Median eminence	HY
MEA	Medial amygdalar nucleus	STR
MEPO	Median preoptic nucleus	HY
MG	Medial geniculate complex	TH
MH	Medial habenula	TH
MOp	Primary motor area	IsoCTX
MOs	Secondary motor area	IsoCTX
MPN	Medial preoptic nucleus	HY
MPO	Medial preoptic area	HY
MRN	Midbrain reticular nucleus	MB
MS	Medial septal nucleus	PAL
MT	Medial terminal nucleus of the accessory optic tract	MB
NDB	Diagonal band nucleus	PAL
NI	Nucleus incertus	HB
NLOT	Nucleus of the lateral olfactory tract	OLF
ORBl	Orbital area, lateral part	IsoCTX
ORBm	Orbital area, medial part	IsoCTX
ORBvl	Orbital area, ventrolateral part	IsoCTX
OT	Olfactory tubercle	STR
PA	Posterior amygdalar nucleus	CTXsp
PAA	Piriform-amygdalar area	OLF
PAG	Periaqueductal gray	MB
PAR	Parasubiculum	HPF
PB	Parabrachial nucleus	HB
PCG	Pontine central gray	HB
PCN	Paracentral nucleus	TH
PeF	Perifornical nucleus	HY
PERI	Perirhinal area	IsoCTX
PF	Parafascicular nucleus	TH
PH	Posterior hypothalamic nucleus	HY
PIR	Piriform area	OLF
PL	Prelimbic area	IsoCTX
PMd	Dorsal premammillary nucleus	HY
PMv	Ventral premammillary nucleus	HY
PO	Posterior complex of the thalamus	TH
POL	Posterior limiting nucleus of the thalamus	TH
POST	Postsubiculum	HPF
PoT	Posterior triangular thalamic nucleus	TH
PPN	Pedunculopontine nucleus	MB
PR	Perireunensis nucleus	TH
PRC	Precommissural nucleus	MB
PRNr	Pontine reticular nucleus	HB
ProS	Prosubiculum	HPF
PS	Parastriatal nucleus	HY
PSTN	Parasubthalamic nucleus	HY
PT	Parataenial nucleus	TH
PV	Periventricular hypothalamic nucleus	HY
PVH	Paraventricular hypothalamic nucleus	HY
PVT	Paraventricular nucleus of the thalamus	TH
RE	Nucleus of reuniens	TH
RH	Rhomboid nucleus	TH
RL	Rostral linear nucleus raphe	MB
RN	Red nucleus	MB
RO	Nucleus raphe obscurus	HB
RPF	Retroparafascicular nucleus	MB
RPO	Nucleus raphe pontis	HB
RSPagl	Retrosplenial area, lateral agranular part	IsoCTX
RSPd	Retrosplenial area, dorsal part	IsoCTX
RSPv	Retrosplenial area, ventral part	IsoCTX
SCP	superior cerebelar peduncles	fiber tracts
SF	Septofimbrial nucleus	STR
SFO	Subfornical organ	HY
SGN	Suprageniculate nucleus	TH
SI	Substantia innominata	PAL
SMT	Submedial nucleus of the thalamus	TH
SNr	Substantia nigra, reticular part	MB
SO	Supraoptic nucleus	HY
SPA	Subparafascicular area	TH
SPFm	Subparafascicular nucleus, magnocellular part	TH
SPFp	Subparafascicular nucleus, parvicellular part	TH
SSp	Primary somatosensory area	IsoCTX
SSs	Supplemental somatosensory area	IsoCTX
STN	Subthalamic nucleus	HY
SUB	Subiculum	HPF
SUM	Supramammillary nucleus	HY
TEa	Temporal association areas	IsoCTX
TM	Tuberomammillary nucleus	HY
TR	Postpiriform transition area	OLF
TRN	Tegmental reticular nucleus	HB
TRS	Triangular nucleus of septum	PAL
TTd	Taenia tecta, dorsal part	OLF
TTv	Taenia tecta, ventral part	OLF
TU	Tuberal nucleus	HY
VAL	Ventral anterior-lateral complex of the thalamus	TH
VISa	Anterior area	IsoCTX
VISal	Anterolateral visual area	IsoCTX
VISam	Anteromedial visual area	IsoCTX
VISC	Visceral area	IsoCTX
VISl	Lateral visual area	IsoCTX
VISli	Laterointermediate area	IsoCTX
VISp	Primary visual area	IsoCTX
VISpm	posteromedial visual area	IsoCTX
VISpor	Postrhinal area	IsoCTX
VISrl	Rostrolateral area	IsoCTX
VLPO	Ventrolateral preoptic nucleus	HY
VM	Ventral medial nucleus of the thalamus	TH
VMH	Ventromedial hypothalamic nucleus	HY
VPL	Ventral posterolateral nucleus of the thalamus	TH
VPM	Ventral posteromedial nucleus of the thalamus	TH
VTA	Ventral tegmental area	MB
Xi	Xiphoid thalamic nucleus	TH
ZI	Zona incerta	HY

## Sheet: Supp Data 3
Supplementary Data 3: AP distribution of input to hilar SST interneurons
Figure	Measure	Sample size	Group	Bin length (μm)	Mean (%)	SEM	Test	Statistics	Post-hoc test	Post-hoc statistics
2g	distance	Uninjured, n = 4 TBI, n = 5	Uninjured	200	0	0	Two-way rm ANOVA	Interaction: F (60, 420) = 3.182, P = 3.86E-12, η2 = 1.09E-01 Distance: F (60, 420) = 17.54, P < 1.0E-15, η2 = 6.02E-01 Group: F (1, 7) = 0.1842, P = 6.81E-01, η2 = 1.25E-14 Subject: F (7, 420) = 1.182E-010, P > 9.99E-01, η2 = 4.73E-13	Bonferroni	Uninjured vs TBI (600), P > 9.99E-01 Uninjured vs TBI (800),P > 9.99E-01 Uninjured vs TBI (1000), P > 9.99E-01 Uninjured vs TBI (1200), P > 9.99E-01 Uninjured vs TBI (1400), P > 9.99E-01 Uninjured vs TBI (1600), P > 9.99E-01 Uninjured vs TBI (1800),P > 9.99E-01 Uninjured vs TBI (2000), P > 9.99E-01 Uninjured vs TBI (2200), P > 9.99E-01 Uninjured vs TBI (2400), P > 9.99E-01 Uninjured vs TBI (2600)…
				400	0	0
				600	0	0
				800	0	0
				1000	0	0
				1200	0	0
				1400	0	0
				1600	0	0
				1800	0	0
				2000	0	0
				2200	0	0
				2400	0	0
				2600	0	0
				2800	0	0
				3000	0	0
				3200	0	0
				3400	0	0
				3600	0	0
				3800	0	0
				4000	0	0
				4200	0.376599	0.232138
				4400	1.98738	0.745274
				4600	3.18793	1.00026
				4800	2.42657	0.452549
				5000	1.73196	0.697682
				5200	1.73413	0.546307
				5400	2.26431	0.766591
				5600	1.20578	0.343559
				5800	0.453763	0.180828
				6000	0	0
				6200	1.73813	0.76249
				6400	2.6691	0.776565
				6600	4.68497	1.61308
				6800	8.22046	0.84447
				7000	6.78505	0.786526
				7200	7.14732	0.832655
				7400	8.67257	1.69569
				7600	6.46801	1.45179
				7800	5.80066	1.81772
				8000	5.1197	0.770259
				8200	4.4033	1.15598
				8400	3.05009	0.606198
				8600	1.97435	0.420401
				8800	0.978564	0.0857888
				9000	0.77144	0.215771
				9200	0.439895	0.262808
				9400	0.140074	0.0855416
				9600	1.25934	0.312718
				9800	0.595407	0.2698
				10000	3.85384	0.942991
				10200	7.48116	2.04093
				10400	2.37813	0.710782
				10600	0	0
				10800	0	0
				11000	0	0
				11200	0	0
				11400	0	0
				11600	0	0
				11800	0	0
				12000	0	0
			TBI	200	0	0
				400	0	0
				600	0	0
				800	0	0
				1000	0	0
				1200	0	0
				1400	0	0
				1600	0	0
				1800	0	0
				2000	0	0
				2200	0	0
				2400	0	0
				2600	0	0
				2800	0	0
				3000	0	0
				3200	0	0
				3400	0	0
				3600	0	0
				3800	0	0
				4000	0	0
				4200	0.21978	0.21978
				4400	0.791209	0.558605
				4600	0.904762	0.585153
				4800	0.553114	0.350406
				5000	0	0
				5200	0.21978	0.21978
				5400	0.56338	0.56338
				5600	0.659341	0.659341
				5800	0	0
				6000	0	0
				6200	1.27436	0.61277
				6400	4.01981	1.4114
				6600	7.02275	2.4053
				6800	10.5502	2.27886
				7000	18.1147	5.02971
				7200	18.3088	4.01253
				7400	16.7191	4.54445
				7600	8.20699	2.80163
				7800	3.92091	1.38885
				8000	3.42016	1.11773
				8200	0.21978	0.21978
				8400	0.21978	0.21978
				8600	0	0
				8800	0	0
				9000	0	0
				9200	0	0
				9400	0.28169	0.28169
				9600	0	0
				9800	0.56338	0.56338
				10000	1.34654	1.09274
				10200	1.89965	1.0321
				10400	0	0
				10600	0	0
				10800	0	0
				11000	0	0
				11200	0	0
				11400	0	0
				11600	0	0
				11800	0	0
				12000	0	0

## Sheet: Supp Data 4
Supplementary Data 4: Proportion of input to hilar SST interneurons
Figure	Measure	Sample size	Group	Hemisphere	Region	Mean (%)	SEM	Test	Statistics	Post-hoc test	Post-hoc statistics
Fig 2h	% total input	Uninjured, n = 4 TBI, n = 5	Uninjured	Contralateral	DG	0.72198	0.197787	two-way rm ANOVA	Interaction: F(29, 203) = 5.924, P = 4E-15, η2 = 7.67E-02 Region: F(29, 203) = 62.18, P < 1E-15, η2 = 8.1-01 Injury: F(1, 7) = 0.1338, P = 7.3E-01, η2 = 7.21E-15 Subject: F(7, 203) = 1.21E-10; P>9.99E-01, η2 = 3.77E-13	Bonferroni	DG (contralateral): P > 9.99E-01 CA3 (contralateral): P > 9.99E-01 CA2 (contralateral): P > 9.99E-01 CA1 (contralateral): P > 9.99E-01 SUB (contralateral): P > 9.99E-01 ENTm (contralateral): P > 9.99E-01 ENTl (contralateral): P > 9.99E-01 MS (contralateral): P > 9.99E-01 NDB (contralateral): P > 9.99E-01 MA (contralateral): P > 9.99E-01 PERI (contralateral): P > 9.99E-01 VISpor (contralateral): P…
					CA3	3.91384	0.901591
					CA2	0.138504	0.138504
					CA1	0.326804	0.202105
					SUB	0	0
					ENTm	0	0
					ENTl	0	0
					MS	0.225612	0.13685
					NDB	2.64977	0.819595
					MA	0.31429	0.248733
					PERI	0	0
					VISpor	0	0
					AVP	0	0
					AVPV	0	0
					CS	0.0692521	0.0692521
				Ipsilateral	DG	33.397	2.86711
					CA3	24.4338	3.18045
					CA2	0.558341	0.274734
					CA1	1.97438	0.217071
					SUB	0.119048	0.119048
					ENTm	12.7624	3.06597
					ENTl	4.56609	0.746638
					MS	0.645449	0.225038
					NDB	11.1513	1.7914
					MA	0.15636	0.0914442
					PERI	0.617282	0.375198
					VISpor	0.457871	0.351457
					AVP	0.138504	0.138504
					AVPV	0.087108	0.087108
					CS	0.575012	0.230983
			TBI	Contralateral	DG	1.10623	0.700812
					CA3	0.43956	0.269175
					CA2	0	0
					CA1	1.14286	1.14286
					SUB	0	0
					ENTm	0	0
					ENTl	0	0
					MS	0	0
					NDB	0.28169	0.28169
					MA	0	0
					PERI	0	0
					VISpor	0	0
					AVP	0	0
					AVPV	0	0
					CS	0	0
				Ipsilateral	DG	39.2906	5.68201
					CA3	24.1239	2.64447
					CA2	0.43956	0.43956
					CA1	24.3118	4.89577
					SUB	1.14286	1.14286
					ENTm	3.52789	2.36747
					ENTl	0.28169	0.28169
					MS	0	0
					NDB	3.4099	1.24668
					MA	0.21978	0.21978
					PERI	0	0
					VISpor	0	0
					AVP	0	0
					AVPV	0	0
					CS	0.28169	0.28169

## Sheet: Supp Data 5
Supplementary Data 5: Convergence index (CI) of input to hilar SST interneurons
Figure	Measure	Sample size	Group	Hemisphere	Region	Mean (CI)	SEM	Test	Statistics	Post-hoc test	Post-hoc statistics
Supp Fig 7	% total input	Uninjured, n = 4 TBI, n = 5	Uninjured	Contralateral	DG	0.0608039	0.0275461	two-way rm ANOVA	Interaction: F(29, 203) = 5.745, P = 1.3E-14, η2 = 7.9E-02 Region: F(29, 203) = 57.56, P < 1E-15, η2 = 7.9E-01 Injury: F(1, 7) = 0.1345, P = 7.3E-01, η2 = 3.64E-05 Subject: F(7, 203) = 0.5694; P = 0.78, η2 = 1.89E-03	Bonferroni	DG (contralateral): P > 9.99E-01 CA3 (contralateral): P > 9.99E-01 CA2 (contralateral): P > 9.99E-01 CA1 (contralateral): P > 9.99E-01 SUB (contralateral): P > 9.99E-01 ENTm (contralateral): P > 9.99E-01 ENTl (contralateral): P > 9.99E-01 MS (contralateral): P > 9.99E-01 NDB (contralateral): P > 9.99E-01 MA (contralateral): P > 9.99E-01 PERI (contralateral): P > 9.99E-01 VISpor (contralateral): P…
					CA3	0.248586	0.0443665
					CA2	0.0133333	0.0133333
					CA1	0.02	0.02
					SUB	0	0
					ENTm	0	0
					ENTl	0	0
					MS	0.0223423	0.0117822
					NDB	0.236514	0.0791278
					MA	0.0334373	0.0244602
					PERI	0	0
					VISpor	0	0
					AVP	0	0
					AVPV	0	0
					CS	0.00666667	0.00666667
				Ipsilateral	DG	2.68211	0.496137
					CA3	1.75312	0.287565
					CA2	0.0264103	0.0176886
					CA1	0.147062	0.0198392
					SUB	0	0
					ENTm	1.22301	0.0867657
					ENTl	0.393479	0.0601359
					MS	0.0354193	0.0124947
					NDB	0.905724	0.136548
					MA	0.0156757	0.00809609
					PERI	0.058122	0.0385072
					VISpor	0.0538808	0.0411144
					AVP	0.0133333	0.0133333
					AVPV	0.00900901	0.00900901
					CS	0.0598475	0.0123034
			TBI	Contralateral	DG	0.0833333	0.0527046
					CA3	0.0366667	0.0226078
					CA2	0	0
					CA1	0.114286	0.114286
					SUB	0	0
					ENTm	0	0
					ENTl	0	0
					MS	0	0
					NDB	0.02	0.02
					MA	0	0
					PERI	0	0
					VISpor	0	0
					AVP	0	0
					AVPV	0	0
					CS	0	0
				Ipsilateral	DG	3.22548	0.435651
					CA3	1.95095	0.165115
					CA2	0.0333333	0.0333333
					CA1	2.04905	0.472356
					SUB	0.114286	0.114286
					ENTm	0.265	0.168003
					ENTl	0.02	0.02
					MS	0	0
					NDB	0.304286	0.121672
					MA	0.02	0.02
					PERI	0	0
					VISpor	0	0
					AVP	0	0
					AVPV	0	0
					CS	0.02	0.02

## Sheet: Supp Data 6
Supplementary Data 6: DV distribution of starter cells in PFC
Figure	Measure	Sample size	Group	Bin length (μm)	Mean (%)	SEM	Test	Statistics	Post-hoc test	Post-hoc statistics
5d	distance	Uninjured, n = 5 TBI, n = 5	Uninjured	200	0	0	Two-way rm ANOVA	Interaction: F(29,232) = 0.4384, P = 9.95E-01, η2 = 1.24E-02 Distance: F(29, 232) = 26.81, P < 1.0E-15, η2 = 7.6E-01 Group: F(1, 8) = 9.524, P = 1.50E-02, η2 = 3.34E-13 Subject: F(8, 232) = 3.58E-11, P = 9.99E-01, η2 = 2.8E-13	Bonferroni	200: P > 9.99E-01 400: P > 9.99E-01 600: P > 9.99E-01 800: P > 9.99E-01 1000: P > 9.99E-01 1200: P > 9.99E-01 1400: P > 9.99E-01 1600: P > 9.99E-01 1800: P > 9.99E-01 2000: P > 9.99E-01 2200: P > 9.99E-01 2400: P > 9.99E-01 2600: P > 9.99E-01 2800: P > 9.99E-01 3000: P > 9.99E-01 3200: P > 9.99E-01 3400: P > 9.99E-01 3600: P > 9.99E-01 3800: P > 9.99E-01 4000: P > 9.99E-01 4200: P > 9.99E-01 4400…
				400	0	0
				600	0	0
				800	0	0
				1000	0	0
				1200	0	0
				1400	0.056338	0.056338
				1600	1.03163	0.520844
				1800	5.69799	1.99105
				2000	11.5975	2.92703
				2200	13.1275	3.28567
				2400	15.2034	2.42622
				2600	14.2295	3.29962
				2800	10.4105	1.28836
				3000	13.0656	3.46849
				3200	8.99429	2.37906
				3400	3.22046	0.857768
				3600	2.25605	0.656697
				3800	0.894248	0.297246
				4000	0.163934	0.163934
				4200	0.0510204	0.0510204
				4400	0	0
				4600	0	0
				4800	0	0
				5000	0	0
				5200	0	0
				5400	0	0
				5600	0	0
				5800	0	0
				6000	0	0
			TBI	200	0	0
				400	0	0
				600	0	0
				800	0	0
				1000	0	0
				1200	0	0
				1400	0	0
				1600	0.257511	0.257511
				1800	3.37403	1.252
				2000	8.91965	2.54367
				2200	10.3299	2.86544
				2400	14.1805	1.98377
				2600	15.8287	2.28308
				2800	12.3932	2.82055
				3000	11.9575	3.20393
				3200	7.38498	1.5224
				3400	5.20597	1.57126
				3600	4.35465	1.36076
				3800	3.49337	1.21691
				4000	1.58271	0.688468
				4200	0.49191	0.251971
				4400	0.245399	0.245399
				4600	0	0
				4800	0	0
				5000	0	0
				5200	0	0
				5400	0	0
				5600	0	0
				5800	0	0
				6000	0	0

## Sheet: Supp Data 7
Supplementary Data 7: AP and ML distribution of input to PFC SST interneurons
Figure	Measure	Sample size	Group	Bin length (μm)	Mean (%)	SEM	Test	Statistics	Post-hoc test	Post-hoc statistics
6b	AP distance	Uninjured, n = 5 TBI, n = 5	Uninjured	200	0	0	Two-way rm ANOVA	Interaction: F(59, 472) = 1.062, P = 3.60E-01, η2 = 1.67E-02 Distance: F(59, 472) = 54.47, P < 1.0E-15, η2 = 8.57E-01 Group: F(1, 8) = 0.04247, P = 8.42E-01, η2 = 3.24E-15 Subject: F(8, 472) = 2.858E-10, P > 9.99E-01, η2 = 6.10E-13	Bonferroni	200: P > 9.99E-01 400: P > 9.99E-01 600: P > 9.99E-01 800: P > 9.99E-01 1000: P > 9.99E-01 1200: P > 9.99E-01 1400: P > 9.99E-01 1600: P > 9.99E-01 1800: P > 9.99E-01 2000: P > 9.99E-01 2200: P > 9.99E-01 2400: P > 9.99E-01 2600: P > 9.99E-01 2800: P > 9.99E-01 3000: P > 9.99E-01 3200: P = 2.24E-01 3400: P = 4.82E-03 3600: P = 3.69E-01 3800: P = 8.84E-02 4000: P > 9.99E-01 4200: P > 9.99E-01 4400…
				400	0	0
				600	0	0
				800	0	0
				1000	0	0
				1200	0	0
				1400	0	0
				1600	0	0
				1800	0	0
				2000	0.102135	0.0542347
				2200	0.978211	0.355578
				2400	3.33355	0.801733
				2600	4.64704	0.798412
				2800	5.91794	0.837121
				3000	7.6654	1.15725
				3200	8.36184	1.32132
				3400	9.13691	1.13656
				3600	9.07879	1.29024
				3800	7.41239	1.18639
				4000	5.61647	0.854467
				4200	4.39089	0.906856
				4400	3.34842	0.612173
				4600	2.56212	0.398272
				4800	2.13897	0.326112
				5000	1.94837	0.336474
				5200	1.38896	0.10659
				5400	1.41406	0.140479
				5600	1.18283	0.134497
				5800	1.27722	0.151013
				6000	2.46325	0.290529
				6200	2.98197	0.787742
				6400	2.39459	0.374266
				6600	1.33748	0.213808
				6800	1.08049	0.217066
				7000	1.01531	0.155814
				7200	0.866088	0.100797
				7400	0.750203	0.0600945
				7600	0.56946	0.0702163
				7800	0.394815	0.0456642
				8000	0.469246	0.0865686
				8200	0.57558	0.03212
				8400	0.656122	0.0939539
				8600	0.775949	0.0814455
				8800	0.615607	0.0852688
				9000	0.551276	0.103002
				9200	0.2114	0.0623595
				9400	0.0884187	0.02984
				9600	0.0599092	0.017572
				9800	0.0810469	0.0195537
				10000	0.0643176	0.0138522
				10200	0.0536766	0.0147481
				10400	0.0205699	0.0116258
				10600	0.00757137	0.00558344
				10800	0.00737227	0.00531033
				11000	0.00191773	0.00191773
				11200	0	0
				11400	0	0
				11600	0	0
				11800	0.00383546	0.00383546
				12000	0	0
			TBI	200	0	0
				400	0	0
				600	0	0
				800	0	0
				1000	0	0
				1200	0	0
				1400	0	0
				1600	0	0
				1800	0	0
				2000	0.0702246	0.062424
				2200	0.703096	0.315432
				2400	2.5633	0.610296
				2600	4.55375	0.871281
				2800	6.72546	1.55734
				3000	8.32353	1.79414
				3200	10.5012	1.61388
				3400	12.0574	1.40563
				3600	11.099	1.32387
				3800	9.76073	1.69396
				4000	6.29198	1.33928
				4200	3.61051	0.777052
				4400	2.52481	0.513249
				4600	2.40397	0.367612
				4800	1.92921	0.301368
				5000	1.682	0.265317
				5200	1.20198	0.138439
				5400	1.00638	0.142295
				5600	0.98255	0.141947
				5800	0.768204	0.0975851
				6000	1.00972	0.216207
				6200	1.32385	0.19845
				6400	1.11894	0.185601
				6600	0.823478	0.0863913
				6800	0.706761	0.140754
				7000	0.728676	0.127041
				7200	0.649644	0.116236
				7400	0.422573	0.0743508
				7600	0.340118	0.0458288
				7800	0.238951	0.060284
				8000	0.242845	0.0308102
				8200	0.295925	0.0256978
				8400	0.439467	0.0501768
				8600	0.745353	0.109962
				8800	0.734817	0.0939322
				9000	0.789225	0.166011
				9200	0.37415	0.162111
				9400	0.0699016	0.0443138
				9600	0.0692425	0.0266482
				9800	0.0382985	0.0139558
				10000	0.0302498	0.0106646
				10200	0.01484	0.00405005
				10400	0.0174533	0.00525628
				10600	0.0124381	0.00762919
				10800	0.00374883	0.00374883
				11000	0	0
				11200	0	0
				11400	0	0
				11600	0	0
				11800	0	0
				12000	0	0
6b	ML distance	Uninjured, n = 5 TBI, n = 5	Uninjured	100	0	0	Two-way rm ANOVA	Interaction: F(113, 904) = 1.41, P = 4.91E-03, η2 = 1.73E-02 Distance: F(113, 904) = 71.94, P < 1.0E-15, η2 = 8.85E-01 Group: F(1, 8) = 0.205, P = 6.63E-01, η2 = 5.78E-14 Subject: F(8, 904) = 2.59E-09, P > 9.99E-01, η2 = 2.25E-12	Bonferroni	100: P > 9.99E-01 200: P > 9.99E-01 300: P > 9.99E-01 400: P > 9.99E-01 500: P > 9.99E-01 600: P > 9.99E-01 700: P > 9.99E-01 800: P > 9.99E-01 900: P > 9.99E-01 1000: P > 9.99E-01 1100: P > 9.99E-01 1200: P > 9.99E-01 1300: P > 9.99E-01 1400: P > 9.99E-01 1500: P > 9.99E-01 1600: P > 9.99E-01 1700: P > 9.99E-01 1800: P > 9.99E-01 1900: P > 9.99E-01 2000: P > 9.99E-01 2100: P > 9.99E-01 2200: P >…
				200	0	0
				300	0	0
				400	0	0
				500	0	0
				600	0	0
				700	0	0
				800	0.00676133	0.00676133
				900	0.0135227	0.0135227
				1000	0.00392134	0.00240228
				1100	0.0104972	0.00619078
				1200	0.00373591	0.00228912
				1300	0.00937588	0.00498282
				1400	0.0288967	0.0133845
				1500	0.0174535	0.00769176
				1600	0.0134684	0.0112259
				1700	0	0
				1800	0.00555409	0.00366252
				1900	0.00676133	0.00676133
				2000	0.0104972	0.00619078
				2100	0.00373591	0.00228912
				2200	0.0242148	0.00677307
				2300	0.0357075	0.0111171
				2400	0.0172322	0.00879155
				2500	0.0343054	0.0130764
				2600	0.0285395	0.0159665
				2700	0.032148	0.0133117
				2800	0.0459292	0.0175193
				2900	0.0538799	0.0163893
				3000	0.0879182	0.0221958
				3100	0.0683169	0.0193304
				3200	0.112608	0.024705
				3300	0.0863902	0.0247092
				3400	0.11449	0.0314578
				3500	0.111198	0.0235895
				3600	0.104942	0.0226319
				3700	0.0958424	0.04235
				3800	0.072845	0.0252296
				3900	0.0874217	0.0239642
				4000	0.0926898	0.0203699
				4100	0.113746	0.0398491
				4200	0.0968644	0.0152009
				4300	0.0727576	0.00444147
				4400	0.0783943	0.025671
				4500	0.104539	0.019642
				4600	0.110972	0.028429
				4700	0.227727	0.0180882
				4800	0.253871	0.0744106
				4900	0.411532	0.127086
				5000	0.736274	0.101548
				5100	1.44042	0.186387
				5200	2.54635	0.257713
				5300	3.22277	0.341656
				5400	2.20957	0.485949
				5500	0.496566	0.133949
				5600	0.0926908	0.0279059
				5700	0.583897	0.0544995
				5800	2.04444	0.286549
				5900	6.34181	1.36974
				6000	8.36525	1.37835
				6100	10.202	1.11872
				6200	8.93861	0.605046
				6300	9.28038	0.406914
				6400	8.17895	0.503403
				6500	6.32175	0.722591
				6600	4.52917	0.609423
				6700	3.18752	0.412679
				6800	1.73545	0.212089
				6900	1.54164	0.210608
				7000	1.23868	0.128114
				7100	1.04056	0.197867
				7200	0.883882	0.114058
				7300	0.657484	0.104517
				7400	0.632697	0.146135
				7500	0.46871	0.0631884
				7600	0.456585	0.0666589
				7700	0.430997	0.0528199
				7800	0.348348	0.0312755
				7900	0.381907	0.0661612
				8000	0.385501	0.0620834
				8100	0.378866	0.0720825
				8200	0.420957	0.065737
				8300	0.354265	0.0717634
				8400	0.412698	0.0749442
				8500	0.351381	0.098529
				8600	0.300751	0.0666649
				8700	0.305132	0.0679627
				8800	0.27701	0.0427564
				8900	0.337418	0.0910625
				9000	0.416315	0.088777
				9100	0.445797	0.110459
				9200	0.408273	0.11738
				9300	0.378932	0.0788136
				9400	0.277136	0.0253942
				9500	0.291664	0.0515425
				9600	0.415053	0.0484587
				9700	0.417858	0.0981546
				9800	0.722564	0.0850007
				9900	0.43551	0.0965226
				10000	0.15225	0.0550649
				10100	0.205034	0.0498232
				10200	0.122486	0.0419527
				10300	0.105493	0.0213467
				10400	0.0841101	0.0281922
				10500	0.075373	0.0339915
				10600	0.0418904	0.0203037
				10700	0.0173897	0.0107041
				10800	0.0163585	0.00641
				10900	0	0
				11000	0	0
				11100	0	0
				11200	0	0
				11300	0	0
				11400	0	0
			TBI	100	0	0
				200	0	0
				300	0	0
				400	0	0
				500	0	0
				600	0	0
				700	0	0
				800	0	0
				900	0.00649456	0.00649456
				1000	0.00324728	0.00324728
				1100	0.00324728	0.00324728
				1200	0.00621905	0.0038146
				1300	0.00748547	0.00465035
				1400	0.00297177	0.00297177
				1500	0.00699611	0.00430253
				1600	0.0122252	0.00836746
				1700	0	0
				1800	0.00423819	0.00423819
				1900	0.00324728	0.00324728
				2000	0.00974184	0.00974184
				2100	0.0129891	0.0129891
				2200	0.0159609	0.0125797
				2300	0.00423819	0.00423819
				2400	0.022827	0.00404295
				2500	0.0137045	0.006266
				2600	0.061337	0.021226
				2700	0.0382369	0.00722054
				2800	0.0845606	0.0215519
				2900	0.0546668	0.0269826
				3000	0.0746742	0.0267718
				3100	0.108378	0.0495158
				3200	0.0837967	0.0225864
				3300	0.0832249	0.0219521
				3400	0.0546881	0.0157603
				3500	0.052004	0.0112236
				3600	0.0661522	0.0201335
				3700	0.0742542	0.0372905
				3800	0.0900733	0.0256053
				3900	0.0879135	0.0247162
				4000	0.0811702	0.0164832
				4100	0.062044	0.0146087
				4200	0.0863984	0.0206028
				4300	0.0785414	0.0390612
				4400	0.110978	0.041997
				4500	0.113233	0.0528708
				4600	0.130349	0.0571616
				4700	0.175129	0.0782715
				4800	0.24864	0.0538322
				4900	0.326645	0.117379
				5000	0.333143	0.0973758
				5100	0.590065	0.18806
				5200	0.932584	0.336319
				5300	1.34656	0.320439
				5400	1.27921	0.28046
				5500	0.68707	0.30577
				5600	0.260277	0.17331
				5700	0.32593	0.0662064
				5800	2.5007	1.07598
				5900	7.51212	2.98838
				6000	11.3816	1.6852
				6100	13.3481	0.812893
				6200	11.8997	1.23982
				6300	9.70626	1.68065
				6400	8.43016	1.67043
				6500	5.50154	0.844744
				6600	3.22711	0.552881
				6700	1.94128	0.423166
				6800	0.966809	0.180973
				6900	0.966183	0.136493
				7000	0.832515	0.128023
				7100	0.691284	0.0870907
				7200	0.595393	0.0540158
				7300	0.519339	0.0764185
				7400	0.380145	0.0594078
				7500	0.404455	0.0906131
				7600	0.368518	0.0869417
				7700	0.331752	0.0507255
				7800	0.305491	0.0470525
				7900	0.33397	0.0450331
				8000	0.387731	0.0541663
				8100	0.409673	0.0617439
				8200	0.425259	0.0878152
				8300	0.485604	0.0469659
				8400	0.380876	0.0777205
				8500	0.45467	0.0903962
				8600	0.500297	0.10905
				8700	0.501714	0.113889
				8800	0.421139	0.0720173
				8900	0.388182	0.102131
				9000	0.442457	0.0425565
				9100	0.440829	0.158291
				9200	0.506025	0.0757786
				9300	0.428705	0.106499
				9400	0.354965	0.103316
				9500	0.370396	0.0492949
				9600	0.3741	0.0556213
				9700	0.450736	0.0941572
				9800	0.616227	0.0943188
				9900	0.417061	0.0580219
				10000	0.192645	0.0411231
				10100	0.206048	0.123558
				10200	0.205319	0.176543
				10300	0.0606127	0.0143346
				10400	0.0308504	0.0252056
				10500	0.0355925	0.0141865
				10600	0.0361114	0.0142436
				10700	0.00324728	0.00324728
				10800	0.0107327	0.00681021
				10900	0	0
				11000	0	0
				11100	0	0
				11200	0	0
				11300	0	0
				11400	0	0

## Sheet: Supp Data 8
Supplementary Data 8: Proportion of input to PFC SST interneurons
Figure	Measure	Sample size	Group	Region	Hemisphere	Mean (%)	SEM	Test	Statistics	Post-hoc test	Post-hoc statistics
Fig 6f	% total input	Uninjured, n = 5 TBI, n = 5	Uninjured	IsoCtx	Contralateral	13.2914	0.97415	Two-way rm ANOVA	Interaction: F(19, 152) = 5.686, P = 1.74E-10, η2 = 6.46E-03 Region: F(19, 152) = 866.3, P < 1.0E-15, η2 = 9.85E-01 Group: F(1, 8) = 0.1451, P = 9.07E-01, η2 = 1.51E-12 Subject: F(8, 152) = 1.738E-06, P > 9.99E-01, η2 = 8.32E-10	Bonferroni	IsoCTX (contralateral), P = 2.84E-06 OLF (contralateral), P > 9.99E-01 HPF (contralateral), P > 9.99E-01 CTXsp (contralateral), P > 9.99E-01 STR (contralateral), P > 9.99E-01 PAL (contralateral), P > 9.99E-01 TH (contralateral), P > 9.99E-01 HY (contralateral), P > 9.99E-01 MB (contralateral), P > 9.99E-01 HB (contralateral), P > 9.99E-01 IsoCTX (ipsilateral), P = 4.46E-10 OLF (ipsilateral), P = …
				OLF	Contralateral	0.0743776	0.0283777
				HPF	Contralateral	0.0910201	0.00835835
				CTXsp	Contralateral	0.0452188	0.0121157
				STR	Contralateral	0.0131255	0.00822644
				PAL	Contralateral	0.156665	0.0398807
				TH	Contralateral	0.161238	0.0443002
				HY	Contralateral	0.0676466	0.0117672
				MB	Contralateral	0.0391584	0.00979257
				HB	Contralateral	0.0625547	0.0232475
				IsoCtx	Ipsilateral	65.4446	2.75658
				OLF	Ipsilateral	2.0472	0.303724
				HPF	Ipsilateral	3.01198	0.457884
				CTXsp	Ipsilateral	1.38053	0.206198
				STR	Ipsilateral	0.426044	0.0876168
				PAL	Ipsilateral	2.78865	0.421293
				TH	Ipsilateral	9.49264	1.25163
				HY	Ipsilateral	1.22205	0.241832
				MB	Ipsilateral	0.0987878	0.0309712
				HB	Ipsilateral	0.079511	0.020383
			TBI	IsoCtx	Contralateral	7.69818	0.871718
				OLF	Contralateral	0.0973949	0.0597054
				HPF	Contralateral	0.0363079	0.0104222
				CTXsp	Contralateral	0.0579277	0.0209269
				STR	Contralateral	0.0182182	0.0112011
				PAL	Contralateral	0.118697	0.0265158
				TH	Contralateral	0.0704383	0.0361264
				HY	Contralateral	0.0492451	0.012544
				MB	Contralateral	0.0291077	0.0136696
				HB	Contralateral	0.0424043	0.0132818
				IsoCtx	Ipsilateral	72.755	2.77816
				OLF	Ipsilateral	4.71389	0.789931
				HPF	Ipsilateral	3.00822	0.278334
				CTXsp	Ipsilateral	1.37343	0.20724
				STR	Ipsilateral	0.979397	0.412142
				PAL	Ipsilateral	3.01319	0.394868
				TH	Ipsilateral	4.48861	0.565977
				HY	Ipsilateral	1.15909	0.169766
				MB	Ipsilateral	0.210514	0.0977923
				HB	Ipsilateral	0.0758883	0.034453
Fig 6g	% total input	Uninjured, n = 5 TBI, n = 5	Uninjured	ATN	Contralateral	0.00373591	0.00228912	Two-way rm ANOVA	Interaction: F(19, 152) = 3.631, P = 3.97E-06, η2 = 1.19E-01 Region: F(19, 152) = 17.74, P < 1.0E-15, η2 = 5.80E-01 Group: F(1, 8) = 13.33, P = 6.49E-03, η2 = 2.49E-02 Subject: F(8, 152) = 1.084, P = 3.77E-01, η2 = 1.49E-02	Bonferroni	ATN (contralateral), P > 9.99E-01 EPI (contralateral), P > 9.99E-01 ILM (contralateral), P > 9.99E-01 LAT (contralateral), P > 9.99E-01 MED (contralateral), P > 9.99E-01 MTN (contralateral), P > 9.99E-01 GENd (contralateral), P > 9.99E-01 SPA (contralateral), P > 9.99E-01 SPF (contralateral), P > 9.99E-01 VENT (contralateral), P > 9.99E-01 ATN (ipsilateral), P = 1.16E-11 EPI (ipsilateral), P > 9.…
				EPI	Contralateral	0	0
				ILM	Contralateral	0.0324872	0.0131312
				LAT	Contralateral	0	0
				MED	Contralateral	0.0129264	0.00893988
				MTN	Contralateral	0.0824467	0.0319815
				GENd	Contralateral	0.017326	0.017326
				SPA	Contralateral	0.0123154	0.00635241
				SPF	Contralateral	0	0
				VENT	Contralateral	0	0
				ATN	Ipsilateral	3.61278	0.822461
				EPI	Ipsilateral	0.0348559	0.0178929
				ILM	Ipsilateral	0.872755	0.164418
				LAT	Ipsilateral	0.203537	0.0694613
				MED	Ipsilateral	1.40855	0.372634
				MTN	Ipsilateral	1.43405	0.527414
				GENd	Ipsilateral	0.462027	0.462027
				SPA	Ipsilateral	0.0113073	0.00762358
				SPF	Ipsilateral	0.00373591	0.00228912
				VENT	Ipsilateral	1.44904	0.48396
			TBI	ATN	Contralateral	0.00423819	0.00423819
				EPI	Contralateral	0.00324728	0.00324728
				ILM	Contralateral	0.00974184	0.00974184
				LAT	Contralateral	0	0
				MED	Contralateral	0.034479	0.0214101
				MTN	Contralateral	0.018732	0.0102964
				GENd	Contralateral	0	0
				SPA	Contralateral	0	0
				SPF	Contralateral	0	0
				VENT	Contralateral	0	0
				ATN	Ipsilateral	1.25663	0.241359
				EPI	Ipsilateral	0.289272	0.0905591
				ILM	Ipsilateral	0.347823	0.108307
				LAT	Ipsilateral	0.19055	0.0811105
				MED	Ipsilateral	0.997661	0.245688
				MTN	Ipsilateral	0.789477	0.219322
				GENd	Ipsilateral	0.0864568	0.0824577
				SPA	Ipsilateral	0.0121626	0.00869208
				SPF	Ipsilateral	0.00297177	0.00297177
				VENT	Ipsilateral	0.515612	0.167658
Fig 6h	% total input	Uninjured, n = 5 TBI, n = 5	Uninjured	AId	Contralateral	0.408416	0.0989773	Two-way rm ANOVA	Interaction: F(355, 2840) = 1.991, P < 1.00E-15, η2 = 3.10E-02 Region: F(355, 2840) = 54.35, P < 1.00 E-15, η2 = 8.45E-01 Group: F(1, 8) = 0.01854, P = 9.0E-01, η2 = 8.19E-15 Subject: F(8, 2840) = 1.01E-08, P > 9.99E-01, η2 = 3.54E-12	Bonferroni	Contralateral (uninjured vs TBI) AId (contralateral), P > 9.99E-01 AIp (contralateral), P > 9.99E-01 AIv (contralateral), P > 9.99E-01 VISa (contralateral), P > 9.99E-01 ACAd (contralateral), P > 9.99E-01 ACAv (contralateral), P > 9.99E-01 VISal (contralateral), P > 9.99E-01 VISam (contralateral), P > 9.99E-01 AUDd (contralateral), P > 9.99E-01 ECT (contralateral), P > 9.99E-01 FRP (contralateral…
				AIp	Contralateral	0.00575319	0.00575319
				AIv	Contralateral	0.529363	0.194525
				VISa	Contralateral	0.0154225	0.00662729
				ACAd	Contralateral	2.05805	0.298888
				ACAv	Contralateral	1.94873	0.651666
				VISal	Contralateral	0	0
				VISam	Contralateral	0.0135227	0.0135227
				AUDd	Contralateral	0	0
				ECT	Contralateral	0.00392134	0.00240228
				FRP	Contralateral	0.432498	0.104725
				GU	Contralateral	0.00876493	0.00655412
				ILA	Contralateral	0.43281	0.217384
				VISl	Contralateral	0	0
				VISli	Contralateral	0	0
				ORBl	Contralateral	0.510184	0.125059
				ORBm	Contralateral	1.17741	0.349624
				ORBvl	Contralateral	0.940737	0.222523
				PERI	Contralateral	0	0
				AUDpo	Contralateral	0	0
				VISpm	Contralateral	0.0135227	0.0135227
				VISpor	Contralateral	0	0
				PL	Contralateral	3.84435	0.512257
				AUDp	Contralateral	0	0
				MOp	Contralateral	0.033292	0.005836
				SSp	Contralateral	0.0228722	0.00976839
				VISp	Contralateral	0	0
				RSPd	Contralateral	0.00583907	0.00385782
				RSPagl	Contralateral	0.00767092	0.00767092
				RSPv	Contralateral	0.0299448	0.0182406
				VISrl	Contralateral	0	0
				MOs	Contralateral	0.835087	0.105457
				SSs	Contralateral	0.00555409	0.00366252
				TEa	Contralateral	0.00191773	0.00191773
				AUDv	Contralateral	0.00373591	0.00228912
				VISC	Contralateral	0.00200361	0.00200361
				AON	Contralateral	0.0169473	0.00853728
				COAa	Contralateral	0	0
				COAp	Contralateral	0	0
				DP	Contralateral	0.00909091	0.00909091
				NLOT	Contralateral	0.00191773	0.00191773
				PIR	Contralateral	0.0269331	0.0130885
				PAA	Contralateral	0.00181818	0.00181818
				TR	Contralateral	0	0
				TTd	Contralateral	0.0176704	0.0113068
				TTv	Contralateral	0	0
				ENTl	Contralateral	0.0605186	0.0116718
				ENTm	Contralateral	0.0096108	0.00608192
				CA1	Contralateral	0.017069	0.00542701
				CA2	Contralateral	0	0
				CA3	Contralateral	0	0
				HATA	Contralateral	0	0
				IG	Contralateral	0	0
				PAR	Contralateral	0	0
				POST	Contralateral	0	0
				ProS	Contralateral	0.00382179	0.00234494
				SUB	Contralateral	0	0
				BLAa	Contralateral	0.0126004	0.00639206
				BLAp	Contralateral	0.00583907	0.00385782
				BLAv	Contralateral	0.0115285	0.00705977
				BLMa	Contralateral	0.00200361	0.00200361
				BLMp	Contralateral	0	0
				CLA	Contralateral	0.0094117	0.00600642
				EPd	Contralateral	0	0
				EPv	Contralateral	0.00191773	0.00191773
				LA	Contralateral	0.00191773	0.00191773
				PA	Contralateral	0	0
				AAA	Contralateral	0	0
				CEAm	Contralateral	0	0
				FS	Contralateral	0	0
				IA	Contralateral	0.00383546	0.00383546
				LSr	Contralateral	0.00383546	0.00383546
				LSv	Contralateral	0.00545455	0.00545455
				MEA	Contralateral	0	0
				ACB	Contralateral	0	0
				OT	Contralateral	0	0
				SF	Contralateral	0	0
				BST	Contralateral	0	0
				NDB	Contralateral	0.0979136	0.030854
				GPe	Contralateral	0	0
				GPi	Contralateral	0	0
				MA	Contralateral	0.00191773	0.00191773
				MS	Contralateral	0.056834	0.0297942
				SI	Contralateral	0	0
				TRS	Contralateral	0	0
				AD	Contralateral	0	0
				AM	Contralateral	0.00181818	0.00181818
				AV	Contralateral	0	0
				IAD	Contralateral	0.00191773	0.00191773
				IAM	Contralateral	0	0
				LD	Contralateral	0	0
				LH	Contralateral	0	0
				MH	Contralateral	0	0
				CL	Contralateral	0	0
				CM	Contralateral	0.0171463	0.0106557
				PCN	Contralateral	0	0
				PF	Contralateral	0	0
				RH	Contralateral	0.0153408	0.0131861
				MG	Contralateral	0	0
				Eth	Contralateral	0	0
				LP	Contralateral	0	0
				PO	Contralateral	0	0
				POL	Contralateral	0	0
				SGN	Contralateral	0	0
				IMD	Contralateral	0.00555409	0.00366252
				MD	Contralateral	0.00555409	0.00366252
				PR	Contralateral	0	0
				SMT	Contralateral	0.00181818	0.00181818
				RE	Contralateral	0.020108	0.00657727
				PT	Contralateral	0.00565364	0.00381179
				PVT	Contralateral	0.0452239	0.0183318
				Xi	Contralateral	0.0287871	0.0118652
				SPA	Contralateral	0.0123154	0.00635241
				SPFm	Contralateral	0	0
				SPFp	Contralateral	0	0
				PoT	Contralateral	0	0
				VAL	Contralateral	0	0
				VM	Contralateral	0	0
				VPL	Contralateral	0	0
				VPM	Contralateral	0	0
				AHN	Contralateral	0	0
				ADP	Contralateral	0	0
				AVPV	Contralateral	0.0196652	0.0155243
				AVP	Contralateral	0	0
				ARH	Contralateral	0.00200361	0.00200361
				PMd	Contralateral	0	0
				DMH	Contralateral	0.00191773	0.00191773
				LHA	Contralateral	0.00181818	0.00181818
				LPO	Contralateral	0.00577534	0.00577534
				MPO	Contralateral	0.00382179	0.00234494
				MPN	Contralateral	0	0
				ME	Contralateral	0	0
				MEPO	Contralateral	0	0
				PS	Contralateral	0	0
				PSTN	Contralateral	0	0
				PVH	Contralateral	0.00191773	0.00191773
				PeF	Contralateral	0	0
				PV	Contralateral	0.00191773	0.00191773
				PH	Contralateral	0.0133689	0.0112349
				SFO	Contralateral	0	0
				STN	Contralateral	0	0
				SUM	Contralateral	0.00676133	0.00676133
				SO	Contralateral	0	0
				TU	Contralateral	0	0
				TM	Contralateral	0.00191773	0.00191773
				PMv	Contralateral	0	0
				VLPO	Contralateral	0	0
				VMH	Contralateral	0.00676133	0.00676133
				ZI	Contralateral	0	0
				APN	Contralateral	0	0
				CLI	Contralateral	0.00577534	0.00577534
				DR	Contralateral	0.0238218	0.0125324
				EW	Contralateral	0.00181818	0.00181818
				IF	Contralateral	0	0
				IPN	Contralateral	0	0
				MT	Contralateral	0	0
				MRN	Contralateral	0	0
				PPN	Contralateral	0	0
				PAG	Contralateral	0.00191773	0.00191773
				PRC	Contralateral	0	0
				RN	Contralateral	0	0
				RPF	Contralateral	0	0
				RL	Contralateral	0.00400721	0.00400721
				SNr	Contralateral	0	0
				VTA	Contralateral	0.00181818	0.00181818
				DTN	Contralateral	0.00181818	0.00181818
				GRN	Contralateral	0	0
				LDT	Contralateral	0	0
				LC	Contralateral	0	0
				NI	Contralateral	0	0
				RO	Contralateral	0	0
				RPO	Contralateral	0.00191773	0.00191773
				PB	Contralateral	0.00191773	0.00191773
				PCG	Contralateral	0	0
				PRNr	Contralateral	0.00867905	0.00655057
				CS	Contralateral	0.048222	0.0171603
				TRN	Contralateral	0	0
				scp	Contralateral	0	0
				AId	Ipsilateral	1.35466	0.280321
				AIp	Ipsilateral	0.107723	0.0350666
				AIv	Ipsilateral	1.54744	0.51749				Ipsilateral (uninjured vs TBI) AId (ipsilateral), P > 9.99E-01 AIp (ipsilateral), P > 9.99E-01 AIv (ipsilateral), P > 9.99E-01 VISa (ipsilateral), P > 9.99E-01 ACAd (ipsilateral), P = 1.00E-15 ACAv (ipsilateral), P > 9.99E-01 VISal (ipsilateral), P > 9.99E-01 VISam (ipsilateral), P > 9.99E-01 AUDd (ipsilateral), P > 9.99E-01 ECT (ipsilateral), P > 9.99E-01 FRP (ipsilateral), P > 9.99E-01 GU (ipsi…
				VISa	Ipsilateral	0.16527	0.0156511
				ACAd	Ipsilateral	14.6789	3.31943
				ACAv	Ipsilateral	4.22507	1.44811
				VISal	Ipsilateral	0.00601082	0.00601082
				VISam	Ipsilateral	0.0774375	0.0331898
				AUDd	Ipsilateral	0.0516545	0.0244643
				ECT	Ipsilateral	0.109103	0.0325939
				FRP	Ipsilateral	1.05668	0.239557
				GU	Ipsilateral	0.0116144	0.00560143
				ILA	Ipsilateral	2.72727	1.14693
				VISl	Ipsilateral	0	0
				VISli	Ipsilateral	0.00951125	0.00527319
				ORBl	Ipsilateral	1.99263	0.406651
				ORBm	Ipsilateral	4.69216	0.795616
				ORBvl	Ipsilateral	3.88124	0.790302
				PERI	Ipsilateral	0.0649455	0.036371
				AUDpo	Ipsilateral	0.0117003	0.00566907
				VISpm	Ipsilateral	0.0529425	0.0231218
				VISpor	Ipsilateral	0.0115149	0.0047215
				PL	Ipsilateral	18.765	2.15188
				AUDp	Ipsilateral	0.0368647	0.0129885
				MOp	Ipsilateral	0.971109	0.112628
				SSp	Ipsilateral	0.710745	0.113471
				VISp	Ipsilateral	0.0360415	0.0194661
				RSPd	Ipsilateral	0.36286	0.0512389
				RSPagl	Ipsilateral	0.363692	0.113061
				RSPv	Ipsilateral	0.409607	0.0947589
				VISrl	Ipsilateral	0.0135185	0.00498071
				MOs	Ipsilateral	6.50208	0.260474
				SSs	Ipsilateral	0.184202	0.0867136
				TEa	Ipsilateral	0.0909225	0.0288297
				AUDv	Ipsilateral	0.0608846	0.0226656
				VISC	Ipsilateral	0.101574	0.0300631
				AON	Ipsilateral	0.618921	0.180511
				COAa	Ipsilateral	0.00575319	0.00575319
				COAp	Ipsilateral	0.0422876	0.026394
				DP	Ipsilateral	0.413097	0.09504
				NLOT	Ipsilateral	0.0461562	0.028406
				PIR	Ipsilateral	0.369569	0.145007
				PAA	Ipsilateral	0.0280503	0.00936491
				TR	Ipsilateral	0.0931226	0.0413102
				TTd	Ipsilateral	0.239362	0.0570658
				TTv	Ipsilateral	0.19088	0.125601
				ENTl	Ipsilateral	0.318373	0.0847827
				ENTm	Ipsilateral	0.0482927	0.0267604
				CA1	Ipsilateral	2.32777	0.389181
				CA2	Ipsilateral	0.00200361	0.00200361
				CA3	Ipsilateral	0.0149436	0.00915649
				HATA	Ipsilateral	0.00577534	0.00577534
				IG	Ipsilateral	0.00181818	0.00181818
				PAR	Ipsilateral	0.00181818	0.00181818
				POST	Ipsilateral	0.00400721	0.00400721
				ProS	Ipsilateral	0.163532	0.0705827
				SUB	Ipsilateral	0.123645	0.0710894
				BLAa	Ipsilateral	0.399179	0.102525
				BLAp	Ipsilateral	0.269638	0.104116
				BLAv	Ipsilateral	0.132238	0.0577787
				BLMa	Ipsilateral	0.00592494	0.00398661
				BLMp	Ipsilateral	0.0594198	0.0253633
				CLA	Ipsilateral	0.284062	0.0927275
				EPd	Ipsilateral	0.0808092	0.0312798
				EPv	Ipsilateral	0.0773318	0.0371791
				LA	Ipsilateral	0.0422476	0.0153974
				PA	Ipsilateral	0.0296745	0.0199344
				AAA	Ipsilateral	0.0676485	0.0261495
				CEAm	Ipsilateral	0.0112936	0.00535819
				FS	Ipsilateral	0.00575319	0.00575319
				IA	Ipsilateral	0.00191773	0.00191773
				LSr	Ipsilateral	0.0594656	0.0157761
				LSv	Ipsilateral	0.00577534	0.00577534
				MEA	Ipsilateral	0.0220895	0.0104787
				ACB	Ipsilateral	0.224377	0.0742462
				OT	Ipsilateral	0.016173	0.00706929
				SF	Ipsilateral	0.0115507	0.0115507
				BST	Ipsilateral	0.0677523	0.0343993
				NDB	Ipsilateral	1.09218	0.225153
				GPe	Ipsilateral	0.230093	0.0437078
				GPi	Ipsilateral	0.0116508	0.00792985
				MA	Ipsilateral	0.187482	0.0487725
				MS	Ipsilateral	0.104799	0.0316154
				SI	Ipsilateral	1.04265	0.229954
				TRS	Ipsilateral	0.0520391	0.0280546
				AD	Ipsilateral	0.0642057	0.0262603
				AM	Ipsilateral	2.98142	0.876707
				AV	Ipsilateral	0.232618	0.0670947
				IAD	Ipsilateral	0.205007	0.0308176
				IAM	Ipsilateral	0.0783882	0.028811
				LD	Ipsilateral	0.0511346	0.019063
				LH	Ipsilateral	0.0348559	0.0178929
				MH	Ipsilateral	0	0
				CL	Ipsilateral	0.265351	0.0916808
				CM	Ipsilateral	0.130916	0.0311275
				PCN	Ipsilateral	0.0486418	0.0190877
				PF	Ipsilateral	0.307502	0.0750164
				RH	Ipsilateral	0.120344	0.0358321
				MG	Ipsilateral	0	0
				Eth	Ipsilateral	0.0376441	0.0217132
				LP	Ipsilateral	0.129631	0.0133669
				PO	Ipsilateral	0.0615017	0.0324429
				POL	Ipsilateral	0	0
				SGN	Ipsilateral	0.00363636	0.00363636
				IMD	Ipsilateral	0.100535	0.0530165
				MD	Ipsilateral	1.18918	0.18939
				PR	Ipsilateral	0.290386	0.0711001
				SMT	Ipsilateral	0.261601	0.0249367
				RE	Ipsilateral	0.577905	0.238651
				PT	Ipsilateral	0.612352	0.288514
				PVT	Ipsilateral	0.21179	0.0520625
				Xi	Ipsilateral	0.0319989	0.0119916
				SPA	Ipsilateral	0.0113073	0.00762358
				SPFm	Ipsilateral	0.00181818	0.00181818
				SPFp	Ipsilateral	0.00191773	0.00191773
				PoT	Ipsilateral	0.00191773	0.00191773
				VAL	Ipsilateral	0.533506	0.300469
				VM	Ipsilateral	0.850546	0.226796
				VPL	Ipsilateral	0.0554805	0.0201891
				VPM	Ipsilateral	0.00759352	0.00560446
				AHN	Ipsilateral	0.00565364	0.00381179
				ADP	Ipsilateral	0	0
				AVPV	Ipsilateral	0.0469965	0.0189705
				AVP	Ipsilateral	0.0130122	0.00840186
				ARH	Ipsilateral	0.00373591	0.00228912
				PMd	Ipsilateral	0.00575319	0.00575319
				DMH	Ipsilateral	0.00759352	0.00560446
				LHA	Ipsilateral	0.210599	0.0627364
				LPO	Ipsilateral	0.434544	0.110937
				MPO	Ipsilateral	0.0956482	0.0245811
				MPN	Ipsilateral	0.0133689	0.0112349
				ME	Ipsilateral	0.00575319	0.00575319
				MEPO	Ipsilateral	0.00575319	0.00575319
				PS	Ipsilateral	0.039632	0.0325598
				PSTN	Ipsilateral	0.0151291	0.00765112
				PVH	Ipsilateral	0.0342205	0.0279066
				PeF	Ipsilateral	0.00191773	0.00191773
				PV	Ipsilateral	0	0
				PH	Ipsilateral	0.0192495	0.0125231
				SFO	Ipsilateral	0.00577534	0.00577534
				STN	Ipsilateral	0	0
				SUM	Ipsilateral	0.0094117	0.00600642
				SO	Ipsilateral	0	0
				TU	Ipsilateral	0.00373591	0.00228912
				TM	Ipsilateral	0.00191773	0.00191773
				PMv	Ipsilateral	0.0110945	0.00880635
				VLPO	Ipsilateral	0.00577534	0.00577534
				VMH	Ipsilateral	0	0
				ZI	Ipsilateral	0.225778	0.140064
				APN	Ipsilateral	0	0
				CLI	Ipsilateral	0.00676133	0.00676133
				DR	Ipsilateral	0.0232294	0.0111496
				EW	Ipsilateral	0	0
				IF	Ipsilateral	0	0
				IPN	Ipsilateral	0.00181818	0.00181818
				MT	Ipsilateral	0	0
				MRN	Ipsilateral	0.0133109	0.00712782
				PPN	Ipsilateral	0.00929	0.00583116
				PAG	Ipsilateral	0.0200722	0.00717786
				PRC	Ipsilateral	0	0
				RN	Ipsilateral	0	0
				RPF	Ipsilateral	0	0
				RL	Ipsilateral	0.00555409	0.00366252
				SNr	Ipsilateral	0.00765725	0.00358892
				VTA	Ipsilateral	0.0110945	0.00880635
				DTN	Ipsilateral	0	0
				GRN	Ipsilateral	0.00181818	0.00181818
				LDT	Ipsilateral	0.00383546	0.00383546
				LC	Ipsilateral	0.00373591	0.00228912
				NI	Ipsilateral	0.00565364	0.00381179
				RO	Ipsilateral	0.00383546	0.00383546
				RPO	Ipsilateral	0.00582539	0.00396492
				PB	Ipsilateral	0.00555409	0.00366252
				PCG	Ipsilateral	0.00373591	0.00228912
				PRNr	Ipsilateral	0.00555409	0.00366252
				CS	Ipsilateral	0.0380451	0.0201756
				TRN	Ipsilateral	0.00191773	0.00191773
				scp	Ipsilateral	0.00565364	0.00381179
			TBI	AId	Contralateral	0.344802	0.153969
				AIp	Contralateral	0.0134907	0.00952349
				AIv	Contralateral	0.466737	0.188336
				VISa	Contralateral	0	0
				ACAd	Contralateral	0.872624	0.229038
				ACAv	Contralateral	0.746217	0.241525
				VISal	Contralateral	0	0
				VISam	Contralateral	0	0
				AUDd	Contralateral	0	0
				ECT	Contralateral	0.0139306	0.00597176
				FRP	Contralateral	0.207288	0.1054
				GU	Contralateral	0	0
				ILA	Contralateral	0.459583	0.177765
				VISl	Contralateral	0	0
				VISli	Contralateral	0	0
				ORBl	Contralateral	0.450006	0.0617549
				ORBm	Contralateral	0.845813	0.216975
				ORBvl	Contralateral	0.722214	0.255583
				PERI	Contralateral	0	0
				AUDpo	Contralateral	0	0
				VISpm	Contralateral	0	0
				VISpor	Contralateral	0.00423819	0.00423819
				PL	Contralateral	1.78496	0.264297
				AUDp	Contralateral	0.036711	0.0316802
				MOp	Contralateral	0.019292	0.00840205
				SSp	Contralateral	0.00748547	0.00465035
				VISp	Contralateral	0	0
				RSPd	Contralateral	0.00423819	0.00423819
				RSPagl	Contralateral	0	0
				RSPv	Contralateral	0	0
				VISrl	Contralateral	0	0
				MOs	Contralateral	0.692054	0.195567
				SSs	Contralateral	0	0
				TEa	Contralateral	0	0
				AUDv	Contralateral	0.00649456	0.00649456
				VISC	Contralateral	0	0
				AON	Contralateral	0.0286764	0.0248173
				COAa	Contralateral	0	0
				COAp	Contralateral	0.00720995	0.00452727
				DP	Contralateral	0.00423819	0.00423819
				NLOT	Contralateral	0	0
				PIR	Contralateral	0.0364364	0.0224022
				PAA	Contralateral	0.00324728	0.00324728
				TR	Contralateral	0	0
				TTd	Contralateral	0.0127146	0.0127146
				TTv	Contralateral	0.00487211	0.00487211
				ENTl	Contralateral	0.00649456	0.00649456
				ENTm	Contralateral	0	0
				CA1	Contralateral	0.020703	0.00791156
				CA2	Contralateral	0	0
				CA3	Contralateral	0	0
				HATA	Contralateral	0	0
				IG	Contralateral	0	0
				PAR	Contralateral	0.00487211	0.00487211
				POST	Contralateral	0	0
				ProS	Contralateral	0.00423819	0.00423819
				SUB	Contralateral	0	0
				BLAa	Contralateral	0.0128591	0.0053247
				BLAp	Contralateral	0.00297177	0.00297177
				BLAv	Contralateral	0	0
				BLMa	Contralateral	0	0
				BLMp	Contralateral	0.0161186	0.0110826
				CLA	Contralateral	0.0259782	0.0259782
				EPd	Contralateral	0	0
				EPv	Contralateral	0	0
				LA	Contralateral	0	0
				PA	Contralateral	0	0
				AAA	Contralateral	0	0
				CEAm	Contralateral	0	0
				FS	Contralateral	0	0
				IA	Contralateral	0	0
				LSr	Contralateral	0.00423819	0.00423819
				LSv	Contralateral	0	0
				MEA	Contralateral	0	0
				ACB	Contralateral	0.00649456	0.00649456
				OT	Contralateral	0.00423819	0.00423819
				SF	Contralateral	0.00324728	0.00324728
				BST	Contralateral	0.00297177	0.00297177
				NDB	Contralateral	0.0751674	0.0212223
				GPe	Contralateral	0	0
				GPi	Contralateral	0	0
				MA	Contralateral	0	0
				MS	Contralateral	0.0368094	0.0106119
				SI	Contralateral	0	0
				TRS	Contralateral	0.00374883	0.00374883
				AD	Contralateral	0	0
				AM	Contralateral	0	0
				AV	Contralateral	0	0
				IAD	Contralateral	0	0
				IAM	Contralateral	0.00423819	0.00423819
				LD	Contralateral	0	0
				LH	Contralateral	0.00324728	0.00324728
				MH	Contralateral	0	0
				CL	Contralateral	0	0
				CM	Contralateral	0.00649456	0.00649456
				PCN	Contralateral	0	0
				PF	Contralateral	0	0
				RH	Contralateral	0.00324728	0.00324728
				MG	Contralateral	0	0
				Eth	Contralateral	0	0
				LP	Contralateral	0	0
				PO	Contralateral	0	0
				POL	Contralateral	0	0
				SGN	Contralateral	0	0
				IMD	Contralateral	0.0102434	0.00663774
				MD	Contralateral	0.0204868	0.0132755
				PR	Contralateral	0	0
				SMT	Contralateral	0.00374883	0.00374883
				RE	Contralateral	0.00374883	0.00374883
				PT	Contralateral	0.00748547	0.00465035
				PVT	Contralateral	0	0
				Xi	Contralateral	0.00749766	0.00749766
				SPA	Contralateral	0	0
				SPFm	Contralateral	0	0
				SPFp	Contralateral	0	0
				PoT	Contralateral	0	0
				VAL	Contralateral	0	0
				VM	Contralateral	0	0
				VPL	Contralateral	0	0
				VPM	Contralateral	0	0
				AHN	Contralateral	0	0
				ADP	Contralateral	0	0
				AVPV	Contralateral	0.0104572	0.00439712
				AVP	Contralateral	0.00423819	0.00423819
				ARH	Contralateral	0.00649456	0.00649456
				PMd	Contralateral	0	0
				DMH	Contralateral	0	0
				LHA	Contralateral	0	0
				LPO	Contralateral	0.00784388	0.00503284
				MPO	Contralateral	0	0
				MPN	Contralateral	0	0
				ME	Contralateral	0	0
				MEPO	Contralateral	0.00324728	0.00324728
				PS	Contralateral	0	0
				PSTN	Contralateral	0	0
				PVH	Contralateral	0.00749766	0.00749766
				PeF	Contralateral	0	0
				PV	Contralateral	0.00297177	0.00297177
				PH	Contralateral	0	0
				SFO	Contralateral	0	0
				STN	Contralateral	0	0
				SUM	Contralateral	0	0
				SO	Contralateral	0	0
				TU	Contralateral	0	0
				TM	Contralateral	0	0
				PMv	Contralateral	0.00649456	0.00649456
				VLPO	Contralateral	0	0
				VMH	Contralateral	0	0
				ZI	Contralateral	0	0
				APN	Contralateral	0	0
				CLI	Contralateral	0	0
				DR	Contralateral	0.0139922	0.00860507
				EW	Contralateral	0	0
				IF	Contralateral	0	0
				IPN	Contralateral	0	0
				MT	Contralateral	0	0
				MRN	Contralateral	0.00374883	0.00374883
				PPN	Contralateral	0	0
				PAG	Contralateral	0.00324728	0.00324728
				PRC	Contralateral	0	0
				RN	Contralateral	0	0
				RPF	Contralateral	0	0
				RL	Contralateral	0	0
				SNr	Contralateral	0	0
				VTA	Contralateral	0.00811939	0.00513534
				DTN	Contralateral	0	0
				GRN	Contralateral	0	0
				LDT	Contralateral	0	0
				LC	Contralateral	0	0
				NI	Contralateral	0.00374883	0.00374883
				RO	Contralateral	0	0
				RPO	Contralateral	0.00297177	0.00297177
				PB	Contralateral	0	0
				PCG	Contralateral	0.00324728	0.00324728
				PRNr	Contralateral	0	0
				CS	Contralateral	0.0294647	0.0122271
				TRN	Contralateral	0.00297177	0.00297177
				scp	Contralateral	0	0
				AId	Ipsilateral	2.05508	0.692744
				AIp	Ipsilateral	0.181526	0.0690981
				AIv	Ipsilateral	1.75688	0.372442
				VISa	Ipsilateral	0.00297177	0.00297177
				ACAd	Ipsilateral	11.1565	2.94549
				ACAv	Ipsilateral	3.94562	0.903169
				VISal	Ipsilateral	0.0110912	0.00481026
				VISam	Ipsilateral	0	0
				AUDd	Ipsilateral	0.0231025	0.00645645
				ECT	Ipsilateral	0.147642	0.110097
				FRP	Ipsilateral	0.724656	0.100558
				GU	Ipsilateral	0.0768109	0.0211893
				ILA	Ipsilateral	7.9918	0.93523
				VISl	Ipsilateral	0.00324728	0.00324728
				VISli	Ipsilateral	0	0
				ORBl	Ipsilateral	1.23014	0.232537
				ORBm	Ipsilateral	9.92709	3.28166
				ORBvl	Ipsilateral	2.21335	0.529684
				PERI	Ipsilateral	0.104354	0.0809829
				AUDpo	Ipsilateral	0	0
				VISpm	Ipsilateral	0.00974421	0.00974421
				VISpor	Ipsilateral	0	0
				PL	Ipsilateral	23.8931	2.73446
				AUDp	Ipsilateral	0.22731	0.22731
				MOp	Ipsilateral	0.140592	0.0503755
				SSp	Ipsilateral	0.117382	0.0409145
				VISp	Ipsilateral	0.0896339	0.0542267
				RSPd	Ipsilateral	0.1597	0.107153
				RSPagl	Ipsilateral	0.0348178	0.0220318
				RSPv	Ipsilateral	0.115503	0.0452936
				VISrl	Ipsilateral	0.00423819	0.00423819
				MOs	Ipsilateral	6.21005	1.71013
				SSs	Ipsilateral	0.0613936	0.0216953
				TEa	Ipsilateral	0.0839155	0.0411534
				AUDv	Ipsilateral	0.0310773	0.0112469
				VISC	Ipsilateral	0.0247273	0.00846931
				AON	Ipsilateral	1.10337	0.257878
				COAa	Ipsilateral	0.0127146	0.0127146
				COAp	Ipsilateral	0.0555512	0.0207539
				DP	Ipsilateral	1.08372	0.152849
				NLOT	Ipsilateral	0.0552513	0.012551
				PIR	Ipsilateral	0.994218	0.348618
				PAA	Ipsilateral	0.0732085	0.0120687
				TR	Ipsilateral	0.042023	0.0191841
				TTd	Ipsilateral	0.838011	0.215664
				TTv	Ipsilateral	0.455816	0.221858
				ENTl	Ipsilateral	0.395303	0.248501
				ENTm	Ipsilateral	0.00946633	0.00643122
				CA1	Ipsilateral	2.14219	0.266757
				CA2	Ipsilateral	0	0
				CA3	Ipsilateral	0.0180256	0.00838137
				HATA	Ipsilateral	0	0
				IG	Ipsilateral	0	0
				PAR	Ipsilateral	0	0
				POST	Ipsilateral	0	0
				ProS	Ipsilateral	0.349876	0.140605
				SUB	Ipsilateral	0.0933522	0.0413482
				BLAa	Ipsilateral	0.253987	0.0884037
				BLAp	Ipsilateral	0.262737	0.0675087
				BLAv	Ipsilateral	0.0517648	0.0284929
				BLMa	Ipsilateral	0.0443998	0.0192563
				BLMp	Ipsilateral	0.046653	0.0178058
				CLA	Ipsilateral	0.381935	0.108149
				EPd	Ipsilateral	0.113798	0.0501298
				EPv	Ipsilateral	0.0887537	0.05274
				LA	Ipsilateral	0.104822	0.0364807
				PA	Ipsilateral	0.0245842	0.0125594
				AAA	Ipsilateral	0.0399219	0.0135527
				CEAm	Ipsilateral	0.0175857	0.00905682
				FS	Ipsilateral	0.00487211	0.00487211
				IA	Ipsilateral	0.00487211	0.00487211
				LSr	Ipsilateral	0.228553	0.0590128
				LSv	Ipsilateral	0.0241617	0.0103271
				MEA	Ipsilateral	0.0199358	0.00823354
				ACB	Ipsilateral	0.415581	0.222781
				OT	Ipsilateral	0.204979	0.162827
				SF	Ipsilateral	0.018935	0.0092947
				BST	Ipsilateral	0.0404601	0.0368578
				NDB	Ipsilateral	1.50882	0.408423
				GPe	Ipsilateral	0.0888435	0.0140361
				GPi	Ipsilateral	0.00946633	0.00643122
				MA	Ipsilateral	0.281313	0.0935715
				MS	Ipsilateral	0.163945	0.0437099
				SI	Ipsilateral	0.893356	0.10957
				TRS	Ipsilateral	0.0269837	0.0112051
				AD	Ipsilateral	0.11208	0.0506432
				AM	Ipsilateral	0.744852	0.184179
				AV	Ipsilateral	0.0857988	0.0210764
				IAD	Ipsilateral	0.143597	0.0537133
				IAM	Ipsilateral	0.0285567	0.00898811
				LD	Ipsilateral	0.141744	0.0610044
				LH	Ipsilateral	0.215085	0.0677577
				MH	Ipsilateral	0.0741871	0.0378561
				CL	Ipsilateral	0.0672212	0.0132036
				CM	Ipsilateral	0.128072	0.0438386
				PCN	Ipsilateral	0.0410631	0.0216322
				PF	Ipsilateral	0.0631319	0.0332833
				RH	Ipsilateral	0.0483347	0.0246125
				MG	Ipsilateral	0.00324728	0.00324728
				Eth	Ipsilateral	0	0
				LP	Ipsilateral	0.242469	0.0746126
				PO	Ipsilateral	0.034262	0.0136943
				POL	Ipsilateral	0.00594354	0.00594354
				SGN	Ipsilateral	0	0
				IMD	Ipsilateral	0.0139922	0.00860507
				MD	Ipsilateral	0.743008	0.0732173
				PR	Ipsilateral	0.200706	0.157382
				SMT	Ipsilateral	0.212318	0.0595942
				RE	Ipsilateral	0.293624	0.160237
				PT	Ipsilateral	0.206386	0.033446
				PVT	Ipsilateral	0.0809913	0.0483371
				Xi	Ipsilateral	0.0271976	0.00612729
				SPA	Ipsilateral	0.0121626	0.00869208
				SPFm	Ipsilateral	0.00297177	0.00297177
				SPFp	Ipsilateral	0	0
				PoT	Ipsilateral	0	0
				VAL	Ipsilateral	0.203549	0.101466
				VM	Ipsilateral	0.286134	0.0775505
				VPL	Ipsilateral	0.00919082	0.00601833
				VPM	Ipsilateral	0.016738	0.0125867
				AHN	Ipsilateral	0	0
				ADP	Ipsilateral	0.00946633	0.00643122
				AVPV	Ipsilateral	0.0403991	0.022223
				AVP	Ipsilateral	0.0401367	0.0279062
				ARH	Ipsilateral	0.00699611	0.00430253
				PMd	Ipsilateral	0.0117358	0.00763471
				DMH	Ipsilateral	0	0
				LHA	Ipsilateral	0.267979	0.051529
				LPO	Ipsilateral	0.354167	0.0981444
				MPO	Ipsilateral	0.103834	0.0287503
				MPN	Ipsilateral	0.00649456	0.00649456
				ME	Ipsilateral	0	0
				MEPO	Ipsilateral	0.00324728	0.00324728
				PS	Ipsilateral	0.00621905	0.0038146
				PSTN	Ipsilateral	0.0156049	0.00663105
				PVH	Ipsilateral	0.0642194	0.0590644
				PeF	Ipsilateral	0.00324728	0.00324728
				PV	Ipsilateral	0.00324728	0.00324728
				PH	Ipsilateral	0.0221799	0.0158334
				SFO	Ipsilateral	0.00374883	0.00374883
				STN	Ipsilateral	0.00324728	0.00324728
				SUM	Ipsilateral	0.00324728	0.00324728
				SO	Ipsilateral	0.0117237	0.00828439
				TU	Ipsilateral	0.0194837	0.0194837
				TM	Ipsilateral	0.00324728	0.00324728
				PMv	Ipsilateral	0.0361105	0.0148385
				VLPO	Ipsilateral	0	0
				VMH	Ipsilateral	0.0127146	0.0127146
				ZI	Ipsilateral	0.106394	0.0956398
				APN	Ipsilateral	0.0281235	0.0175619
				CLI	Ipsilateral	0	0
				DR	Ipsilateral	0.0102434	0.00663774
				EW	Ipsilateral	0	0
				IF	Ipsilateral	0	0
				IPN	Ipsilateral	0.00487211	0.00487211
				MT	Ipsilateral	0.00297177	0.00297177
				MRN	Ipsilateral	0.0442487	0.0238538
				PPN	Ipsilateral	0.00297177	0.00297177
				PAG	Ipsilateral	0.0291144	0.0140736
				PRC	Ipsilateral	0.050805	0.0289371
				RN	Ipsilateral	0.00374883	0.00374883
				RPF	Ipsilateral	0.00324728	0.00324728
				RL	Ipsilateral	0.00594354	0.00594354
				SNr	Ipsilateral	0.0134907	0.00952349
				VTA	Ipsilateral	0.0107327	0.00681021
				DTN	Ipsilateral	0	0
				GRN	Ipsilateral	0	0
				LDT	Ipsilateral	0.00297177	0.00297177
				LC	Ipsilateral	0	0
				NI	Ipsilateral	0.00996788	0.00411677
				RO	Ipsilateral	0	0
				RPO	Ipsilateral	0	0
				PB	Ipsilateral	0.0124381	0.00762919
				PCG	Ipsilateral	0	0
				PRNr	Ipsilateral	0.00919082	0.00601833
				CS	Ipsilateral	0.038348	0.0239976
				TRN	Ipsilateral	0.00297177	0.00297177
				scp	Ipsilateral	0.00487211	0.00487211

## Sheet: Supp Data 9
Supplementary Data 9: Convergence index (CI) of input to PFC SST interneurons
Figure	Measure	Sample size	Group	Region	Hemisphere	Mean (%)	SEM	Test	Statistics	Post-hoc test	Post-hoc statistics
Supp Fig 14	% total input	Uninjured, n = 5 TBI, n = 5	Uninjured	AId	Contralateral	0.109066	0.0259083	Two-way rm ANOVA	Interaction: F(355, 2840) = 2.147, P < 1.00E-15, η2 = 4.30E-02 Region: F(355, 2840) = 39.83, P < 1.00 E-15, η2 = 8.00E-01 Group: F(1, 8) = 2.671, P = 1.41E-01, η2 = 1.02E-04 Subject: F(8, 2840) = 0.6761, P = 7.13E-01, η2 = 3.05E-04	Bonferroni	Contralateral uninjured vs TBI) AId (contralateral), P > 9.99E-01 AIp (contralateral), P > 9.99E-01 AIv (contralateral), P > 9.99E-01 VISa (contralateral), P > 9.99E-01 ACAd (contralateral), P > 9.99E-01 ACAv (contralateral), P > 9.99E-01 VISal (contralateral), P > 9.99E-01 VISam (contralateral), P > 9.99E-01 AUDd (contralateral), P > 9.99E-01 ECT (contralateral), P > 9.99E-01 FRP (contralateral)…
				AIp	Contralateral	0.00136986	0.00136986
				AIv	Contralateral	0.137754	0.0461031
				VISa	Contralateral	0.00434989	0.00187114
				ACAd	Contralateral	0.557879	0.088991
				ACAv	Contralateral	0.530416	0.17529
				VISal	Contralateral	0	0
				VISam	Contralateral	0.0036036	0.0036036
				AUDd	Contralateral	0	0
				ECT	Contralateral	0.00102	0.000630297
				FRP	Contralateral	0.114396	0.0260269
				GU	Contralateral	0.00236518	0.00174824
				ILA	Contralateral	0.118104	0.0614978
				VISl	Contralateral	0	0
				VISli	Contralateral	0	0
				ORBl	Contralateral	0.134416	0.0288077
				ORBm	Contralateral	0.308863	0.0804194
				ORBvl	Contralateral	0.247482	0.0515726
				PERI	Contralateral	0	0
				AUDpo	Contralateral	0	0
				VISpm	Contralateral	0.0036036	0.0036036
				VISpor	Contralateral	0	0
				PL	Contralateral	1.03484	0.136664
				AUDp	Contralateral	0	0
				MOp	Contralateral	0.00910575	0.00173662
				SSp	Contralateral	0.00601406	0.00250007
				VISp	Contralateral	0	0
				RSPd	Contralateral	0.00147662	0.000945599
				RSPagl	Contralateral	0.00182648	0.00182648
				RSPv	Contralateral	0.00795561	0.00486364
				VISrl	Contralateral	0	0
				MOs	Contralateral	0.222221	0.0196043
				SSs	Contralateral	0.00147703	0.00100835
				TEa	Contralateral	0.000456621	0.000456621
				AUDv	Contralateral	0.000966825	0.000593571
				VISC	Contralateral	0.00056338	0.00056338
				AON	Contralateral	0.00443068	0.00220573
				COAa	Contralateral	0	0
				COAp	Contralateral	0	0
				DP	Contralateral	0.00255102	0.00255102
				NLOT	Contralateral	0.000456621	0.000456621
				PIR	Contralateral	0.00696029	0.00337029
				PAA	Contralateral	0.000510204	0.000510204
				TR	Contralateral	0	0
				TTd	Contralateral	0.00486303	0.00314002
				TTv	Contralateral	0	0
				ENTl	Contralateral	0.0164955	0.00320587
				ENTm	Contralateral	0.00255259	0.0016652
				CA1	Contralateral	0.00464658	0.00152623
				CA2	Contralateral	0	0
				CA3	Contralateral	0	0
				HATA	Contralateral	0	0
				IG	Contralateral	0	0
				PAR	Contralateral	0	0
				POST	Contralateral	0	0
				ProS	Contralateral	0.00107358	0.000658776
				SUB	Contralateral	0	0
				BLAa	Contralateral	0.00327842	0.00167641
				BLAp	Contralateral	0.00147662	0.000945599
				BLAv	Contralateral	0.00300921	0.00185503
				BLMa	Contralateral	0.00056338	0.00056338
				BLMp	Contralateral	0	0
				CLA	Contralateral	0.00265975	0.00170067
				EPd	Contralateral	0	0
				EPv	Contralateral	0.000456621	0.000456621
				LA	Contralateral	0.000456621	0.000456621
				PA	Contralateral	0	0
				AAA	Contralateral	0	0
				CEAm	Contralateral	0	0
				FS	Contralateral	0	0
				IA	Contralateral	0.000913242	0.000913242
				LSr	Contralateral	0.000913242	0.000913242
				LSv	Contralateral	0.00153061	0.00153061
				MEA	Contralateral	0	0
				ACB	Contralateral	0	0
				OT	Contralateral	0	0
				SF	Contralateral	0	0
				BST	Contralateral	0	0
				NDB	Contralateral	0.0262941	0.00823243
				GPe	Contralateral	0	0
				GPi	Contralateral	0	0
				MA	Contralateral	0.000456621	0.000456621
				MS	Contralateral	0.0152018	0.00829374
				SI	Contralateral	0	0
				TRS	Contralateral	0	0
				AD	Contralateral	0	0
				AM	Contralateral
				AV	Contralateral	0	0
				IAD	Contralateral	0.000456621	0.000456621
				IAM	Contralateral	0	0
				LD	Contralateral	0	0
				LH	Contralateral	0	0
				MH	Contralateral	0	0
				CL	Contralateral	0	0
				CM	Contralateral	0.00432351	0.00253135
				PCN	Contralateral	0	0
				PF	Contralateral	0	0
				RH	Contralateral	0.00411381	0.00351098
				MG	Contralateral	0	0
				Eth	Contralateral	0	0
				LP	Contralateral	0	0
				PO	Contralateral	0	0
				POL	Contralateral	0	0
				SGN	Contralateral	0.00147703	0.00100835
				IMD	Contralateral	0.00147703	0.00100835
				MD	Contralateral	0	0
				PR	Contralateral	0.000510204	0.000510204
				SMT	Contralateral	0.00532121	0.00173483
				RE	Contralateral	0.00142345	0.000928089
				PT	Contralateral	0.0119777	0.00476751
				PVT	Contralateral	0.00757964	0.00311841
				Xi	Contralateral	0	0
				SPA	Contralateral	0.00327883	0.00171248
				SPFm	Contralateral	0	0
				SPFp	Contralateral	0	0
				PoT	Contralateral	0	0
				VAL	Contralateral	0	0
				VM	Contralateral	0	0
				VPL	Contralateral	0	0
				VPM	Contralateral	0	0
				AHN	Contralateral	0	0
				ADP	Contralateral	0	0
				AVPV	Contralateral	0.00552745	0.00436522
				AVP	Contralateral	0	0
				ARH	Contralateral	0.00056338	0.00056338
				PMd	Contralateral	0	0
				DMH	Contralateral	0.000456621	0.000456621
				LHA	Contralateral	0.000510204	0.000510204
				LPO	Contralateral	0.00163934	0.00163934
				MPO	Contralateral	0.00107358	0.000658776
				MPN	Contralateral	0	0
				ME	Contralateral	0	0
				MEPO	Contralateral	0	0
				PS	Contralateral	0	0
				PSTN	Contralateral	0	0
				PVH	Contralateral	0.000456621	0.000456621
				PeF	Contralateral	0	0
				PV	Contralateral	0.000456621	0.000456621
				PH	Contralateral	0.00378889	0.00318962
				SFO	Contralateral	0	0
				STN	Contralateral	0	0
				SUM	Contralateral	0.0018018	0.0018018
				SO	Contralateral	0	0
				TU	Contralateral	0	0
				TM	Contralateral	0.000456621	0.000456621
				PMv	Contralateral	0.0018018	0.0018018
				VLPO	Contralateral	0	0
				VMH	Contralateral	0	0
				ZI	Contralateral	0	0
				APN	Contralateral	0	0
				CLI	Contralateral	0.00163934	0.00163934
				DR	Contralateral	0.00601856	0.00301242
				EW	Contralateral	0.000510204	0.000510204
				IF	Contralateral	0	0
				IPN	Contralateral	0	0
				MT	Contralateral	0	0
				MRN	Contralateral	0	0
				PPN	Contralateral	0	0
				PAG	Contralateral	0.000456621	0.000456621
				PRC	Contralateral	0	0
				RN	Contralateral	0	0
				RPF	Contralateral	0	0
				RL	Contralateral	0.00112676	0.00112676
				SNr	Contralateral	0	0
				VTA	Contralateral	0.000510204	0.000510204
				DTN	Contralateral	0.000510204	0.000510204
				GRN	Contralateral	0	0
				LDT	Contralateral	0	0
				LC	Contralateral	0	0
				NI	Contralateral	0	0
				RO	Contralateral	0	0
				RPO	Contralateral	0.000456621	0.000456621
				PB	Contralateral	0.000456621	0.000456621
				PCG	Contralateral	0	0
				PRNr	Contralateral	0.00225842	0.0017446
				CS	Contralateral	0.0124661	0.00402155
				TRN	Contralateral	0	0
				scp	Contralateral	0	0
				AId	Ipsilateral	0.367611	0.0817275
				AIp	Ipsilateral	0.028051	0.00831342
				AIv	Ipsilateral	0.401609	0.115408				Ipsilateral (uninjured vs TBI) AId (ipsilateral), P > 9.99E-01 AIp (ipsilateral), P > 9.99E-01 AIv (ipsilateral), P > 9.99E-01 VISa (ipsilateral), P > 9.99E-01 ACAd (ipsilateral), P = 4.17E-04 ACAv (ipsilateral), P > 9.99E-01 VISal (ipsilateral), P > 9.99E-01 VISam (ipsilateral), P > 9.99E-01 AUDd (ipsilateral), P > 9.99E-01 ECT (ipsilateral), P > 9.99E-01 FRP (ipsilateral), P > 9.99E-01 GU (ipsi…
				VISa	Ipsilateral	0.0447291	0.00471277
				ACAd	Ipsilateral	4.01806	0.960537
				ACAv	Ipsilateral	1.14547	0.388389
				VISal	Ipsilateral	0.00169014	0.00169014
				VISam	Ipsilateral	0.0210404	0.00884407
				AUDd	Ipsilateral	0.0136742	0.00647026
				ECT	Ipsilateral	0.0287745	0.00841116
				FRP	Ipsilateral	0.27929	0.0551128
				GU	Ipsilateral	0.00311597	0.00153989
				ILA	Ipsilateral	0.750824	0.324226
				VISl	Ipsilateral	0	0
				VISli	Ipsilateral	0.00260617	0.0014991
				ORBl	Ipsilateral	0.526074	0.0886748
				ORBm	Ipsilateral	1.25719	0.203711
				ORBvl	Ipsilateral	1.04203	0.207633
				PERI	Ipsilateral	0.0176073	0.00969532
				AUDpo	Ipsilateral	0.00322273	0.00161568
				VISpm	Ipsilateral	0.0146959	0.00666089
				VISpor	Ipsilateral	0.00316955	0.00135298
				PL	Ipsilateral	5.12847	0.705688
				AUDp	Ipsilateral	0.0102889	0.0036663
				MOp	Ipsilateral	0.260488	0.0283331
				SSp	Ipsilateral	0.18843	0.0239548
				VISp	Ipsilateral	0.00975251	0.00525491
				RSPd	Ipsilateral	0.098936	0.0150662
				RSPagl	Ipsilateral	0.0996292	0.0321288
				RSPv	Ipsilateral	0.111653	0.0267025
				VISrl	Ipsilateral	0.00373293	0.0014313
				MOs	Ipsilateral	1.75014	0.0578874
				SSs	Ipsilateral	0.0469006	0.0203582
				TEa	Ipsilateral	0.0238789	0.00715062
				AUDv	Ipsilateral	0.0166611	0.00609694
				VISC	Ipsilateral	0.0264835	0.00662924
				AON	Ipsilateral	0.161908	0.0411418
				COAa	Ipsilateral	0.00136986	0.00136986
				COAp	Ipsilateral	0.0109138	0.00694611
				DP	Ipsilateral	0.112836	0.0275155
				NLOT	Ipsilateral	0.0116534	0.00675406
				PIR	Ipsilateral	0.0998924	0.0410822
				PAA	Ipsilateral	0.00730763	0.00224425
				TR	Ipsilateral	0.0245407	0.0109077
				TTd	Ipsilateral	0.0656295	0.0161036
				TTv	Ipsilateral	0.0520441	0.0355575
				ENTl	Ipsilateral	0.0854525	0.0226994
				ENTm	Ipsilateral	0.0131452	0.00725408
				CA1	Ipsilateral	0.627308	0.108273
				CA2	Ipsilateral	0.00056338	0.00056338
				CA3	Ipsilateral	0.0038673	0.00237428
				HATA	Ipsilateral	0.00163934	0.00163934
				IG	Ipsilateral	0.000510204	0.000510204
				PAR	Ipsilateral	0.000510204	0.000510204
				POST	Ipsilateral	0.00112676	0.00112676
				ProS	Ipsilateral	0.0418248	0.0161466
				SUB	Ipsilateral	0.0342046	0.0203643
				BLAa	Ipsilateral	0.106105	0.0247252
				BLAp	Ipsilateral	0.0696013	0.0238511
				BLAv	Ipsilateral	0.0356954	0.0155627
				BLMa	Ipsilateral	0.00158338	0.00110492
				BLMp	Ipsilateral	0.0160373	0.00704075
				CLA	Ipsilateral	0.0794462	0.0264523
				EPd	Ipsilateral	0.0210075	0.00741403
				EPv	Ipsilateral	0.0198789	0.00924483
				LA	Ipsilateral	0.0109339	0.00373561
				PA	Ipsilateral	0.00733484	0.00474021
				AAA	Ipsilateral	0.0175901	0.00634412
				CEAm	Ipsilateral	0.00300723	0.0014515
				FS	Ipsilateral	0.00136986	0.00136986
				IA	Ipsilateral	0.000456621	0.000456621
				LSr	Ipsilateral	0.016143	0.0045044
				LSv	Ipsilateral	0.00163934	0.00163934
				MEA	Ipsilateral	0.00561511	0.00250609
				ACB	Ipsilateral	0.0618211	0.0210743
				OT	Ipsilateral	0.00446155	0.00193458
				SF	Ipsilateral	0.00327869	0.00327869
				BST	Ipsilateral	0.0174284	0.00821395
				NDB	Ipsilateral	0.289133	0.0537682
				GPe	Ipsilateral	0.0607586	0.00942123
				GPi	Ipsilateral	0.00327393	0.00222931
				MA	Ipsilateral	0.0495472	0.0123099
				MS	Ipsilateral	0.0279274	0.00851371
				SI	Ipsilateral	0.278027	0.0570566
				TRS	Ipsilateral	0.0136202	0.00728043
				AD	Ipsilateral	0.0175835	0.00743146
				AM	Ipsilateral
				AV	Ipsilateral	0.0636892	0.0194689
				IAD	Ipsilateral	0.0555774	0.00913747
				IAM	Ipsilateral	0.0219398	0.00822697
				LD	Ipsilateral	0.0136726	0.00508241
				LH	Ipsilateral	0.0096484	0.00497799
				MH	Ipsilateral	0	0
				CL	Ipsilateral	0.0724679	0.0260978
				CM	Ipsilateral	0.0354595	0.00886281
				PCN	Ipsilateral	0.0131397	0.00540674
				PF	Ipsilateral	0.0823162	0.0202398
				RH	Ipsilateral	0.0332091	0.0101776
				MG	Ipsilateral	0.00966784	0.00542131
				Eth	Ipsilateral	0.0346818	0.00293167
				LP	Ipsilateral	0.0164628	0.00891779
				PO	Ipsilateral	0	0
				POL	Ipsilateral	0.00102041	0.00102041
				SGN	Ipsilateral	0.0265566	0.0140768
				IMD	Ipsilateral	0.321217	0.0546049
				MD	Ipsilateral	0.0761105	0.0158676
				PR	Ipsilateral	0.0712098	0.00816993
				SMT	Ipsilateral	0.148847	0.0560976
				RE	Ipsilateral	0.161282	0.0748064
				PT	Ipsilateral	0.057069	0.0146937
				PVT	Ipsilateral	0.00867422	0.00333624
				Xi	Ipsilateral	0	0
				SPA	Ipsilateral	0.00284689	0.00185618
				SPFm	Ipsilateral	0.000510204	0.000510204
				SPFp	Ipsilateral	0.000456621	0.000456621
				PoT	Ipsilateral	0.000456621	0.000456621
				VAL	Ipsilateral	0.143279	0.0836875
				VM	Ipsilateral	0.228827	0.062439
				VPL	Ipsilateral	0.0152857	0.0057975
				VPM	Ipsilateral	0.00214955	0.00159046
				AHN	Ipsilateral	0.00142345	0.000928089
				ADP	Ipsilateral	0	0
				AVPV	Ipsilateral	0.0129407	0.00540982
				AVP	Ipsilateral	0.00357102	0.00236727
				ARH	Ipsilateral	0.000966825	0.000593571
				PMd	Ipsilateral	0.00136986	0.00136986
				DMH	Ipsilateral	0.00214955	0.00159046
				LHA	Ipsilateral	0.0553358	0.0158198
				LPO	Ipsilateral	0.118046	0.0312388
				MPO	Ipsilateral	0.0254097	0.00649824
				MPN	Ipsilateral	0.00378889	0.00318962
				ME	Ipsilateral	0.00136986	0.00136986
				MEPO	Ipsilateral	0.00136986	0.00136986
				PS	Ipsilateral	0.010646	0.00866204
				PSTN	Ipsilateral	0.00392048	0.00191121
				PVH	Ipsilateral	0.00837993	0.00663431
				PeF	Ipsilateral	0.000456621	0.000456621
				PV	Ipsilateral	0	0
				PH	Ipsilateral	0.00483331	0.00297371
				SFO	Ipsilateral	0.00163934	0.00163934
				STN	Ipsilateral	0	0
				SUM	Ipsilateral	0.00265975	0.00170067
				SO	Ipsilateral	0	0
				TU	Ipsilateral	0.000966825	0.000593571
				TM	Ipsilateral	0.000456621	0.000456621
				PMv	Ipsilateral	0	0
				VLPO	Ipsilateral	0.0031144	0.00247113
				VMH	Ipsilateral	0.00163934	0.00163934
				ZI	Ipsilateral	0.0563593	0.0330822
				APN	Ipsilateral	0	0
				CLI	Ipsilateral	0.0018018	0.0018018
				DR	Ipsilateral	0.00628076	0.00311368
				EW	Ipsilateral	0	0
				IF	Ipsilateral	0	0
				IPN	Ipsilateral	0.000510204	0.000510204
				MT	Ipsilateral	0	0
				MRN	Ipsilateral	0.00341027	0.00172071
				PPN	Ipsilateral	0.00244385	0.00157413
				PAG	Ipsilateral	0.00521207	0.0017706
				PRC	Ipsilateral	0	0
				RN	Ipsilateral	0	0
				RPF	Ipsilateral	0	0
				RL	Ipsilateral	0.00147703	0.00100835
				SNr	Ipsilateral	0.00198683	0.000881916
				VTA	Ipsilateral	0.0031144	0.00247113
				DTN	Ipsilateral	0	0
				GRN	Ipsilateral	0.000510204	0.000510204
				LDT	Ipsilateral	0.000913242	0.000913242
				LC	Ipsilateral	0.000966825	0.000593571
				NI	Ipsilateral	0.00142345	0.000928089
				RO	Ipsilateral	0.000913242	0.000913242
				RPO	Ipsilateral	0.00163696	0.00111466
				PB	Ipsilateral	0.00147703	0.00100835
				PCG	Ipsilateral	0.000966825	0.000593571
				PRNr	Ipsilateral	0.00147703	0.00100835
				CS	Ipsilateral	0.0103159	0.00547222
				TRN	Ipsilateral	0.000456621	0.000456621
				scp	Ipsilateral	0.00142345	0.000928089
			TBI	AId	Contralateral	0.0981731	0.0405566
				AIp	Contralateral	0.00398356	0.00260796
				AIv	Contralateral	0.144678	0.0566497
				VISa	Contralateral	0	0
				ACAd	Contralateral	0.260237	0.0612796
				ACAv	Contralateral	0.217588	0.0670629
				VISal	Contralateral	0	0
				VISam	Contralateral	0	0
				AUDd	Contralateral	0	0
				ECT	Contralateral	0.00454021	0.00193477
				FRP	Contralateral	0.0606808	0.0276031
				GU	Contralateral	0	0
				ILA	Contralateral	0.136434	0.05035
				VISl	Contralateral	0	0
				VISli	Contralateral	0	0
				ORBl	Contralateral	0.133491	0.0139138
				ORBm	Contralateral	0.264621	0.0734174
				ORBvl	Contralateral	0.226989	0.0854296
				PERI	Contralateral	0	0
				AUDpo	Contralateral	0	0
				VISpm	Contralateral	0	0
				VISpor	Contralateral	0.00122699	0.00122699
				PL	Contralateral	0.545125	0.0797741
				AUDp	Contralateral	0.00981068	0.00836177
				MOp	Contralateral	0.00572861	0.00249081
				SSp	Contralateral	0.00208536	0.00130985
				VISp	Contralateral	0	0
				RSPd	Contralateral	0.00122699	0.00122699
				RSPagl	Contralateral	0	0
				RSPv	Contralateral	0	0
				VISrl	Contralateral	0	0
				MOs	Contralateral	0.200814	0.0464321
				SSs	Contralateral	0	0
				TEa	Contralateral	0	0
				AUDv	Contralateral	0.00171674	0.00171674
				VISC	Contralateral	0	0
				AON	Contralateral	0.00822033	0.00719553
				COAa	Contralateral	0	0
				COAp	Contralateral	0.00217937	0.00135213
				DP	Contralateral	0.00122699	0.00122699
				NLOT	Contralateral	0	0
				PIR	Contralateral	0.0100582	0.00616233
				PAA	Contralateral	0.000858369	0.000858369
				TR	Contralateral	0	0
				TTd	Contralateral	0.00368098	0.00368098
				TTv	Contralateral	0.00136986	0.00136986
				ENTl	Contralateral	0.00171674	0.00171674
				ENTm	Contralateral	0	0
				CA1	Contralateral	0.00632755	0.00220647
				CA2	Contralateral	0	0
				CA3	Contralateral	0	0
				HATA	Contralateral	0	0
				IG	Contralateral	0	0
				PAR	Contralateral	0.00136986	0.00136986
				POST	Contralateral	0	0
				ProS	Contralateral	0.00122699	0.00122699
				SUB	Contralateral	0	0
				BLAa	Contralateral	0.00400531	0.00164213
				BLAp	Contralateral	0.000952381	0.000952381
				BLAv	Contralateral	0	0
				BLMa	Contralateral	0	0
				BLMp	Contralateral	0.00559522	0.00410318
				CLA	Contralateral	0.00686695	0.00686695
				EPd	Contralateral	0	0
				EPv	Contralateral	0	0
				LA	Contralateral	0	0
				PA	Contralateral	0	0
				AAA	Contralateral	0	0
				CEAm	Contralateral	0	0
				FS	Contralateral	0	0
				IA	Contralateral	0	0
				LSr	Contralateral	0.00122699	0.00122699
				LSv	Contralateral	0	0
				MEA	Contralateral	0	0
				ACB	Contralateral	0.00171674	0.00171674
				OT	Contralateral	0.00122699	0.00122699
				SF	Contralateral	0.000858369	0.000858369
				BST	Contralateral	0.000952381	0.000952381
				NDB	Contralateral	0.0220044	0.00585242
				GPe	Contralateral	0	0
				GPi	Contralateral	0	0
				MA	Contralateral	0	0
				MS	Contralateral	0.0111912	0.00304976
				SI	Contralateral	0	0
				TRS	Contralateral	0.00140845	0.00140845
				AD	Contralateral	0	0
				AM	Contralateral	0	0
				AV	Contralateral	0	0
				IAD	Contralateral	0	0
				IAM	Contralateral	0.00122699	0.00122699
				LD	Contralateral	0	0
				LH	Contralateral	0.000858369	0.000858369
				MH	Contralateral	0	0
				CL	Contralateral	0	0
				CM	Contralateral	0.00171674	0.00171674
				PCN	Contralateral	0	0
				PF	Contralateral	0	0
				RH	Contralateral	0.000858369	0.000858369
				MG	Contralateral	0	0
				Eth	Contralateral	0	0
				LP	Contralateral	0	0
				PO	Contralateral	0	0
				POL	Contralateral	0	0
				SGN	Contralateral	0.00312519	0.00192924
				IMD	Contralateral	0.00625038	0.00385847
				MD	Contralateral	0	0
				PR	Contralateral	0.00140845	0.00140845
				SMT	Contralateral	0.00140845	0.00140845
				RE	Contralateral	0.00208536	0.00130985
				PT	Contralateral	0	0
				PVT	Contralateral	0.0028169	0.0028169
				Xi	Contralateral	0	0
				SPA	Contralateral	0	0
				SPFm	Contralateral	0	0
				SPFp	Contralateral	0	0
				PoT	Contralateral	0	0
				VAL	Contralateral	0	0
				VM	Contralateral	0	0
				VPL	Contralateral	0	0
				VPM	Contralateral	0	0
				AHN	Contralateral	0	0
				ADP	Contralateral	0	0
				AVPV	Contralateral	0.00303774	0.0012766
				AVP	Contralateral	0.00122699	0.00122699
				ARH	Contralateral	0.00171674	0.00171674
				PMd	Contralateral	0	0
				DMH	Contralateral	0	0
				LHA	Contralateral	0	0
				LPO	Contralateral	0.00232224	0.00145988
				MPO	Contralateral	0	0
				MPN	Contralateral	0	0
				ME	Contralateral	0	0
				MEPO	Contralateral	0.000858369	0.000858369
				PS	Contralateral	0	0
				PSTN	Contralateral	0	0
				PVH	Contralateral	0.0028169	0.0028169
				PeF	Contralateral	0	0
				PV	Contralateral	0.000952381	0.000952381
				PH	Contralateral	0	0
				SFO	Contralateral	0	0
				STN	Contralateral	0	0
				SUM	Contralateral	0	0
				SO	Contralateral	0	0
				TU	Contralateral	0	0
				TM	Contralateral	0	0
				PMv	Contralateral	0	0
				VLPO	Contralateral	0.00171674	0.00171674
				VMH	Contralateral	0	0
				ZI	Contralateral	0	0
				APN	Contralateral	0	0
				CLI	Contralateral	0	0
				DR	Contralateral	0.00453364	0.00290933
				EW	Contralateral	0	0
				IF	Contralateral	0	0
				IPN	Contralateral	0	0
				MT	Contralateral	0	0
				MRN	Contralateral	0.00140845	0.00140845
				PPN	Contralateral	0	0
				PAG	Contralateral	0.000858369	0.000858369
				PRC	Contralateral	0	0
				RN	Contralateral	0	0
				RPF	Contralateral	0	0
				RL	Contralateral	0	0
				SNr	Contralateral	0	0
				VTA	Contralateral	0.00222823	0.00142316
				DTN	Contralateral	0	0
				GRN	Contralateral	0	0
				LDT	Contralateral	0	0
				LC	Contralateral	0	0
				NI	Contralateral	0.00140845	0.00140845
				RO	Contralateral	0	0
				RPO	Contralateral	0.000952381	0.000952381
				PB	Contralateral	0	0
				PCG	Contralateral	0.000858369	0.000858369
				PRNr	Contralateral	0	0
				CS	Contralateral	0.00925445	0.0040893
				TRN	Contralateral	0.000952381	0.000952381
				scp	Contralateral	0	0
				AId	Ipsilateral	0.606578	0.17418
				AIp	Ipsilateral	0.0522291	0.0171392
				AIv	Ipsilateral	0.523602	0.0968178
				VISa	Ipsilateral	0.000952381	0.000952381
				ACAd	Ipsilateral	3.34538	0.832256
				ACAv	Ipsilateral	1.16908	0.269849
				VISal	Ipsilateral	0.00318061	0.00136798
				VISam	Ipsilateral	0	0
				AUDd	Ipsilateral	0.0071305	0.00226257
				ECT	Ipsilateral	0.0400363	0.0289058
				FRP	Ipsilateral	0.216355	0.0212454
				GU	Ipsilateral	0.0234962	0.0061793
				ILA	Ipsilateral	2.48246	0.36977
				VISl	Ipsilateral	0.000858369	0.000858369
				VISli	Ipsilateral	0	0
				ORBl	Ipsilateral	0.370437	0.0646178
				ORBm	Ipsilateral	3.23208	1.31277
				ORBvl	Ipsilateral	0.649153	0.129274
				PERI	Ipsilateral	0.028178	0.0213387
				AUDpo	Ipsilateral	0	0
				VISpm	Ipsilateral	0.00273973	0.00273973
				VISpor	Ipsilateral	0	0
				PL	Ipsilateral	7.51417	1.31368
				AUDp	Ipsilateral	0.0600858	0.0600858
				MOp	Ipsilateral	0.0430954	0.0154231
				SSp	Ipsilateral	0.0331632	0.0103844
				VISp	Ipsilateral	0.0256028	0.0156529
				RSPd	Ipsilateral	0.0459809	0.0299397
				RSPagl	Ipsilateral	0.00988706	0.00617573
				RSPv	Ipsilateral	0.0341357	0.0123475
				VISrl	Ipsilateral	0.00122699	0.00122699
				MOs	Ipsilateral	1.84527	0.480342
				SSs	Ipsilateral	0.01852	0.00606297
				TEa	Ipsilateral	0.0241886	0.0116587
				AUDv	Ipsilateral	0.0090344	0.00310584
				VISC	Ipsilateral	0.00764199	0.00273937
				AON	Ipsilateral	0.336963	0.0755364
				COAa	Ipsilateral	0.00368098	0.00368098
				COAp	Ipsilateral	0.0180689	0.00810097
				DP	Ipsilateral	0.323055	0.0402166
				NLOT	Ipsilateral	0.0166998	0.00355136
				PIR	Ipsilateral	0.281488	0.09524
				PAA	Ipsilateral	0.0227191	0.00442764
				TR	Ipsilateral	0.0117372	0.00500967
				TTd	Ipsilateral	0.241456	0.052958
				TTv	Ipsilateral	0.130767	0.0602941
				ENTl	Ipsilateral	0.110667	0.0644754
				ENTm	Ipsilateral	0.00266912	0.00174262
				CA1	Ipsilateral	0.672798	0.124072
				CA2	Ipsilateral	0	0
				CA3	Ipsilateral	0.005454	0.00264483
				HATA	Ipsilateral	0	0
				IG	Ipsilateral	0	0
				PAR	Ipsilateral	0	0
				POST	Ipsilateral	0	0
				ProS	Ipsilateral	0.10183	0.0356767
				SUB	Ipsilateral	0.0259645	0.0115268
				BLAa	Ipsilateral	0.0805404	0.0294638
				BLAp	Ipsilateral	0.0764774	0.0165328
				BLAv	Ipsilateral	0.0143123	0.00743623
				BLMa	Ipsilateral	0.0149059	0.00736403
				BLMp	Ipsilateral	0.0142701	0.00557138
				CLA	Ipsilateral	0.113096	0.0270339
				EPd	Ipsilateral	0.0335087	0.0138073
				EPv	Ipsilateral	0.0241936	0.0138294
				LA	Ipsilateral	0.0343335	0.0146296
				PA	Ipsilateral	0.00732879	0.00349536
				AAA	Ipsilateral	0.0122922	0.00416525
				CEAm	Ipsilateral	0.00489735	0.00240258
				FS	Ipsilateral	0.00136986	0.00136986
				IA	Ipsilateral	0.00136986	0.00136986
				LSr	Ipsilateral	0.0687824	0.018083
				LSv	Ipsilateral	0.00693386	0.00288654
				MEA	Ipsilateral	0.0064384	0.00278829
				ACB	Ipsilateral	0.120602	0.0641342
				OT	Ipsilateral	0.0591097	0.0471597
				SF	Ipsilateral	0.00550286	0.002696
				BST	Ipsilateral	0.0150369	0.0138771
				NDB	Ipsilateral	0.445608	0.109915
				GPe	Ipsilateral	0.0277835	0.00553565
				GPi	Ipsilateral	0.00266912	0.00174262
				MA	Ipsilateral	0.0821816	0.0256963
				MS	Ipsilateral	0.0504262	0.0130644
				SI	Ipsilateral	0.279662	0.0496823
				TRS	Ipsilateral	0.00813173	0.00332551
				AD	Ipsilateral	0.0349562	0.0149707
				AM	Ipsilateral	0.229373	0.0551457
				AV	Ipsilateral	0.0262597	0.00628444
				IAD	Ipsilateral	0.0461114	0.0195523
				IAM	Ipsilateral	0.00921672	0.00341245
				LD	Ipsilateral	0.0422772	0.017484
				LH	Ipsilateral	0.064344	0.018317
				MH	Ipsilateral	0.0231637	0.0119803
				CL	Ipsilateral	0.0208402	0.00457267
				CM	Ipsilateral	0.0409116	0.0154502
				PCN	Ipsilateral	0.012273	0.00622861
				PF	Ipsilateral	0.0192142	0.0104157
				RH	Ipsilateral	0.0144458	0.00671097
				MG	Ipsilateral	0	0
				Eth	Ipsilateral	0.07258	0.0226003
				LP	Ipsilateral	0.00974585	0.00370286
				PO	Ipsilateral	0.00190476	0.00190476
				POL	Ipsilateral	0	0
				SGN	Ipsilateral	0.00453364	0.00290933
				IMD	Ipsilateral	0.227713	0.0258015
				MD	Ipsilateral	0.0584644	0.0455415
				PR	Ipsilateral	0.0644102	0.0182946
				SMT	Ipsilateral	0.0869778	0.0459146
				RE	Ipsilateral	0.0652394	0.0142314
				PT	Ipsilateral	0.0221911	0.0127746
				PVT	Ipsilateral	0.00804429	0.00154412
				Xi	Ipsilateral	0.000858369	0.000858369
				SPA	Ipsilateral	0.00371551	0.00277017
				SPFm	Ipsilateral	0.000952381	0.000952381
				SPFp	Ipsilateral	0	0
				PoT	Ipsilateral	0	0
				VAL	Ipsilateral	0.0626004	0.0327607
				VM	Ipsilateral	0.0846945	0.0243645
				VPL	Ipsilateral	0.00276313	0.00188346
				VPM	Ipsilateral	0.00484193	0.00336965
				AHN	Ipsilateral	0	0
				ADP	Ipsilateral	0.00266912	0.00174262
				AVPV	Ipsilateral	0.0113792	0.00623173
				AVP	Ipsilateral	0.0123582	0.00806744
				ARH	Ipsilateral	0.00226682	0.00145466
				PMd	Ipsilateral	0.0040439	0.0027771
				DMH	Ipsilateral	0	0
				LHA	Ipsilateral	0.078958	0.0120439
				LPO	Ipsilateral	0.113743	0.0384215
				MPO	Ipsilateral	0.0304653	0.00767114
				MPN	Ipsilateral	0.00171674	0.00171674
				ME	Ipsilateral	0	0
				MEPO	Ipsilateral	0.000858369	0.000858369
				PS	Ipsilateral	0.00181075	0.00111134
				PSTN	Ipsilateral	0.0043136	0.00180548
				PVH	Ipsilateral	0.0237622	0.0222602
				PeF	Ipsilateral	0.000858369	0.000858369
				PV	Ipsilateral	0.000858369	0.000858369
				PH	Ipsilateral	0.00619661	0.00423799
				SFO	Ipsilateral	0.00140845	0.00140845
				STN	Ipsilateral	0.000858369	0.000858369
				SUM	Ipsilateral	0.000858369	0.000858369
				SO	Ipsilateral	0.00331236	0.00238865
				TU	Ipsilateral	0.00515021	0.00515021
				TM	Ipsilateral	0.000858369	0.000858369
				PMv	Ipsilateral	0.00368098	0.00368098
				VLPO	Ipsilateral	0.0107368	0.00408745
				VMH	Ipsilateral	0	0
				ZI	Ipsilateral	0.031078	0.0276453
				APN	Ipsilateral	0.00810137	0.00497569
				CLI	Ipsilateral	0	0
				DR	Ipsilateral	0.00312519	0.00192924
				EW	Ipsilateral	0	0
				IF	Ipsilateral	0	0
				IPN	Ipsilateral	0.00136986	0.00136986
				MT	Ipsilateral	0.000952381	0.000952381
				MRN	Ipsilateral	0.0131379	0.00737009
				PPN	Ipsilateral	0.000952381	0.000952381
				PAG	Ipsilateral	0.00846999	0.00410161
				PRC	Ipsilateral	0.0148481	0.00792342
				RN	Ipsilateral	0.00140845	0.00140845
				RPF	Ipsilateral	0.000858369	0.000858369
				RL	Ipsilateral	0.00190476	0.00190476
				SNr	Ipsilateral	0.00398356	0.00260796
				VTA	Ipsilateral	0.00294373	0.00184377
				DTN	Ipsilateral	0	0
				GRN	Ipsilateral	0	0
				LDT	Ipsilateral	0.000952381	0.000952381
				LC	Ipsilateral	0	0
				NI	Ipsilateral	0.0032192	0.00139414
				RO	Ipsilateral	0	0
				RPO	Ipsilateral	0	0
				PB	Ipsilateral	0.0036215	0.00222268
				PCG	Ipsilateral	0	0
				PRNr	Ipsilateral	0.00276313	0.00188346
				CS	Ipsilateral	0.0110537	0.00637667
				TRN	Ipsilateral	0.000952381	0.000952381
				scp	Ipsilateral	0.00136986	0.00136986
