# Supplementary material for: Brain-wide reconstruction of inhibitory circuits after traumatic brain injury
Source: Nat Commun. 2022 Jun 14;13:3417. doi: 10.1038/s41467-022-31072-2 (PMC9197933; doi:10.1038/s41467-022-31072-2)
Supplement: Supplementary file 10 — Source Data [file 41467_2022_31072_MOESM10_ESM.xlsx]

## Sheet: Fig 1
Fig 1b
Uninjured				TBI
Mouse ID	Contralateral	Ipsilateral		Mouse ID	Contralateral	Ipsilateral
1	7.2	6.92		1	5.13	1.73
2	5.05	5.11		2	5.62	2.3
3	7.59	6.2		3	6.44	2
4	7.67	6.72		4	5.42	2.8
5	6.58	7.21		5	6.27	2.18
6	5.46	5
Fig 1g
Mouse ID	% SST
1	98.5507
2	95.6522
3	96.875
Fig 1h
Uninjured			TBI
Mouse ID	% in DG		Mouse ID	% in DG
1	94.3		1	100
2	100		2	75
3	84.6
4	80

## Sheet: Fig 2
Fig 2b
Uninjured				TBI
Mouse ID	starter cells	input neurons		Mouse ID	starter cells	input neurons
1	37	287		1	12	91
2	50	361		2	10	71
3	52	472		3	7	70
4	53	420		4	8	60
				5	10	91
Fig 2d
Uninjured						TBI
cell #	1	2	3	4		1	2	3	4	5
0	4426.44	4110.6	4447.86	3243.24		1664	4539.46	2464.69	980	4131.68
1	4365.62	4157.85	4410.6	3112.31		978.059	4365.89	2298.59	1110.05	4055.84
2	4371.66	4308.72	4432.9	2996.81		1090.73	4078.7	2092.89	722.357	3562.49
3	4484.8	4132.7	4472.73	3087.88		1035.62	3874.45	1749.31	913.783	4609.06
4	4582.07	4253.2	4435.2	3080.8		853.464	3792.48	1353	362.353	4616.85
5	4590.35	4362.55	4372.25	2973.79		997.647	3731.84	1354.51	407.185	4836.01
6	4616.97	4155.03	4327.1	3065.96		1067.8	3692	1312.75	220.454	4950.7
7	4426.99	4129.18	4475.42	2721.36		636.396	3620.86	1290.77	224.944	4567.02
8	4528.68	4355.74	4081.47	2461.58		613.922	3658.78	1285.46	303.315	443.058
9	4451.35	3963.55	4144.78	2665.54		607.124	3471.61	1290.19	314.643	515.461
10	4554.35	4172.54	4241.3	1617.53		499.9	4688.99	1251.16	145.602	699.857
11	4593.5	4032.32	4325.16	1443.75		468.828	5220.07	1237.5	50.9902	402.368
12	4670.43	4098.22	4089.27	1780.2		674.833	825.227	1194.7	117.047	386.135
13	4438.3	3982.11	4129.53	1678.21		350.143	947.945	1179.62	203.47	455.522
14	4556.42	4351.87	4244.57	1362.5		275.681	844.985	1075.27	100.499	257.099
15	4185.22	3987.49	4034.81	1190.67		358.608	875.728	1027.52	177.482	354.965
16	4150.92	3997.17	4153.14	1170.9		341.906	842.674	979.183	150.333	264.008
17	4184.46	3989.7	4113.43	1244.07		292.746	806.164	1062.92	170.587	114.455
18	4191.34	4036.3	4236.24	1270.16		309.516	862.148	1025.96	350	235.16
19	4462.25	3997.05	4092.93	1231.34		821.219	918.586	957.392	134.907	159.374
20	4362.16	3954	4008.72	1259.72		908.24	516.72	604.235	173.781	117.898
21	4087.85	3973.03	4267.93	1076.75		429.651	1046.66	777.946	141.774	4542.4
22	4228.91	4088.04	4070.2	1185.12		514.004	874.357	423.792	298.998	210.238
23	4185.56	4008.29	4242.75	1099.09		731.642	784.666	261.725	230.434	243.516
24	4339.63	4145.23	4149.36	848.882		842.971	780.32	280.357	234.307	203.961
25	4065.57	3893.29	4184.33	1085.4		855.219	1028.11	165.227	619.112	57.4456
26	4105.33	3949.58	4275	1544.44		570	895.935	143.527	299.833	134.536
27	4080.65	3866.41	4156.99	989.192		761.052	656.201	94.3398	404.475	181.384
28	4104.64	4071.3	4060.97	1171.92		756.703	870.689	135.647	641.327	164.317
29	4066.47	4032.42	3976.05	1043.36		1045.04	537.494	123.693	258.65	216.102
30	4170.05	3926.91	4003.67	1481.38		819.329	945.621	14.1421	384.318	437.035
31	4238.08	3853.89	3959.66	914.44		852.877	564.978	921.358	284.781	385.227
32	4253.23	3808.73	4239.07	985.343		809.815	1043.36	1037.98	386.911	359.444
33	4169.14	4055.43	4151.07	951.945		682.495	539.351	216.795	358.608	364.829
34	4241.95	4080.99	3945.61	933.488		772.593	938.19	5065.82	395.095	336.749
35	4075.55	4025.53	4092.21	785.939		678.602	640.078	5163.45	334.963	284.605
36	4058.69	4026.47	4147.79	825.167		778.845	842.437	4945.59	461.086	217.715
37	3968.95	3917.41	4171.56	812.773		808.022	975.192	5039.16	436.005	179.165
38	3895.39	3973.99	4082.12	901.998		538.331	899.444	950.211	300.333	310.161
39	4157.7	3816.61	3880.32	836.002		772.205	789.494	42.4264	435.775	426.497
40	4042.5	3951.58	3930.25	743.505		812.712	925.797	1023.08	326.497	445.533
41	3810.79	3758.4	4049.01	792.528		814.739	864.986	295.804	350.714	425.558
42	3839.22	3739.06	3856.14	770.519		842.437	841.546	1134.42	353.412	324.037
43	3865	3689.53	3810.42	873.899		338.378	1101.32	1605.9	387.556	499.8
44	3854.67	3703.23	3860.32	654.981		209.045	951.945	1577.66	430.929	939.894
45	3786.3	3750.03	3815.36	631.585		989.192	1044.89	1566.59	480.833	404.228
46	3882.02	3756.13	3764.44	736.817		962.964	1126.19	902.774	998.098	579.396
47	4090.88	3671.09	3781.04	675.426		844.334	1324.61	917.824	415.452	715.332
48	3733.18	3681.96	3769.58	664.304		1319.47	1396.93	999.75	617.414	844.748
49	3857.06	3584.83	3766.35	569.737		1251.88	1534.7	701.641	457.056	947.312
50	3689.46	3723.3	3812.48	514.879		1139.87	792.338	966.488	808.146	965.971
51	4035.32	3590.63	3765.49	459.891		1028.88	1045.04	579.914	555.428	915.26
52	3663.92	3552.48	3754.32	475.5		1012.13	906.752	376.962	621.208	843.682
53	3671.63	3622.87	3649.56	506.754		1002.55	977.855	284.429	3745.2	843.03
54	3589.85	3587.84	3659.86	475.5		1000.65	1030.82	313.847	4789.5	646.838
55	3483.88	3537.95	3754.14	363.868		1028.64	980.867	256.515	4970.55	811.234
56	3449.42	3450.81	3632.82	417.852		715.332	1041.78	274.773	204.206	309.354
57	3441.9	3555.47	3722.97	504.678		800.062	882.61	206.398	260.384	398.999
58	3515.2	3548.15	3601.82	382.099		830.602	3482.44	1542.04	2292.38	863.308
59	3351.55	3463.83	3579.76	321.559		1555.47	701.57	1495.36	3336.15	75.4983
60	3363.97	3458.63	3624.39	370.675		1531.73	180.278	1505.09		787.972
61	3482.87	3403.73	3639.27	180.555		1569.24	1714.56	1520.33		855.453
62	3339.04	3405.38	3537.13	1005.73		1622.93	841.011	1199.58		860.058
63	3322.91	3381.61	3555.29	1127.03		1187.48	993.479	1085.59		872.582
64	3391.05	3432.61	3599.74	364.829		1479.73	911.537	1003		793.158
65	3416.56	3376.08	3444.37	310.644		2772.76	866.141	1000.3		805.543
66	3288.78	3287.7	3552.82	234.521		2559.86	1005.29	1039.86		794.04
67	1726.33	3308.13	3434.43	187.083		1482.9	1292.48	941.701		787.782
68	4014	3293.55	3493.21	286.705		634.035	150.665	777.046		873.957
69	3399.96	3323.87	3651.71	125.3		480.208	78.7401	814.923		918.368
70	4932.51	3147.38	3469.65	214.709		466.262	184.932			898.109
71	4846.2	3272.25	3535.66	1146.17		357.351				1007.57
72	4898.26	3279.91	3504.98	1180.89		366.197				969.433
73	4857.37	1758.72	1325.37	1018.68		388.973				938.19
74	4796.35	4549.13	1327.37	104.881		321.559				1782.5
75	4925.4	4501.04	4426.9	90		217.486				1078.75
76	4855.69	4662.51	4323.61	99.4987		85.44				970.824
77	4801.05	4951.97	4069.83	106.771		133.041				898.777
78	4764.04	4699.68	4230.95	80.6226		187.883				372.022
79	4722.66	4656.54	3954.28	87.7496		155.885				286.007
80	4652.12	4592.18	4030.96	96.9536		276.043				677.495
81	4702.28	4739.81	4050.91	76.8115		307.896				115.758
82	4592.37	4903.72	898.276	117.473		320.468				618.142
83	4672.73	5160.35	439.773	208.087		433.59				203.224
84	4551.45	5224.65	628.808	106.301		590.931				531.601
85	4942.24	5320.12	507.74	61.6441		722.011				236.854
86	4928.58	5351.99	492.037	222.261		844.63				266.458
87	4893.3	5289.06	698.713	98.9949		699.214				225.167
88	4913.46	5350.22	679.853	107.238		927.685				201.494
89	4764.55	5194.86	690.579	124.499		1383.98				256.125
90	4751.32	5226.94	597.16	1034.84		1559.29				4528.4
91	4697.04	5491.53	557.943	279.464
92	4637.78	5181.82	748.732	150.665
93	5007.3	4696.79	772.14	143.527
94	4911.08	5035.27	337.491	206.398
95	4515.98	4827.82	333.017	941.541
96	2664.23	4858.91	355.809	960.052
97	2651.21	4940.17	438.748	950.263
98	2901.6	4816.34	443.959	1019.71
99	3072.33	4736.3	512.835	184.932
100	3230.82	4737.76	601.498	134.907
101	3557.27	4812.37	626.418	217.256
102	3721.98	4971.74	847.172	296.142
103	3787.66	4907.14	443.396	203.961
104	4108.66	4818.06	378.153	678.675
105	4229.65	4870.76	372.693	1069.44
106	939.202	4757.61	480.208	183.848
107	790.759	4774.35	857.088	170
108	828.613	4959.74	618.466	264.008
109	614.248	4996.46	916.351	237.065
110	539.722	4868.27	742.294	601.997
111	520.096	5051.03	550.818	205.913
112	813.941	4865.6	695.557	242.281
113	730.89	4797.27	1009.95	290.689
114	794.355	4685.01	811.049	301.164
115	708.872	4691.07	903.77	627.136
116	805.543	4890.33	905.594	387.04
117	667.982	4969.88	701.783	237.908
118	757.562	4864.83	643.273	328.634
119	591.692	4851.75	756.439	274.955
120	918.368	4763.88	1177.03	793.851
121	875.329	4785.73	947.576	782.432
122	865.621	4822.91	1090.5	1027.38
123	917.115	4755.94	1071.87	1014.99
124	790.316	4753.98	1017.99	323.883
125	969.794	4794.06	771.622	311.609
126	888.876	4652.76	1008.46	319.061
127	1007.62	4626.62	726.43	392.556
128	1079.49	4742.51	1014.94	425.441
129	1114.67	4618.38	1034.84	551.543
130	1078.19	4645.37	1202.75	569.21
131	1170.51	4576.64	1321.02	834.566
132	1226.83	4695.54	1194.36	941.329
133	1257.06	4539.17	1151.56	386.523
134	1227.56	4573.77	1166.4	279.106
135	1278.05	4469.38	1410.14	458.039
136	1351.33	4520.38	1474.38	389.102
137	1369.6	4500.02	1551.61	792.528
138	1512.98	4266.92	1123.65	372.156
139	1583.16	972.728	1095.67	563.116
140	1600.69	4538.77	990.404	425.323
141	1617.65	4712.85	1138.77	873.728
142	1624.62	4929.29	1221.02	339.116
143	1790.25	4774.27	1452.89	791.138
144	2117.4	4594.41	1616.73	913.729
145	2332.1	3616.13	1365.8	487.955
146	2908.16	3309.89	1027.38	643.351
147	4884.16	995.44	1253.52	741.552
148	552.087	873.728	1004.29	803.368
149	626.179	760.329	855.278	844.985
150	578.014	771.686	847.172	867.237
151	974.166	1023.03	908.02	428.486
152	782.624	753.127	1172.22	386.523
153	715.122	925.257	823.165	550.091
154	714.983	1627.18	1089.31	368.103
155	1027.28	1326.8	1240.12	818.413
156	1185.58	1252.24	1251.6	923.688
157	1315.52	1315.37	780.256	888.2
158	1122.54	1526.2	834.086	586.345
159	1194.7	989.798	1104.94	546.717
160	1281.44	814.002	1675.62	793.158
161	1724.27	968.969	1076.57	882.61
162	1440.07	697.28	1169.53	474.763
163	1722.96	679.264	1089.63	680.221
164	1419.47	667.008	1212.39	595.399
165	1554.77	792.654	1254.55	651.92
166	1646.94	422.019	1692.6	707.531
167	3903.9	632.218	1526.07	783.518
168	3783.68	657.951	1380.91	660.606
169	3570.99	198.242	1178.05	810.494
170	3456.21	863.597	1191.47	850.059
171	3369.55	474.342	1259.01	970.824
172	3397.56	188.68	1971.93	837.377
173	2142.78	630.159	1634.66	765.963
174	5288.34	698.999	1504.79	793.851
175	5404.04	694.55	1445.65	619.516
176	5402.53	829.337	1516.11	902.552
177	5328.32	810.74	1818.49	736.003
178	5316.65	710.915	1679.14	673.869
179	5369.84	190.263	1488.12	796.869
180	4006.62	892.917	1397.5	716.38
181	4053.69	947.945	1256.9	594.895
182	4202.7	729.726	1344.25	753.525
183	4713.65	972.985	1991	826.862
184	4891.39	624.58	2037.4	615.955
185	4572.48	827.828	1845.43	824.5
186	4594.83	688.186	1627.82	668.207
187	4534.72	1100.05	1674.13	1295.45
188	2939.15	1479.02	1638.84	682.056
189	4777.65	1304.53	1699.59	854.4
190	4739.29	1110.9	1755.85	907.193
191	4296.29	1402.78	2160.58	875.614
192	4323.36	1221.88	1956.07	567.627
193	3086.24	1506.39	1896.87	859.477
194	3906.58	4786.87	3191.02	600.167
195	1791.14	4517.54	2308.81	812.527
196	1667.84	4447.45	2212.89	628.013
197	1573.82	1860.35	1928.89	926.553
198	1508.28	1936.41	2014.08	1073.73
199	1176.48	2083.96	1425.1	663.626
200	901.887	2415.45	1588.36	880.568
201	522.398	2489.46	1400.46	642.651
202	541.387	2351.89	1385.39	939.415
203	974.987	2427.94	1043.26	1065.55
204	584.294	2803.73	1046.95	980.051
205	899.389	2803.73	1048.09	891.403
206	1029.08	2846.7	1350.85	842.674
207	1136.66	2941.07	1259.36	840.476
208	658.103	3431.47	1311.07	851.411
209	673.053	3616.42	1575.66	1094.85
210	681.616	5087.8	831.925	1035.23
211	726.43	4130.31	844.926	933.916
212	719.097	3887.94	1380.83	704.344
213	1360.22	3920.57	775.758	772.14
214	986.205	4194.45	784.602	803.866
215	771.881	4230.69	953.992	900.333
216	782.176	3394.19	950.053	878.351
217	1113.28	3934.07	837.317	844.571
218	998.949	5338.3	670.298	1036.63
219	1595.81	5297.82	632.851	964.469
220	1289.53	5209.17	682.788	1094.03
221	1236.65	5335.15	757.694	858.196
222	1579.49	1469.35	743.841	891.403
223	1732.2	1389.42	597.662	1109.46
224	1652.97	1221.39	435.201	846.286
225	1981.79	1118.44	907.193	1221.68
226	1222.62	830.602	633.088	1168.03
227	1159.01	678.97	518.652	973.704
228	1010.84	734.098	529.623	987.826
229	1188.15	675.648	316.386	950.158
230	714.213	716.868	314.643	1002.5
231	813.265	638.984	703.207	947.629
232	663.099	479.375	772.593	961.977
233	754.52	584.209	638.827	945.621
234	795.173	400.125	924.392	928.332
235	764.788	237.065	874.586	950.053
236	810.555	581.292	638.592	972.163
237	594.895	298.998	314.006	1005.83
238	519.808	702.282	696.635	968.814
239	431.045	155.242	360.694	971.03
240	394.968	184.391	348.855	971.185
241	511.175	932.845	422.493	1194.91
242	473.075	380.132	263.249	1193.23
243	417.852	683.813	257.099	1525.88
244	341.321	465.725	279.106	1169.14
245	417.732	1022.2	292.916	1006.53
246	265.518	700.999	274.408	1031.99
247	381.314	425.793	240.832	1036.39
248	199.499	447.549	278.747	1123.83
249	177.2	617.414	140.357	1218.97
250	434.626	637.024	153.948	1115.35
251	115.758	779.359	189.737	1071.87
252	401.622	533.385	486.107	1136.49
253	188.414	445.197	386.782	1098.04
254	92.7362	486.313	272.764	1509.74
255	73.4847	724.5	762.43	1102.91
256	450.444	505.173	191.05	1272.2
257	248.395	570.701	988.484	1346.22
258	177.482	1072.99	1107.52	1195.07
259	208.327	1147.3	427.2	1732.66
260	293.428	710.282	195.448	1161.98
261	500.2	1155.98	136.015	1170.64
262	562.939	1280.98	403.733	1214.45
263	242.281	995.088	176.635	1189.37
264	278.029	888.876	90.5539	1171.75
265	331.21	851.411	104.403	1184.99
266	522.781	851.998	102.47	1180.55
267	290.345	1067.99	144.568	1205.69
268	338.526	1492.85	87.7496	1209.71
269	368.917	1140.22	302.324	1224.21
270	331.361	1242.14	210.238	1275.3
271	482.183	1164.69	130.384	1276.68
272	331.662	1355.47	167.929	1311.07
273	398.999	1741.09	478.539	1368.43
274	546.352	1298.23	293.087	2797.18
275	571.839	1673.26	293.428	2926.94
276	424.264	1490.84	317.175	2882.86
277	416.053	1489.16	456.18	2904
278	564.004	1648.18	577.581	2988.46
279	514.393	2328.11	1083.74	2910.27
280	548.908	1542.66	1054.66	3060.25
281	724.5	1396.6	1083.93	3165.47
282	471.169	1086	555.338	3001.08
283	494.975	1064.42	608.03	3114.26
284	997.246	1306.68	863.366	3055.24
285	567.539	1121.7	895.6	3159.87
286	1068.69	895.824	941.116	2648.11
287		1184.31	4872.89	3208.27
288		1130.93	4826.87	3181.71
289		1028.88	4797.31	3393.83
290		1080.79	5059.07	3474.39
291		624.26	5153.25	3490.36
292		935.628	5379.38	3535.76
293		896.103	5369.4	3739.53
294		1051.28	5387.52	3639.31
295		782.879	5254.06	4270.46
296		785.43	5402.56	4166.02
297		907.414	5370.74	4155.83
298		910	5211.47	4095.29
299		799.625	5252.67	3919.81
300		774.468	3516.9	3917.49
301		3885.69	3747.72	4013.69
302		4049.95	3774.35	4009.6
303		3825.72	3771.55	3945.12
304		3518.15	3949.56	4086.25
305		3398.18	4384.1	3968.8
306		3334.14	2254.71	3999.86
307		4685.79	1531.93	3910.78
308		4434.48	1964.71	4015.11
309		4033.58	1476.28	2287.4
310		1132.7	1711.32	2362.6
311		946.467	1574.99	2632.51
312		857.088	1467.45	2224.25
313		726.98	1439.62	2386.48
314		832.466	1419.51	2124.62
315		471.381	1202.08	2130.19
316		632.297	1161.98	2385.33
317		801.499	1004.44	2369.64
318		856.971	1026.99	2018.66
319		860.465	1050.9	2163.08
320		1225.93	991.464	2044.46
321		833.127	1370.62	2054.29
322		883.459	1368.87	2322.69
323		937.337	1116.87	2271.41
324		867.525	1361.98	1868.42
325		1037.06	1187.6	1897.5
326		822.982	1139.87	1743.24
327		1054.8	1080.51	1764.62
328		1027.86	1104.58	1830.55
329		1014.79	1091.51	2034.16
330		1143.59	1200.75	1616.85
331		1167.13	1414.43	1739.54
332		1225.64	1064	1522.04
333		1447.65	1343.76	1911.78
334		1419.65	1257.97	1496.86
335		1564.64	939.628	1471.05
336		1561.22	1425.97	945.41
337		1398.36	1197.08	1090.96
338		1361.25	1334.02	4667.54
339		1385.28	1042.78	4681.12
340		3388.64	979.49	4629.33
341		1456.78	895.6	5005.05
342		1479.19	997.046	4748.06
343		1525.58	1213.34	5082.56
344		1276.4	1210.29	5238.45
345		1172.77	1200.75	5182.68
346		1088.21	1132.87	4956.47
347		1216.76	1096.45	5259.49
348		981.529	1047.66	5097.62
349		1015.58	1276.4	5081.4
350		1084.67	918.531	4993.41
351		1318.37	986.458	5107.73
352		1204.87	1345.36	5179.9
353		620.806	968.194	5061.43
354		668.954	1047.33	5082.3
355		616.928	1149.83	4695.96
356		204.45	1139.17	5135.94
357		180.555	1166.7	5030.95
358		263.249	931.933	5091.27
359		222.261	940.691	5238.64
360		455.522	773.175	4936.37
361			813.265	5128.38
362			676.905	4541.3
363			1016.66	4820.23
364			798.373	4699.72
365			663.777	4928.55
366			1128.8	5105.77
367			754.917	4929.07
368			861.278	4904.64
369			560.268	4530.32
370			805.543	4690.55
371			952.785	4918.29
372			536.377	4845.71
373			697.782	4428.15
374			729.04	4880.13
375			580.345	4753.57
376			470.744	4786.99
377			451.885	4753.5
378			459.239	4488.17
379			192.873	4737.36
380			784.538	4500.82
381			237.908	4801.36
382			495.278	4779.67
383			665.808	4762.88
384			647.302	4723.19
385			447.884	4940.51
386			767.138	5128.6
387			936.109	4757.61
388			377.757	4952.67
389			296.142	5415.12
390			263.249	5475.13
391			101.98	4322.48
392			72.8011	4313.05
393			141.421	4297.32
394			249.199	4311.44
395			974.987	4312.86
396			181.384	5167.96
397			935.682	4403.19
398			1021.91	4545.73
399			903.604	4498.86
400			190	4930.38
401			355.106	4418.66
402			863.192	4407.14
403			690	4824.02
404			552.901	4965.49
405			539.907	4856.27
406			834.026	5134.79
407			740.068	4985.95
408			749.733	4941.9
409			743.371	4832.24
410			936.536	4870.01
411			872.869	954.044
412			4918.22	896.995
413			4617.16	4918.1
414			4452.89	3251.12
415			4390.21	1374.7
416			5116.53	983.616
417			5253.96	1574.23
418			2390.77	2048.07
419			2739.98	841.962
420			2672.34
421			2921.2
422			2923.94
423			2897.5
424			2658.21
425			2667.68
426			3053.54
427			3204.45
428			3141.56
429			3134.41
430			4947.38
431			4856.48
432			4808.67
433			4929.16
434			4877.8
435			4920.37
436			4740.53
437			4903.33
438			4924.28
439			4668.42
440			4679.38
441			4838.81
442			4953.17
443			4741.7
444			4764.62
445			4912.89
446			4891.4
447			4794.51
448			4594.06
449			4728.44
450			4537.59
451			4461.01
452			4588.75
453			4334.99
454			4248.32
455			4575.47
456			4378.07
457			4406.11
458			4560.42
459			4423.69
460			4636.27
461			5401.53
462			3634.74
463			3595.15
464			1978.03
465			3635.95
466			1362.68
467			611.637
468			2481.47
469			4922.37
470			3918.85
471			3505.28
Fig 2e
Mouse ID	Uninjured		Mouse ID	TBI
1	45.993		1	3.2967
2	50.6925		2	18.3099
3	33.0508		3	17.1429
4	28.8095		4	8.33333
			5	12.0879
Fig 2f
Mouse ID	Uninjured		Mouse ID	TBI
1	6.62021		1	3.2967
2	9.69529		2	1.40845
3	7.83898		3	5.71429
4	9.28571		4	3.33333
			5	1.0989
Fig 2g
Uninjured						TBI
cell #	1	2	3	4		1	2	3	4	5
0	8.4	8.41	8.06	6.88		7.81	9.79	7.14	6.77	10.12
1	7.78	8.44	8.28	7.17		7.18	10.16	6.92	6.11	10.17
2	7.82	8.82	8.73	6.86		6.99	10.11	7.2	6.71	9.96
3	8.87	8.39	8.13	6.39		7.33	10.12	7.09	6.92	5.49
4	9.03	8.91	8.27	6.3		7.35	10.06	6.81	6.81	5.57
5	8.6	8.68	8.74	6.37		6.57	9.95	6.78	6.74	5.03
6	8.64	7.82	8.79	6.18		6.95	9.99	6.92	7.08	4.78
7	7.59	8.25	8.6	6.07		6.92	9.84	6.95	6.98	4.06
8	8	9.53	9.47	6.67		6.95	9.91	7.03	6.81	7.07
9	8.94	8.03	9.57	6.15		7.46	9.78	6.98	6.84	6.86
10	9.12	7.83	9.5	6.36		6.88	5.33	7.15	7.03	6.6
11	8.78	7.43	9.64	6.66		6.8	5.27	7.12	7.08	7.35
12	8.46	9.78	9.61	6.05		6.55	6.6	7.32	6.99	7.31
13	9.19	9.83	9.65	6.08		6.96	6.2	7.38	6.93	6.75
14	8.82	9.99	9.79	6.58		7.25	6.22	7.48	7.15	7.02
15	8.23	9.87	9.81	6.74		7.16	6.56	7.46	7.18	7.42
16	9.38	9.92	9.87	6.82		6.95	6.45	7.81	7.08	6.9
17	9.46	9.93	9.86	6.68		6.93	6.47	7.89	6.94	7.07
18	9.52	9.92	9.89	6.66		6.77	6.96	7.91	7.4	6.93
19	9.57	10.01	9.93	6.64		6.49	7.7	7.08	7.16	7.01
20	9.56	10	9.92	6.58		6.25	7.54	7.36	7.18	7.05
21	9.54	10.06	10.05	6.81		7.4	7.77	7.73	7.06	4.3
22	9.84	10.19	10.11	6.69		6.6	6.29	7.03	7.32	6.91
23	9.86	10.11	10.15	6.76		6.48	6.35	7.47	7.26	6.86
24	10	10.24	10.15	7.25		6.48	6.37	7.24	7.09	6.96
25	9.96	10.11	10.16	6.8		6.54	7.43	7.36	7.67	7.06
26	9.95	10.15	10.23	6.1		7.03	6.79	7.31	7.32	6.99
27	10.01	10.1	10.18	6.93		7.35	6.52	7.39	7.43	6.93
28	10.11	10.22	10.18	6.66		6.57	6.37	7.25	7.69	6.97
29	10.13	10.27	10.16	6.74		6.23	6.83	7.34	7.18	6.97
30	10.17	10.2	10.14	6.14		6.62	6.58	7.37	7.37	6.77
31	10.2	10.15	10.15	6.89		6.6	7.24	6.71	7.16	6.82
32	10.24	10.11	10.3	6.76		6.88	7.02	7.72	7.33	6.86
33	10.21	10.21	10.24	6.82		7.06	6.91	7.27	7.28	6.77
34	10.18	10.31	10.2	6.84		7.26	6.49	4.57	7.23	6.82
35	10.18	10.16	10.26	7		7.23	7.32	4.45	7.24	6.88
36	10.19	10.22	10.29	6.92		7.31	6.62	4.37	7.42	6.95
37	10.15	10.23	10.3	6.95		6.69	6.54	4.36	7.29	7.04
38	10.08	10.22	10.23	6.8		6.64	6.55	6.43	7.08	7.25
39	10.24	10.17	10.22	6.86		7.48	7.38	7.37	7.4	7.45
40	10.19	10.26	10.19	7.02		6.93	6.63	6.38	7.16	6.8
41	10.03	10.17	10.22	6.92		6.66	7.45	7.42	7.09	6.77
42	10.1	10.22	10.18	6.95		6.99	7.37	7.49	7.19	6.89
43	10.24	10.15	10.17	6.78		6.75	6.61	6.35	7.32	6.68
44	10.14	10.16	10.21	7.09		6.9	7.1	6.41	7.33	6.2
45	10.12	10.18	10.17	7.13		7.2	7.57	6.43	7.37	7.31
46	10.16	10.19	10.18	6.95		6.93	7.47	6.8	7.16	6.9
47	10.08	10.17	10.2	7		6.68	7.84	6.75	7.21	6.5
48	10.12	10.21	10.15	6.98		7.82	6.87	6.56	6.99	6.32
49	10.16	10.12	10.14	7.07		7.59	6.97	7	7.25	6.26
50	10.11	10.07	10.23	7.13		7.33	7.61	6.47	7.72	6.21
51	10.12	10.12	10.21	7.19		7.14	7.28	7.02	7.29	6.66
52	10.09	10.14	10.21	7.12		6.95	6.73	7.48	7.4	6.81
53	10.11	10.15	10.11	7.06		6.62	7.19	7.32	10.05	6.89
54	10.04	10.15	10.13	7.13		6.75	7.03	7.37	4.67	7.04
55	10.01	10.1	10.15	7.26		6.66	7.22	7.46	4.55	6.85
56	9.94	10.08	10.1	7.15		7.2	6.97	7.46	7.11	6.79
57	9.95	10.04	10.11	7.03		7.38	6.63	7.3	7.05	6.7
58	10.01	10.11	9.98	7.2		7.5	9.2	6.5	7.17	6.3
59	9.86	10.12	10.06	7.24		7.98	6.37	6.51	7.9	7.15
60	9.91	10.05	10.09	7.15		7.73	7.19	6.49		7.14
61	10.06	10.08	10.14	7.38		7.87	7.26	6.45		6.93
62	9.9	10	10.03	6.49		8	6.61	7.42		7.16
63	9.84	10.01	10.11	6.35		7.56	7.89	7.82		7.11
64	9.98	10.01	10.08	7.13		7.57	7.78	7.55		7.11
65	10	10.08	9.97	7.19		7.04	7.62	7.46		7.12
66	9.88	10	10.11	7.29		7.3	7.69	7.17		7.17
67	7.37	10.01	10	7.38		6.36	7.95	7.21		6.9
68	9.99	9.96	10.07	7.21		6.67	6.95	7.54		6.98
69	9.94	9.95	10.12	7.42		7.02	7.01	7.46		7.45
70	4.9	9.87	9.99	7.3		6.77	7.13			6.93
71	5.04	9.95	10.06	6.34		6.91				6.68
72	5.01	9.92	10.03	6.34		6.87				6.86
73	5.02	7.34	6.99	7.1		7.17				6.96
74	5.25	4.45	7	7.49		7.04				6.2
75	4.98	4.53	8.84	7.41		6.87				6.24
76	5.18	4.51	8.33	7.51		6.99				6.16
77	5.37	4.47	9.52	7.36		7.2				6.71
78	5.2	4.48	10.1	7.42		6.99				6.9
79	5.35	4.2	9.86	7.4		7.16				6.93
80	5.39	4.4	10.11	7.5		7.2				6.41
81	5.26	4.49	10.18	7.43		7.27				7.11
82	5.45	4.46	6.6	7.33		7.24				6.48
83	5.36	4.61	7.28	7.56		7.29				7.06
84	5.55	4.84	7.64	7.54		7.51				6.6
85	4.57	4.78	7.29	7.46		7.5				6.91
86	4.7	4.84	7.33	7.22		7.68				6.91
87	4.6	4.94	7.68	7.52		7.39				6.89
88	4.53	5.53	6.76	7.41		7.73				6.93
89	4.37	5.41	6.74	7.37		8.19				6.84
90	4.39	5.47	6.91	7.54		8.39				5.56
91	4.43	5.39	6.99	7.17
92	4.69	5.63	6.56	7.41
93	4.35	4.23	6.54	7.54
94	4.63	4.52	7.12	7.33
95	4.34	4.55	7.15	6.5
96	6.2	4.48	7.34	6.48
97	6.36	4.48	7.47	6.49
98	6.3	4.6	7.46	6.43
99	6.48	4.64	7.58	7.58
100	6.64	4.57	7.65	7.49
101	6.72	4.39	7.69	7.62
102	6.85	4.59	7.96	7.71
103	6.98	4.61	7.44	7.6
104	7.35	4.52	7.32	6.78
105	7.31	4.68	7.25	6.42
106	6.3	4.68	7.36	7.56
107	6.38	4.63	6.62	7.45
108	6.39	4.56	6.85	7.65
109	6.58	4.66	7.93	7.53
110	6.68	4.63	7.62	8.02
111	6.74	4.58	7.34	7.44
112	6.48	4.65	7.63	7.59
113	6.51	4.82	8.03	7.65
114	6.63	4.95	7.77	7.65
115	6.7	4.92	6.63	8.04
116	6.64	4.87	6.68	7.77
117	6.87	4.81	6.88	7.47
118	6.71	4.9	7.2	7.7
119	6.96	5	7.49	7.6
120	7.29	5.02	8.18	6.66
121	6.65	4.95	7.9	6.68
122	6.72	5.1	8.09	6.51
123	6.75	5.19	8.07	6.46
124	7	5.14	7.98	7.26
125	6.78	5.18	7.61	7.65
126	6.92	5.33	6.62	7.65
127	7.11	5.37	7.39	7.75
128	6.92	5.08	7.86	7.79
129	6.95	5.07	7.73	7.93
130	7.43	5.38	8.02	6.94
131	7.07	5.25	8.16	6.62
132	7.07	5.27	7.95	6.51
133	7.02	5.38	7.86	7.71
134	7.1	5.5	7.88	7.51
135	7.41	5.53	8.25	7.81
136	7.08	5.44	8.33	7.72
137	7.16	5.35	8.42	6.68
138	7.23	5.65	7.78	7.63
139	7.28	7.26	7.72	7.91
140	7.35	4.43	7.43	7.72
141	7.68	4.5	7.81	8.27
142	7.27	4.7	7.94	7.38
143	7.35	5.07	8.28	6.69
144	7.47	5.42	8.45	6.61
145	7.67	10.19	8.12	7.79
146	7.95	9.98	7.8	7.99
147	4.89	7.43	8.15	6.77
148	7.36	7.04	7.79	6.69
149	7.49	7.52	7.44	6.64
150	7.28	7.5	7.47	6.62
151	7.95	7.98	6.73	7.7
152	7.62	6.91	8.13	7.61
153	7.39	6.63	7.63	7.88
154	7.36	7.34	8.01	7.51
155	7.85	7.09	8.2	6.69
156	8.08	7.1	8.22	6.6
157	8.26	7.9	7.47	6.6
158	7.86	8.29	7.59	7.91
159	7.85	6.93	7.91	7.86
160	8.01	7.5	8.5	6.71
161	8.55	6.77	7.11	6.7
162	8.13	7.59	6.87	7.71
163	8.52	6.96	7.31	7.99
164	7.86	7.71	7.74	7.86
165	8.14	7.04	7.84	7.95
166	8.22	7.2	8.49	6.86
167	10.16	6.76	8.21	6.75
168	10.13	6.63	7.95	7.94
169	9.98	7.25	7.3	6.74
170	10.01	6.41	7.13	6.67
171	9.93	6.81	7.3	8.31
172	9.79	7.17	8.51	8.16
173	7.55	6.64	7.86	8.07
174	5	6.55	7.55	8.11
175	5.16	6.53	7.2	7.86
176	5.33	6.4	7.04	6.64
177	5.29	6.41	8.08	8.03
178	5.36	6.5	7.92	7.92
179	5.34	7.04	8.12	8.09
180	9.53	6.32	7.97	7.98
181	9.62	6.34	7	7.77
182	9.61	6.51	7.76	6.85
183	5.28	6.26	8.25	6.74
184	5.04	6.91	8.32	7.76
185	5.38	6.69	7.91	6.74
186	5.69	6.81	7.18	6.99
187	5.58	6.37	7.26	8.66
188	8.83	6.08	7.41	6.98
189	5.17	6.46	7.27	6.72
190	4.37	6.75	7.23	6.74
191	4.3	6.42	8.38	6.73
192	4.31	7.33	7.76	7.59
193	7.52	6.45	7.41	8.13
194	6.97	4.39	8.96	7.71
195	7.69	4.54	7.73	6.88
196	7.18	4.3	7.65	7.46
197	7.85	6.55	7.36	8.19
198	8.06	6.41	7.95	8.38
199	6.95	7.14	7.39	7.76
200	7.37	6.17	7.92	6.77
201	7.22	6.16	8.13	7.47
202	7.33	7.12	8.09	8.18
203	8.01	6.79	7.07	8.33
204	7.19	6.18	7.53	8.24
205	7.9	6.54	7.47	6.81
206	8.03	6.23	8.11	6.86
207	8.14	6.5	8.07	6.86
208	7.23	6.5	8.15	8.01
209	7.3	7.13	8.48	8.37
210	7.15	8.65	7.28	8.29
211	7.3	9.6	7.1	8.16
212	7.21	9.47	8.34	7.27
213	8.37	9.43	7	7.08
214	7.88	4.31	7.15	6.98
215	7.32	4.24	7.85	6.83
216	7.36	4.91	6.68	6.83
217	8.01	4.53	6.72	6.94
218	7.77	4.99	7.11	8.24
219	8.41	5.29	7.08	6.77
220	7.87	5.77	7.51	8.3
221	7.6	5.52	7.69	7.91
222	8.34	6.39	7.68	6.95
223	8.5	6.41	7.37	8.3
224	8.35	6.63	7.06	7.56
225	8.69	6.68	6.47	8.38
226	6.64	6.92	7.67	8.33
227	6.7	6.96	7.45	6.9
228	6.55	6.85	7.51	6.91
229	6.25	6.96	7.27	7.92
230	7.02	6.84	7.22	7.03
231	6.68	6.78	6.57	7.76
232	6.88	7.28	6.49	7.03
233	6.68	6.8	6.66	7.15
234	6.67	7.52	6.42	7.23
235	6.55	7.3	6.49	7.11
236	6.58	7.78	6.62	7.05
237	6.71	6.92	6.94	7
238	7.17	7.91	6.53	7.23
239	7.14	7.09	7.41	7.12
240	6.94	7.21	7.38	7.38
241	6.7	8.12	7.51	8.19
242	6.79	6.89	7.26	8.27
243	6.77	6.57	7.17	8.65
244	7.34	7.61	7.3	8.16
245	6.74	8.18	7.34	7.79
246	7.28	7.81	7.34	7.04
247	6.77	6.97	7.29	7.06
248	7	6.96	6.97	7.94
249	7.21	6.71	7.17	8.25
250	6.72	6.72	7.21	6.98
251	7.04	6.54	7.27	7.01
252	7.52	7.56	7.62	7.98
253	7.03	7.03	7.51	7.06
254	7.12	7.27	7.39	8.51
255	7.21	7.73	6.45	7.12
256	7.57	7.27	7.27	7.96
257	7.3	7.47	7.18	8.11
258	6.99	8.1	7.5	7
259	7.17	8.18	7.57	8.8
260	6.88	7.46	7.32	7.13
261	7.61	8.14	7.25	7.1
262	7.67	8.29	7.52	7.12
263	7.35	7.9	7.31	7.35
264	6.99	7.69	7.25	7.32
265	7.36	7.55	7.25	7.25
266	7.64	7.24	7.12	7.24
267	7.07	7.76	7.05	7.16
268	6.98	8.27	7.2	7.4
269	7.01	7.84	6.88	7.33
270	7.09	7.91	6.98	7.26
271	7.46	7.42	7.17	7.19
272	7.24	7.95	7.25	7.27
273	7.16	8.48	6.72	7.55
274	6.88	7.86	7.24	9.83
275	6.89	8.27	7.09	9.93
276	7.08	8.02	7.08	9.91
277	7.15	7.97	6.9	9.86
278	7.57	8.01	6.83	9.96
279	7.4	8.63	6.2	9.9
280	7.47	6.12	6.2	10.07
281	7.76	6.25	6.15	10.17
282	7.24	6.52	6.83	9.96
283	7.34	6.72	6.77	10.08
284	8.05	6.12	6.7	9.92
285	7.4	6.42	6.6	9.92
286	7.94	6.41	7.53	9.44
287		6.13	4.62	10.07
288		6.14	4.62	10.04
289		6.3	4.6	10.13
290		6.17	4.63	10.27
291		6.66	4.97	10.21
292		6.66	5.03	10.22
293		6.34	5.11	10.17
294		6.19	5.1	9.9
295		6.45	5.26	9.6
296		6.43	5.19	9.45
297		6.36	5.32	9.02
298		6.43	5.4	8.8
299		6.49	5.52	7.92
300		6.51	6.75	9.11
301		10.13	6.83	8.92
302		10.23	6.83	8.56
303		10.2	6.78	8.92
304		10.14	6.94	9.07
305		10.05	7.3	8.88
306		9.98	8.57	8.46
307		4.66	7.23	8.33
308		4.18	8.46	8.47
309		9.49	8.12	8.15
310		7.35	8.5	7.89
311		6.74	8.31	7.86
312		7.09	8.15	7.82
313		6.88	8.13	7.7
314		6.57	8.11	7.72
315		7.11	7.85	7.66
316		6.74	7.75	7.8
317		6.43	7.52	7.86
318		6.37	7.56	7.74
319		6.39	7.59	7.62
320		6.1	7.02	7.74
321		6.76	8.18	7.85
322		6.71	8.18	7.76
323		6.62	7.74	7.8
324		6.9	8.1	7.69
325		6.66	7.77	7.58
326		7.17	7.64	7.52
327		6.72	7.02	7.59
328		6.71	6.91	7.84
329		6.77	6.9	8.07
330		7.04	7.9	7.43
331		6.76	8.28	7.82
332		6.64	7.75	7.42
333		6.3	8.21	8.42
334		6.33	8.11	7.45
335		6.14	7.59	7.42
336		6.2	8.35	8.35
337		6.44	8.05	6.39
338		6.49	7.61	5.41
339		6.44	6.66	5.45
340		7.45	7.72	5.43
341		6.43	7.61	5.3
342		6.31	7.77	5.36
343		6.2	8.1	4.88
344		6.51	8.11	4.77
345		6.69	8.09	4.52
346		6.72	8	4.76
347		6.53	7.94	4.33
348		6.88	7.89	4.72
349		6.86	8.21	4.67
350		6.56	7.64	4.69
351		6.29	7.76	4.66
352		6.33	8.25	4.27
353		7.28	7.68	4.28
354		6.86	7.74	4.53
355		6.8	6.81	4.66
356		7.06	6.73	4.23
357		7.07	8.07	4.53
358		7.38	6.73	4.35
359		7.28	6.72	4.46
360		7.48	7.04	4.46
361			7.68	4.07
362			7.44	4.56
363			8.01	4.43
364			6.7	4.47
365			7.51	4.28
366			8.16	4.31
367			7.74	4.5
368			7.84	4.49
369			7.5	4.61
370			7.84	4.45
371			8.02	4.3
372			7.49	4.62
373			7.73	4.44
374			7.78	4.16
375			7.57	4.3
376			7.41	4.22
377			7.34	4.27
378			7.54	4.45
379			7.27	4.11
380			6.42	4.57
381			7.39	4.49
382			7.65	4.44
383			7.8	4.39
384			6.55	4.14
385			7.58	4.39
386			6.42	4.44
387			6.26	4.37
388			6.8	4.3
389			6.9	4.79
390			6.92	5.13
391			7.07	7.58
392			7.1	7.54
393			7.31	6.98
394			6.95	7.15
395			6.21	7.26
396			7.25	7.9
397			6.24	7.18
398			6.16	7.97
399			6.29	7.48
400			7.17	8.42
401			7.29	7.23
402			6.44	7.21
403			6.71	8.46
404			6.97	8.57
405			7.02	8.52
406			6.59	8.66
407			6.77	8.55
408			6.76	8.56
409			6.74	8.32
410			6.94	8.29
411			6.58	6.97
412			4.52	7.25
413			4.63	8.55
414			4.52	6.43
415			4.54	6.63
416			5.59	7.39
417			5.38	7.59
418			7.02	8.12
419			6.22	7.3
420			6.52
421			6.26
422			6.26
423			6.32
424			7.37
425			7.37
426			6.42
427			6.47
428			7.4
429			7.43
430			4.58
431			4.52
432			4.72
433			4.71
434			4.78
435			4.71
436			4.88
437			4.9
438			4.86
439			5.03
440			4.96
441			4.96
442			4.9
443			5.07
444			5.23
445			5
446			5.22
447			5.1
448			5.34
449			5.3
450			5.46
451			5.76
452			5.3
453			5.43
454			5.77
455			5.67
456			4.48
457			4.58
458			4.5
459			4.49
460			4.54
461			5.18
462			6.87
463			7.36
464			6.16
465			9.33
466			7.14
467			6.58
468			8.62
469			4.72
470			9.74
471			4.72
Fig 2h
Uninjured										TBI
Mouse ID	1		2		3		4			Mouse ID	1		2		3		4		5
structure name	contra	ipsi	contra	ipsi	contra	ipsi	contra	ipsi		structure name	contra	ipsi	contra	ipsi	contra	ipsi	contra	ipsi	contra	ipsi
DG	0.00348432	0.341463	0.00554017	0.254848	0.0127119	0.391949	0.00714286	0.347619		DG	0.021978	0.417582	0	0.239437	0	0.328571	0.0333333	0.583333	0	0.395604
CA3	0.0383275	0.184669	0.0221607	0.207756	0.0317797	0.256356	0.0642857	0.328571		CA3	0.010989	0.208791	0	0.309859	0	0.157143	0	0.266667	0.010989	0.263736
CA2	0	0	0.00554017	0.00831025	0	0.00211864	0	0.0119048		CA2	0	0.021978	0	0	0	0	0	0	0	0
CA1	0	0.0139373	0.00831025	0.0221607	0	0.0190678	0.0047619	0.0238095		CA1	0	0.318681	0	0.267606	0.0571429	0.342857	0	0.0666667	0	0.21978
SUB	0	0	0	0	0	0	0	0.0047619		SUB	0	0	0	0	0	0.0571429	0	0	0	0
ENTm	0	0.174216	0	0.174515	0	0.116525	0	0.0452381		ENTm	0	0	0	0.126761	0	0	0	0.0166667	0	0.032967
ENTl	0	0.0662021	0	0.0470914	0	0.0360169	0	0.0333333		ENTl	0	0	0	0.0140845	0	0	0	0	0	0
MS	0.00348432	0.00348432	0.00554017	0.00831025	0	0.00211864	0	0.0119048		MS	0	0	0	0	0	0	0	0	0	0
NDB	0.010453	0.111498	0.0470914	0.160665	0.0317797	0.0762712	0.0166667	0.097619		NDB	0	0	0.0140845	0.0140845	0	0.0571429	0	0.0333333	0	0.0659341
MA	0.010453	0.00348432	0	0.00277008	0.00211864	0	0	0		MA	0	0	0	0	0	0	0	0	0	0.010989
PERI	0	0.0174216	0	0.00277008	0	0.00211864	0	0.00238095		PERI	0	0	0	0	0	0	0	0	0	0
VISpor	0	0.00348432	0	0	0	0.0148305	0	0		VISpor	0	0	0	0	0	0	0	0	0	0
AVP	0	0	0	0.00554017	0	0	0	0		AVP	0	0	0	0	0	0	0	0	0	0
AVPV	0	0.00348432	0	0	0	0	0	0		AVPV	0	0	0	0	0	0	0	0	0	0
CS	0	0.010453	0.00277008	0.00831025	0	0.00423729	0	0		CS	0	0	0	0.0140845	0	0	0	0	0	0

## Sheet: Fig 3
Fig 3e
Uninjured			TBI
Mouse ID	% CHAT		Mouse ID	% CHAT
1	79.2		1	50
2	55.6		2	100
3	66.7		3	66.7
			4	100
Fig 3f
Uninjured				TBI
Mouse ID	contralateral	ipsilateral		Mouse ID	contralateral	ipsilateral
1	232.665	247.59		1	242.857	242.042
2	219.544	246.501		2	227.269	254.801
3	194.706	212.279		3	213.671	232.429
				4	214.386	227.396
				5	153.249	188.301
Fig 3h
Uninjured				TBI
Mouse ID	contralateral	ipsilateral		Mouse ID	contralateral	ipsilateral
1	18.953	17.3803		1	21.6803	22.475
2	19.2247	20.965		2	22.0017	18.809
3	24.3007	24.039		3	23.3193	21.8473
				4	24.3837	24.6903
Fig 3j
Uninjured			TBI
Mouse ID	% Reelin		Mouse ID	% Reelin
1	87.5		1	85.7
2	86.7		2	100
3	86.4		3	100
Fig 3k
Uninjured				TBI
Mouse ID	contralateral	ipsilateral		Mouse ID	contralateral	ipsilateral
1	387.104	391.179		1	373.25	439.261
2	430.297	399.328		2	378.139	419.535
3	405.033	391.994		3	438.446	402.588
				4	381.399	372.435
				5	409.923	414.812

## Sheet: Fig 4
Fig 4b
Uninjured
Mouse ID	SO	PYR	SR
1	42.1053	47.3684	10.5263
2	15.3846	53.8462	30.7692
3	7.69231	92.3077	0
TBI
Mouse ID	SO	PYR	SR
1	18.1818	77.2727	4.54545
2	2.63158	94.7368	2.63158
3	0	100	0
4	2.53165	96.2025	1.26582

## Sheet: Fig 5d
Fig 5d
Uninjured							TBI
cell #	1	2	3	4	5		1	2	3	4	5
0	3.825	1.55	2.175	1.775	3.175		2.375	2.525	1.82	3.3	3.925
1	3.775	1.825	2.275	3.6	3.025		2.825	2.525	1.86	2.85	4.15
2	3.45	1.875	2.05	4.15	2.9		2.95	2.375	1.92	1.775	1.925
3	3.075	2.225	2.55	2.625	2.925		3.125	2.375	1.82	1.9	3.9
4	3.575	1.725	1.925	3.2	3.325		2.65	2.1	1.87	2.375	4.075
5	2.05	2.05	2.125	2.625	2.825		2.9	2.875	2.34	2.375	1.85
6	2.325	2.15	2.125	2.05	2.75		3.9	2.9	2.02	2.475	3.375
7	2.55	2.25	2.05	2.225	3.075		2.3	2.35	2.36	3.025	3.825
8	2.725	2.325	2.375	1.975	3.175		2.5	2.775	2.32	2.075	3.15
9	2.85	2.525	2.575	2.625	3.125		2.875	2.375	2.58	2.025	3.15
10	2.125	1.85	2.65	3.05	2.6		2.475	3.35	2.94	1.975	2.275
11	2.1	2.925	2.325	1.675	3.175		2.45	3.35	2.9	1.8	2.075
12	2.375	3.35	2.175	1.975	3.05		2.8	3.525	2.39	2.05	2.775
13	2.475	1.925	1.875	2.275	2.975		3.05	2.375	2.62	2.4	2.625
14	1.65	3.025	2.175	1.85	2.7		3.175	2.4	2.32	2.2	2.8
15	1.925	3.325	2.125	1.85	2.675		3.2	2.225	2.34	2.35	2.45
16	1.8	1.775	2.125	2.9	2.675		3.675	2.6	2.82	2.2	1.925
17	2.675	1.975	2.15	1.925	2.375		2.65	3	2.43	3.175	2.825
18	2.2	1.95	2.2	2.025	2.5		3.675	2.925	2.67	3.175	1.775
19	1.825	2.8	2.175	1.95	3.075		3.975	2.4	2.77	1.975	1.8
20	1.825	1.85	2.1	2.375	3.2		3.8	2.45	2.89	2.7	2.025
21	2.65	2.725	2.275	3.5	2.975		2.75	2.35	2.89	2	2.65
22	3.05	3.15	2.15	2.675	2.95		2.75	3.2	2.82	3.075	3.725
23	3.15	3.075	2.325	1.85	3.025		2.575	3	2.8	3.35	3.3
24	2.55	3.225	2.125	1.825	3.15		2.025	2.425	2.89	2.525	2.825
25	3.675	1.475	2.125	2.075	3.525		3.45	1.95	3.03	2.525	2.75
26	3.175	1.85	2.075	1.9	3.475		3.575	1.925	2.34	2.15	2.625
27	2.65	1.75	2.025	2.075	3.075		2.825	2	3.03	2.2	3.4
28	2.9	3.025	2.1	1.95	3.15		2.6	2.3	3.08	2.225	1.95
29	2.45	1.7	2.05	2.75	2.775		2.475	2.6	2.64	1.85	3.275
30	2.5	2.9	2.3	3.425	3.175		3.175	3.175	2.73	2.275	3.225
31	3.025	2.675	1.825	2.3	3.15		3.275	2.85	3.22	2.35	3.225
32	2.05	3.05	1.975	2.025	3.075		2.975	3.025	2.84	2.475	3.675
33	2.5	2.9	2.325	1.95	2.85		2.95	3.025	2.97	2.125	3.55
34	2.45	3.025	2.075	1.875	2.825		2.325	2.05	2.88	2.05	2.75
35	2.85	3.05	2.225	1.8	2.9		2.475	3.225	2.95	2.625	2.3
36	3.125	3.075	2.55	2.275	2.8		2.325	3.325	3.06	2.25	1.725
37	3.2	3.025	2.725	2.275	2.8		2.275	2.55	2.86	2.375	1.625
38	3.3	2.15	2.475	3.025	2.85		2.325	2.275	2.49	2.475	2.525
39	2.6	1.725	2.425	2.65	3.5		2.225	2.225	2.31	2.65	2.825
40	2.6	1.7	2.375	2.65	3.375		2.2	3.35	2.8	2.175	1.75
41	2.775	1.775	2.6	2.9	3.275		2.125	2.45	2.88	2.675	2.575
42	2.85	2.975	2.6	1.725	3.375		4.05	2.7	2.71	2.35	2.6
43	2.9	1.85	2.3	1.75	3.05		2.775	2.625	2.39	2.525	2.125
44	1.85	2.3	2.35	2.15	2.95		2.6	2.5	2.62	2.075	2.2
45	3.1	2.85	2.2	2.05	3.4		1.9	2.525	2.78	2.075	2.175
46	2.85	3	2.15	2.175	3.375		1.725	2.45	2.51	2	2.875
47	2.725	1.95	2.1	1.975	2.7		2.275	3.475	3.17	2.325	2.575
48	2.225	2.025	2	2.9	2.85		2.225	2.65	3.01	3.45	2.675
49	2.425	2.375	2.025	1.8	2.825		2.325	1.95	2.89	2.3	1.875
50	2.825	2.35	2.075	1.75	3.225		2.5	3.325	2.19	3.525	2
51	3	2.425	1.8	1.9	3.275		3.3	3.3	2.37	3.425	2.5
52	2.65	2.875	2.6	1.8	3		3.425	2.825	2.39	4.175	2.425
53	2.55	2.375	2.4	1.975	2.475		3.55	2.175	2.36	3.525	2.325
54	2.375	2.85	2.275	2.05	2.55		3.95	1.925	2.26	4.325	2.95
55	1.95	2.875	2.325	2.15	2.525		4	1.8	2.77	3.7	2.225
56	2.9	3	2.15	2.2	2.525		2.95	2.05	2.48	2.925	1.95
57	3.2	3	2.15	3.1	2.625		3.45	1.825	2.43	2.375	2.175
58	2.925	1.95	2.15	3.375	2.775		2.35	1.725	2.45	3.425	2.3
59	3.025	1.8	2.325	2.825	3.025		2.225	3.25	2.79	2.775	1.9
60	3	3.4	1.975	2.3	2.8		2.025	1.8	2.98	2.45	2
61	3.075	1.75	2.3	2.2	2.7		1.775	1.95	2.33	2.125	2.15
62	2.95	1.85	2.475	2.2	2.55		2.7	2.775	2.58	2.2	2.25
63	2.75	2.85	2.35	2.025	2.4		2.15	3.2	2.52	2.375	2.2
64	2.9	2.725	2.3	3.525	2.55		2.75	3.2	2.65	2.275	2.45
65	2.975	2.675	2.15	3.425	2.725		2.525	2.975	2.97	2.3	2.125
66	2.45	2.7	2.25	2.55	2.55		3.575	1.85	2.56	2.05	2.15
67	2.275	1.975	2.35	1.9	2.55		2.075	2.05	2.68	2.3	1.95
68	2.25	2	2.225	1.8	2.575		2.2	3.475	2.59	3.625	2.775
69	2.225	2.45	1.675	1.85	2.625		2.4	3.3	2.29	2.225	2.1
70	2.975	3.025	1.65	1.85	2.4		2.425	3.35	2.87	2.125	3.075
71	2.65	3.175	1.625	1.675	2.95		2.525	2.125	2.53	2.3	3.225
72	2.825	2.925	2.875	3.2	3.2		2.2	1.95	2.41	2.375	2.525
73	1.85	2.775	2.675	2.875	2.675		3.35	1.85	2.52	2.125	2.675
74	2.25	1.75	2.625	2.175	2.475		3.825	1.75	2.86	2.275	2.2
75	2.975	2.9	2.45	1.65	2.525		2.75	1.9	1.79	2.3	2.725
76	1.75	2.9	2.3	2.45	2.55		2.475	1.85	2.38	2.125	1.975
77	2.5	2.775	2.4	2.375	2.5		2.45	1.85	2.71	3.775	3
78	2.525	2.675	2.35	2.325	2.575		1.925	3.1	3.02	3.8	2.075
79	2.35	3.05	2.35	2.475	3.025		3.75	3.325	2.59	2.4	2.1
80	1.825	3.025	2	2.8	3.175		3.575	1.925	2.65	2.425	2.275
81	2.6	2.975	2.025	1.725	2.825		2.375	1.85	2.21	3.5	2.1
82	2.35	1.525	2.075	2.9	2.675		2.475	1.9	2.98	2.475	1.9
83	2.625	2.325	2.075	1.9	2.7		2.675	1.825	2.76	2.45	2.45
84	2.675	2.475	2.075	1.825	2.5		2.55	1.8	2.46	2.6	2.625
85	2.575	2.825	1.925	1.75	2.475		2.35	1.825	2.6	2.5	2.375
86	2.525	3	1.925	1.6	2.4		2.25	1.9	2.54	2.35	2.325
87	2.4	3.075	2.4	1.925	2.4		3.625	1.925	2.8	2.25	3.325
88	2.65	2.675	2.75	1.975	2.525		2.875	1.75	1.84	2.2	2.475
89	2.775	2.825	2.925	2.2	2.525		2.725	1.8	1.8	2.175	2.65
90	2.15	1.875	2.675	1.85	2.475		1.85	3.3	2.5	2.8	2.125
91	2.5	2.8	2.175	2.125	2.475		2.15	1.9	2.92	2.2	1.975
92	2.475	2.575	2.1	2.275	2.6		3.925	1.9	2.72	2.35	2.25
93	2.475	2.975	2.25	2.95	2.725		2.7	1.75	2.5	2.475	2.625
94	2.9	3.1	2.05	3.225	2.675		1.975	1.9	2.68	2.4	2.275
95	3.025	3.075	1.975	2.275	2.9		2.075	1.9	2.62	2.375	2.4
96	2.05	2.35	1.75	1.6	3.35		2.05	1.65	2.8	3.2	2.25
97	2.025	2.75	1.85	2.175	2.825		2.25	1.6	2.89	3.35	2.725
98	1.925	2.775	1.65	2.65	2.9		2.35	1.65	3.08	3.175	2.5
99	2.2	1.8	2.025	1.925	2.9		2.375	1.9	3.08	2.175	2.6
100	2.275	2.775	3.375	2.55	2.975		2.125	2	3.04	2.3	2.825
101	1.85	2.95	3.775	2.675	2.8		2.075	1.9	3.38	2.425	2.975
102	2	3.025	2.6	2.275	2.375		2	1.9	2.58	2.25	2.15
103	1.85	2.9	2.475	2.775	2.5		2.6	1.975	2.74	2.175	2.575
104	2.175	2.9	2.575	2.425	3.625		2.45	2.025	1.87	2.7	3.1
105	2.6	2.775	2.525	2.725	3.15		2.35	1.95	2.84	2.6	2.95
106	1.875	1.625	2.425	3.125	2.475		2.35	1.925	2.83	2.075	2.65
107	1.875	2.875	2.175	3	2.475		2.2	1.8	2.69	3.375	2.475
108	1.75	1.8	2.675	2.1	2.5		2.85	1.775	2.46	2.475	3.3
109	2.15	2.9	1.95	2.1	2.475		2.65	1.775	2.15	2.15	3.275
110	2.2	2.275	2.05	1.95	3.4		2.525	1.775	2.58	2.075	2.525
111	2.5		2.025	2.775	2.15		2.4	1.925	2.59	2.2	1.9
112	2.475		1.9	2.575	2.475		1.925	1.9	2.69	2	2.175
113	2.3		1.875	2.575	2.475		3.075	1.875	2.5	2.2	2.05
114	2.65		2.45	2.95	2.475		3.225	1.8	2.59	2	2.05
115	2.625		1.975	3.275	2.425		2.95	1.7	2.45	1.9	3.025
116	2.725		1.85	2.35	2.25		2.45	1.55	1.86	2.225	2.925
117	2.925		1.675	2.775	3.125		2.35	1.775	2.71	1.925	2.625
118	3.075		2.025	3.325	2.8		2.625	1.975	2.71	1.65	2.775
119	1.975		1.95	2.6	2.575		3.375	2.2	2.61	2.45	3.975
120	2.05		2.325	2.525	2.7		2.9	2.3	2.89	2.5	3.35
121	2.525		2.175	2.275	2.75		2.75	1.6	2.94	2.7	3.475
122			2.175	2.475	2.6		2.675	1.8	2.64	2.9	3.625
123			2.175	3.15	2.4		2.75	1.725	2.76	2.5	3.4
124			2.1	3.575	2.65		2.575	2.8	2.78	2.5	2.925
125			2.15	2.55	2.55		2.525	2.675	2.82	2.75	2
126			2.2	3.15	2.625		3.325	3.175	2.85	2.625	2.875
127			2.35	3.275	2.625		2.025	3.3	2.49	2.975	2.7
128			2.45	2.45	3.225		2.1	3.15	2.82	3.025	2.625
129			2.55	1.9	3.275		1.775	2.925	2.45	2.275	2.675
130			2.5	2.725	2.8		2.55	3.375	2.39	2.275	2.525
131			2.575	2.875	3		2.625	3.325	2.67	2.75	3.45
132			2.525	2.8	3		2.5	3.275	2.44	3.75	2.575
133			3.425	2.15	2.725		2.225	3.575	2.98	3.85	3.15
134			3.75	1.775	2.5		1.975	3	2.77	3.8	3.125
135			2.525	1.85	2.35		3.025	2.6	2.69	2.9	3.35
136			2.175	1.95	2.325		3.725	2.425	2.44	2.75	1.925
137			1.7	1.625	2.45		3.775	2.375	2.45	3.525	1.825
138			1.975	1.575	2.475		3.75	2.3	2.78	3.675	2.275
139			2.05	2.4	2.625		2.9	2.475	2.8	3.475	3.075
140			2.7	2.775	2.6		3.425	2.625	2.55	2.5	3.4
141			3.05	2.55	3.075		2.95	3.175	2.53	2.55	1.975
142			2.45	3.125	3.05		3.6	2.525		2.45	2.725
143			2.225	2.95	3		2.425	2.775		2.7	2.9
144			2.25	2.1	2.85		2.525	3		3.725	3.675
145			2.225	2.125	2.825		2.2	3.1		3.9	3.775
146			2.225	2.125	2.425		2.175	3.175		3.9
147			2.225	2.125	2.325		3.5	3.075		3.725
148			2.025	2.175	2.325		3.1	2.55		3.4
149			2.25	2.175	2.35		2.025	2.425		2.975
150			1.85	2.25	2.35		2.25	2.3		2.85
151			2.575	2.25	3.5		2.65	2.525		2.55
152			2.575	2.275	2.4		2.625	2.4		2.475
153			2.6	3.125	2.25		2.675	2.85		2.15
154			2.575	3	2.175		2.525	3.05		2.475
155			2.675	2.25	2.2		3.55	3.1		2.375
156			2.375	1.95	2.2		3.525	2.525		4.325
157			2.475	2.275	2.175		2.875	2.25		3.475
158			2.525	2.125	2.325		2.8	2.975		2.2
159			2.325	2.125	2.15		3.075	3.75		2.05
160			2.125	1.775	2.225		3	2.1		1.8
161			1.775	1.8	2.075		2.875	2.8		3.775
162			1.875	2.2	2.05		2.65	2.825		3.15
163			1.75	2.075	2.125		2.225	3.175
164			3.275	3.2	2.1		2.6	3.275
165			2.225	2.85	2.3		2.625	3.5
166			1.975	3.15	2.275		2.6	3.175
167			2.325	2.175	2.35		3.65	3.15
168			2.85	2.15	2.425		3.75	3.175
169			2.375	2.375	2.425		3.325	2.6
170			2.425	2.75	2.475		3.275	2.65
171			2.375	2.75	2.5		2.35	3.175
172			2.45	1.775	2.375		2.775	2.45
173			2.425	1.775	2.4		3.525	2.275
174			2.05	2.975	2.375		2.175	2.15
175			2.025	2.3	2.3		2.35	2.075
176			1.85	2.25	2.35		2.375	3.55
177			1.85	2.225	2.425		3.4	3.55
178			1.625	2.5	2.525		3.2	3.375
179			1.8	2.975	2.725		3.675	2.75
180			1.875	2.925	3.2		3.65	2.775
181			1.575	3.025	2.9		3.5	2.275
182			2.625	3.15	2.475		3.525	2.1
183			2.65	2.225	2.25		2.625	2.175
184			2.925	2.25	2.575		2.55	2.55
185			3.425	2.15	2.625		2.425	2.325
186			3.55	2.9	2.6		2.7	2.775
187			3.65	2.175	2.475		3.8	3.05
188			3.675	2.45	2.375		3.225	2.45
189			3.35	3.1	2.675		3.25	2.3
190			2.8	2.275	2.675		2.825	3.25
191			2.725	2.4	2.65		2.35	2.75
192			2.725	2.25	2.225		2.35	3.6
193			2.225	3.025	2.275		2.4	2.05
194			2.5	2.875	2.325		2.3	2.05
195			2.1	2.175	2.1		2.325	2.075
196			1.75	2.325	2.125		3.925	1.95
197			1.6	3.35	2.2		2.875	3.075
198			2.6	3.275	2.225		2.7	3.125
199			2.65	3.225	2.4		2.925	2.8
200			3.25	3.125	2.55		3.125	2.925
201			3.55	2.275	2.775		3.525	3.725
202			3.55	2	3.05		2.575	3.275
203			2.8	2.325	2.325		2.5	2.95
204			2.65	2.975	2.525		2.825	3.1
205			2.875	3	2.4		3.125	2.925
206			3.325	2.9	2.425		2.85	3.1
207			3.375	2.85	2.425		2.575	2.9
208			3.35	2.725	2.625		2.825	3.75
209			2.225	2.6	2.525		3.025	2.525
210			2.075	2.5	2.375			2.375
211			2.35	2.825	2.3			3.375
212			2.25	2.275	2.15			3.125
213			1.975	3.425	2.25			2.45
214			1.875	2.125	2.175			2.275
215			1.75	2.025	2.325			2.25
216			1.625	1.975	2.9			1.875
217			1.525	1.875	2.525			3.05
218			3.075	2.475	2.575			3.175
219			1.85	2.375	2.55			2.125
220			1.65	2.05	2.475			1.925
221			1.7	3.025	2.3			3.8
222			1.85	3	2.2			3.325
223			1.8	2.075	2.35			1.95
224			1.875	2.625	2.425			1.925
225			2.75	2.55	2.5			3.2
226			2.425	2.8	2.35			3.25
227			2.4	3.3	2.4			2.65
228			2.425	3.175	2.125			2.3
229			2.35	2.925	2.175			2.275
230			1.9	1.975	2.35			2.85
231			2.7	2.025	2.35			3.025
232			2.45	2.075	2.275			3.1
233			2.275	2.175	2.225
234			2.05	2.225	2.15
235			2.2	2.05	2.875
236			2.45	2.05	2.875
237			2.275	2.075	2.375
238			2	2.15	2.275
239			2.05	1.975	2.075
240			2.1	1.875	2.3
241			2.425	2.175	2.4
242			2.05	3.525	3.175
243			2.25	3.45	2.175
244			2.2	3.8	2.125
245			2.45	1.975	2.35
246			1.875	1.925	2.5
247			1.85	1.925	2.575
248			2.55	3.025	3.1
249			2.55	1.85	3.2
250			2.425	1.825	2.15
251			2.625	1.8	2.075
252			2.6	2.2	2.225
253			1.975	2.15	2.2
254			2.2	2.45	2.175
255			2.275	2.075	2.225
256			2.6	2.05	2.7
257			2.8	2.375	2.75
258			2.5	2.2	2.625
259			2.25	1.85	2.625
260			2.6	1.95	2.65
261			2.85	2.625	2.55
262			2.35	2.525	2.225
263			2.325	2.075	2.325
264			2.225	2	2.15
265			1.875	1.85	2.275
266			1.925	1.875	2.05
267			2.475	1.925	3.225
268			2.3	2.175	3.65
269			2.075	2.275	2.4
270			2.05	2.175	2.25
271			2.2	2.125	2.125
272			2.275	2.05	2.875
273			2.125	2.425	2.875
274			2.075	2.6	2.8
275			2	1.75	2.7
276			2.575	3.375	2.675
277			2.625	3.35	2.275
278			2.15	3.475	2.5
279			2.7	2.275	2.275
280			2.375	2.575	2.15
281			2.125	2.325	2.55
282			2.05	2.1	2.475
283			2.025	2.175	2.625
284			1.825	2.325	2.275
285			2.325	3.125	2.175
286			1.825	3.325	2.275
287			2.2	3.4	2.275
288			2	1.975	2.325
289			1.9	2.25	2.35
290			2.575	2.2	2.85
291			2.4	3	3.225
292			1.875	2.525	3.225
293			1.9	2.45	2.25
294			2.3	2.925	2.1
295			2.025	2.75	2.325
296			1.775	3.075	2.475
297			1.8	2.1	2.525
298			2.75	2.175	2.35
299			2.675	3.15	2.15
300			2.875	2.45	2.225
301			2	1.825	2.15
302			2.675	1.85	2.3
303			2	2.85	2.325
304			2.85	2.9	2.3
305			2.175	2.15	3.1
306			2.425	2	3.125
307			2.275	2.525	2.3
308			2.125	2.375	2.225
309			2.05	2.275	3.375
310			1.875	3.675	2.175
311			1.975	3.525	2.2
312			2.15	3.5	2.6
313			2.2	3.425	2.65
314			1.975	3.3	2.675
315			2.4	3.2	2.6
316			2.525	3.425	3.325
317			2.325	3.25	3.375
318			2.25	3.15	2.5
319			3.325	2.85	2.575
320			3.65	2.65	2.5
321			3.2	2.65	2.8
322			1.675	2.475	3.325
323			1.875	2.45	2.3
324			1.9	2.3	2.3
325			1.725	2.7	2.525
326			1.925	2.375	3.025
327			1.975	2.075	2.95
328			1.575	3.425	3.125
329			1.85	2.15	3.175
330			1.875	2.35	2.6
331			1.9	1.975	3.325
332			1.55	3.025	2.2
333			1.65	2.9	2.4
334			1.65	3	2.325
335			1.3	3.275	2.075
336			1.875	2.225	3.225
337			1.775	2.475	3.3
338			1.75	2.45	3.2
339			1.95	2.375	2
340			1.825	2.65	2.975
341			1.95	2.4	3.475
342			1.975	1.925	3.575
343			1.95	1.8	2.5
344			2.1	2.3	2.275
345			2.225	2.3	3.675
346			1.85	3.475	2.5
347			1.625	1.975	2.3
348			1.5	2.05	2.475
349			1.9	2.85	2.45
350			1.9	2.525	2.425
351			1.8	2.275	2.325
352			2.475	2.2	2.875
353			2.275	2.325	2.325
354			2.75	2.5	2.875
355				2.325	2.85
356				2.05	2.3
357				2.375	2.475
358				3.325	3.425
359				3.125	2.275
360				3.15	2.375
361				1.85	3.1
362				3.425	2.675
363				2.35	2.425
364				2.875	2.45
365				2.5	2.5
366				2.15	2.55
367				2.825	3.025
368				2.875	3
369				2.25	2.725
370				1.975	3.225
371				2.725	3.2
372				2.625	2.35
373				2.45	3.425
374				2.35	2.575
375				2.475	2.575
376				3.225	2.475
377				2.7	2.575
378				2.85	2.75
379				2.275	3.55
380				2.4	2.9
381				3.35	2.6
382				3.125	2.475
383				2.775	2.65
384				1.95	2.675
385				2.175	3.15
386				2.225	3.475
387				2.625	2.75
388				2.675	2.675
389				2.85	2.7
390				3.225	2.8
391				3.05	3.325
392					2.9
393					2.4
394					3.275
395					3.75
396					2.55
397					2.7
398					1.825
399					2.275
400					2.275
401					2.375
402					2.55
403					2.775
404					2.25
405					3.025
406					1.9
407					2.15
408					2.425
409					3.075
410					2.575
411					2.15
412					2.475
413					3.05
414					2.675
415					2.6
416					2.75
417					2.225
418					2.175
419					2.075
420					2.075
421					2.15
422					2.55
423					3.2
424					2.25
425					2.275
426					3.175
427					3.1
428					2.2
429					2.675
430					2.775
431					2.175
432					2.2
433					2.675
434					3
435					2.975
436					3.35
437					2.35

## Sheet: Fig 5e,f,g
Fig 5e
Uninjured
mouse ID	PL	ACAd	ACAv	MOs	ORBm	ORBvl	ORBl	ILA	FRP	total
1	63.9344	17.2131	0	9.83607	6.55738	1.63934	0	0	0.819672	100
2	28.8288	25.2252	28.8288	14.4144	1.8018	0	0	0.900901	0	100
3	34.6479	47.8873	0	11.831	5.6338	0	0	0	0	100
4	34.949	32.9082	0.510204	22.7041	5.35714	0.255102	0	3.31633	0	100
5	68.0365	17.1233	0	2.73973	10.274	0.228311	0	1.59817	0	100
TBI
mouse ID	PL	ACAd	ACAv	MOs	ORBm	ORBvl	ORBl	ILA	FRP	total
1	55.2381	5.71429	0	5.71429	29.5238	1.90476	0	0.952381	0.952381	100
2	47.2103	21.4592	0.429185	18.4549	6.00858	0	0	6.43777	0	100
3	71.1268	9.85915	0	3.52113	9.85915	0	0	0.704225	4.92958	100
4	52.7607	20.2454	0	4.90798	14.1104	2.45399	0	4.90798	0.613497	100
5	41.0959	23.9726	0	8.90411	23.2877	0.684932	0	2.05479	0	100
Fig 5f
Uninjured			TBI
mouse ID	% in PFC		mouse ID	% in PFC
1	99.2		1	99.1
2	100		2	100
3	100		3	95.1
4	100		4	99.4
5	100		5	100
Fig 5g
Uninjured				TBI
mouse ID	starter neurons	input neurons		mouse ID	starter neurons	input neurons
1	122	3463		1	210	6730
2	111	2958		2	233	6159
3	355	9982		3	142	5335
4	392	11000		4	163	4719
5	438	10429		5	146	4105

## Sheet: Fig 6b
Fig 6b
Uninjured												TBI
Animal ID	1		2		3		4		5			Animal ID	1		2		3		4		5
cell #	AP	ML	AP	ML	AP	ML	AP	ML	AP	ML		cell #	AP	ML	AP	ML	AP	ML	AP	ML	AP	ML
0	2.325	5.9	6	5.05	8.475	10.4	5.975	5.225	6.8	10.4		0	10.225	4.975	7.6	0.7	6.925	0.825	7.675	10.15	5.525	4.675
1	2.675	5.925	6	5	7.775	10.075	6.1	5.325	7.375	10.325		1	7.3	10.2	7.6	0.7	7.6	0.9	9.525	9.825	2.6	4.8
2	2.625	5.925	6.05	4.95	7.7	10.075	6.175	5.3	7.425	10.275		2	7.6	10	7	0.825	6.7	1.2	9.1	9.625	3.15	4.775
3	2.55	5.925	6.1	4.95	7.975	10.125	6.175	5.05	7.075	10.175		3	4.05	9.075	7.975	0.75	7.2	1.125	7.85	9.875	2.725	4.8
4	3.075	5.95	6.2	4.9	7.75	10.05	6.325	4.825	7.275	10.075		4	4.625	8.975	7.05	0.85	6.225	1.3	4	8.95	2.7	4.775
5	3.575	5.925	6.1	4.875	8	10	6.35	5.275	6.75	10.075		5	7.175	9.2	8.575	0.95	6.9	1.25	6.8	9.05	2.5	4.775
6	6.9	0.675	6.15	4.875	6.8	10	6.275	5.325	7.5	10.05		6	8.625	8.85	8.925	1.025	8.5	1.275	5.5	9.125	3.225	4.775
7	6.925	0.725	6.075	4.875	7.175	9.925	6.675	5.3	7.45	10.05		7	3.8	8.85	7.375	1.05	5.9	1.425	3.725	8.825	2.8	4.775
8	7.425	0.725	6.15	4.875	6.85	9.925	6.35	5.225	7.575	10.05		8	3.875	8.85	7.325	0.975	8.825	1.3	3.975	8.8	3.275	4.75
9	7.725	1.05	6.45	4.875	4.5	9.225	7.025	5.275	6.55	10.05		9	3.95	8.8	7.45	0.975	6.425	1.4	7.75	8.575	3.375	4.75
10	8	1.1	8.15	10.6	4.725	9.125	6.975	5.325	7.2	10.05		10	3.825	8.75	7.55	1	8.025	1.425	3.925	8.65	3.675	4.725
11	7.925	1.075	8.325	10.525	4.275	9.075	7	5.325	10.1	9.9		11	3.9	8.75	8.825	1.025	8.95	1.45	3.525	8.7	3.8	4.725
12	9.125	1.225	8.125	10.5	4.025	9.075	10.125	5.425	9.95	9.85		12	3.8	8.75	7.6	1.025	7.9	1.475	3.95	8.65	2.325	4.775
13	8.225	1.175	4.1	8.925	6.75	9.225	7.4	5.375	7.15	9.95		13	3.925	8.65	8.85	1.05	8.3	1.7	3.875	8.65	2.525	4.75
14	7.725	1.125	3.725	8.9	7.025	9.125	6.925	5.075	7.175	9.95		14	3.5	8.65	8.575	1.075	7.9	1.525	3.825	8.625	2.4	4.775
15	7.15	1.175	8.1	0.825	7.125	9.125	6.4	5.35	6.475	9.925		15	3.525	8.65	9.15	1.225	8.475	1.55	3.9	8.625	2.8	4.775
16	9.675	1.5	6.75	0.975	3.9	8.9	6.3	5.425	7.9	9.625		16	3.5	8.475	7.35	1.2	8.425	1.575	3.55	8.6	3.45	4.725
17	9.625	1.55	7.25	0.9	3.825	8.85	5.95	5.35	6.975	9.475		17	3.625	8.475	7.775	1.075	8.625	1.575	3.75	8.55	3.5	4.725
18	9.125	1.4	8.35	1.025	3.6	8.8	6.25	5.35	4	9.2		18	7.4	8.75	8.725	1.175	8.975	1.7	3.675	8.55	3.575	4.725
19	8.95	1.4	8.775	1.125	3.675	8.625	5.95	5.35	8.5	9.2		19	3.35	8.45	6.375	1.425	8.6	1.6	3.6	8.5	3.8	4.7
20	7.925	1.325	7.85	1.175	4	8.625	5.7	5.35	7.15	9.35		20	3.95	8.35	7.7	1.125	2.725	5.475	3.725	8.475	3.2	4.7
21	8.825	1.6	8.325	1.625	3.6	8.575	5.75	5.35	3.85	9.125		21	3.8	8.325	5.95	4.5	2.7	5.475	3.575	8.55	3.2	4.725
22	8.675	1.6	8.95	1.575	3.375	8.55	5.8	5.35	4.175	9.15		22	3.35	8.275	5.575	4.05	2.725	5.475	3.825	8.475	3.6	4.725
23	8.7	1.65	8.95	1.6	6.875	8.675	5.9	5.4	4.55	9.125		23	3.325	8.25	5.525	4.05	2.875	5.475	7.075	8.35	2.525	4.775
24	8.425	1.65	8.875	1.625	3.65	8.55	5.125	5.375	4.15	9.1		24	3.025	8.225	6	3.825	2.925	5.5	3.6	8.475	2.475	4.75
25	8.4	1.65	8.45	1.325	3.525	8.55	5.45	5.375	4.025	9.075		25	3.425	8.15	5.85	4	2.875	5.5	3.75	8.45	2.35	4.775
26	8.425	1.55	8.475	1.35	3.825	8.475	4.9	5.375	6.75	9.125		26	3.35	8.125	7.75	0.9	2.775	5.525	3.55	8.45	3.15	4.7
27	8.725	1.575	8.825	1.7	3.35	8.475	4.875	5.375	7.475	9.25		27	3.45	8.1	8.8	1.275	2.75	5.525	3.675	8.4	4.075	4.7
28	8.875	1.575	8.2	1.65	8.8	8.525	4.925	5.375	3.975	9.025		28	3.125	8.05	9.2	1.375	2.8	5.5	3.475	8.45	2.5	4.725
29	8.8	1.6	8.125	1.325	3.75	8.4	4.85	5.35	6.65	9.175		29	3.525	8	8.95	1.6	2.675	5.5	3.575	8.425	2.575	4.725
30	8.4	1.55	9.3	1.575	3.825	8.375	4.875	5.35	7.3	9.2		30	3	8.025	8.875	1.275	2.625	5.5	3.75	8.375	3.25	4.675
31	7.4	1.325	8.925	1.625	3.55	8.375	4.975	5.35	4.05	9		31	2.725	8.025	6.25	1.375	2.575	5.475	3.725	8.325	3.375	4.675
32	8.25	1.65	8.675	1.6	3.45	8.35	4.65	5.375	7.35	9.125		32	3	7.925	9.025	1.35	2.6	5.475	3.675	8.375	3.625	4.65
33	8.525	1.55	8.875	1.475	3.375	8.375	4.675	5.375	3.9	8.975		33	2.85	7.9	8.975	1.325	2.55	5.475	3.625	8.35	2.575	4.7
34	8.5	1.575	8.775	1.625	7.85	8.525	4.7	5.375	7.3	9.125		34	3.525	7.875	8.725	1.25	2.6	5.45	3.725	8.325	2.825	4.675
35	8.825	1.575	8.925	1.6	3.7	8.325	4.65	5.375	3.775	8.9		35	3.45	7.85	8.7	1.25	2.65	5.45	3.6	8.35	2.475	4.675
36	8.425	1.675	8.875	1.6	3.55	8.325	4.775	5.375	3.8	8.925		36	3.075	7.85	8.65	1.225	2.675	5.45	3.475	8.35	2.5	4.675
37	8.675	1.675	8.975	1.675	3.375	8.325	4.75	5.375	3.825	8.925		37	2.775	7.85	8.575	1.225	2.8	5.45	3.65	8.375	2.525	4.675
38	8.275	1.675	8.775	1.625	3.35	8.3	4.65	5.4	6.675	9.075		38	2.525	7.8	8.775	1.275	2.85	5.45	3.6	8.35	2.55	4.675
39	8.375	1.6	8.4	1.45	3.3	8.275	4.7	5.4	8.875	9.025		39	2.8	7.8	8.8	1.275	2.875	5.45	3.5	8.325	2.9	4.625
40	8.525	1.55	8.875	1.55	3.45	8.225	4.975	5.375	3.675	8.9		40	3.05	7.725	8.85	1.275	2.875	5.45	3.375	8.35	2.85	4.65
41	8.475	1.55	8.3	1.5	3.2	8.2	4.45	5.375	3.85	8.825		41	3.125	7.725	8.85	1.325	3.025	5.475	3.625	8.275	2.875	4.675
42	8.525	1.55	8.6	1.55	3.3	8.15	4.45	5.375	3.825	8.825		42	2.9	7.7	8.775	1.3	3.05	5.45	3.275	8.3	2.875	4.675
43	9	1.6	8.85	1.65	3.225	8.15	4.525	5.375	4.05	8.85		43	3.275	7.65	8.775	1.325	3.05	5.45	3.4	8.275	2.7	4.65
44	9.725	1.55	8.675	1.675	3.225	8.125	4.225	5.375	3.65	8.8		44	3.3	7.65	7.925	1.15	3.05	5.45	3.4	8.225	3.6	4.6
45	8.4	1.575	8.675	1.575	3.425	8.075	4.3	5.4	7.075	8.975		45	3.425	7.65	8.575	1.225	3	5.425	3.575	8.2	3.425	4.6
46	8.575	1.6	8.175	1.725	3	8.05	4.275	5.4	3.8	8.8		46	3.425	7.65	8.55	1.225	3.1	5.425	3.125	8.3	2.875	4.625
47	8.325	1.65	8.9	1.625	3.45	8.025	4.225	5.4	3.7	8.8		47	2.825	7.6	8.575	1.225	2.05	5.525	3.675	8.175	2.475	4.65
48	8.225	1.65	8.075	1.7	3.525	7.975	4.2	5.4	3.8	8.8		48	2.7	7.575	8.6	1.225	2.05	5.525	3.275	8.25	2.525	4.6
49	8.45	1.575	8.875	1.825	3.5	7.975	4.225	5.4	3.675	8.775		49	2.95	7.625	8.675	1.25	2.1	5.525	3.325	8.2	2.475	4.625
50	8.625	1.6	8.7	1.725	2.95	7.975	4.3	5.4	3.6	8.75		50	3.5	7.55	8.675	1.25	2.075	5.5	3.3	8.2	2.75	4.625
51	8.775	1.575	8.5	1.7	3.35	7.975	4.425	5.4	3.6	8.85		51	3.45	7.6	8.75	1.25	2.15	5.5	3.575	8.125	2.325	4.625
52	8.675	1.675	8.3	1.675	3.05	7.95	4.475	5.4	3.725	8.75		52	3.375	7.525	8.85	1.3	2.2	5.525	3.15	8.2	2.45	4.625
53	8.925	1.65	9	1.75	3.2	7.925	4.5	5.4	3.75	8.75		53	3.275	7.55	9	1.35	2.25	5.5	3.65	8.05	3.7	4.55
54	8.75	1.7	8.7	1.8	3.125	7.925	4.375	5.4	3.65	8.825		54	3.125	7.55	8.775	1.3	2.15	5.5	3.7	8	4	4.525
55	8.45	1.625	8.4	1.825	2.95	7.9	4.375	5.4	3.65	8.6		55	2.775	7.55	8.65	1.25	2.325	5.475	3.725	7.975	2.65	4.575
56	7.85	1.45	8.225	1.8	2.875	7.925	4.4	5.4	3.7	8.625		56	2.95	7.575	8.725	1.275	2.3	5.5	3.375	8.075	2.65	4.575
57	8.925	1.65	8.55	1.7	2.85	7.925	4.45	5.4	3.575	8.775		57	2.85	7.575	8.975	1.65	3.4	5.625	3.25	8.05	3.2	4.575
58	8.6	1.7	8.1	1.85	3.15	7.9	4.375	5.4	3.775	8.675		58	3.1	7.525	8.9	1.3	3.9	5.6	3.475	7.9	2.475	4.575
59	9.225	1.75	8.45	1.775	3.075	7.875	4.475	5.4	3.725	8.65		59	3.025	7.5	8.875	1.3	3.275	5.725	3.65	7.875	2.275	4.575
60	7.275	1.4	8.375	1.825	3.4	7.875	4.575	5.4	3.575	8.675		60	3.225	7.475	8.9	1.325	6.325	5.8	3.25	7.975	2.325	4.575
61	8.85	1.675	8.6	1.85	3	7.875	4.225	5.4	3.425	8.6		61	2.9	7.475	8.5	1.25	3.35	5.575	3.3	8	2.525	4.575
62	9.225	1.725	8.925	2	3	7.875	4.225	5.4	3.625	8.625		62	2.775	7.45	8.775	1.25	3.7	5.55	3.4	7.9	3.5	4.55
63	8.45	1.65	8.825	1.925	3.45	7.825	4.275	5.4	3.675	8.625		63	3.4	7.4	9.725	1.5	3.075	5.675	3.475	7.85	2.8	4.525
64	8.075	1.7	9.15	2.025	3.525	7.825	4.5	5.4	3.775	8.625		64	2.725	7.375	5.4	1.575	3.65	5.625	3.5	7.775	3.075	4.525
65	8.05	1.7	8.8	2.025	3.525	7.8	4.55	5.4	3.725	8.6		65	3.375	7.35	5.7	1.5	3.1	5.7	3.7	7.625	2.325	4.55
66	8.625	1.65	8.1	2.025	3.25	7.8	3.825	5.425	3.675	8.6		66	2.55	7.375	9.05	1.625	3.175	5.6	3.3	7.775	3.225	4.475
67	8.375	1.65	3.9	2.575	2.775	7.75	3.775	5.425	3.7	8.575		67	3.8	7.225	8.975	1.625	3.1	5.675	3.475	7.75	3.075	4.5
68	8.475	1.55	7.175	2.25	3.45	7.725	3.95	5.4	3.6	8.55		68	3.375	7.35	8.7	1.275	4.2	5.55	3.475	7.725	2.65	4.525
69	8.975	1.65	7.025	2.25	3.375	7.675	4.025	5.4	3.45	8.55		69	3.525	7.325	9.025	1.725	4.225	5.55	3.375	7.75	3.15	4.525
70	8.825	1.75	7.5	2.275	5.825	7.775	4.1	5.4	4.725	8.725		70	2.825	7.325	8.9	1.3	4.225	5.55	3.4	7.7	3.725	4.475
71	8.7	1.775	7.375	2.325	3.4	7.625	4.025	5.425	3.65	8.55		71	4.5	7.15	9.175	1.4	3.675	5.55	3.6	7.675	2.375	4.525
72	8.625	1.65	7.15	2.375	3.15	7.625	4.1	5.4	3.975	8.55		72	2.775	7.25	8.825	1.3	3.775	5.6	3.525	7.7	2.75	4.475
73	8.475	1.675	4	2.675	3.2	7.625	4.175	5.4	3.575	8.525		73	3.35	7.25	8.45	1.2	3.4	5.625	4.4	7.6	7.1	0.9
74	8	1.75	8.25	2.275	3.575	7.6	4.225	5.4	3.675	8.425		74	2.425	7.2	8.85	1.35	3.125	5.625	3	7.8	8.25	0.95
75	8.575	1.75	8.275	2.3	2.75	7.6	4.15	5.4	3.925	8.525		75	2.725	7.275	8.85	1.325	3.275	5.6	3.525	7.6	7.25	0.975
76	9.225	1.625	7.325	2.425	2.7	7.625	4.05	5.425	3.675	8.5		76	4.85	7.1	8.725	1.3	3.4	5.6	3.575	7.725	8.275	1.05
77	9.85	1.65	7.25	2.4	2.8	7.625	3.95	5.425	3.65	8.5		77	3.275	7.1	9.025	1.725	3.4	5.6	4.775	7.5	6.7	1.2
78	9.9	1.775	7.075	2.45	3.275	7.6	3.85	5.425	3.65	8.375		78	3.225	7.075	8.425	1.25	3.7	5.575	3.525	7.55	8.4	1.375
79	8.075	1.85	8.325	2.525	3.425	7.6	3.6	5.45	3.525	8.475		79	3.275	7.175	8.35	1.225	3.975	5.625	2.425	7.7	6.525	1.325
80	7.975	1.525	3.675	2.925	3.35	7.575	3.6	5.425	3.4	8.45		80	2.9	7.025	9.025	1.375	3.875	5.675	2.75	7.65	8.575	1.575
81	8.9	1.725	3.55	3.25	2.675	7.6	3.9	5.425	3.625	8.45		81	3.5	7.1	9.225	1.425	3.325	5.675	2.325	7.725	8.525	1.6
82	8.65	1.675	3.75	3.25	2.9	7.55	3.825	5.425	3.675	8.45		82	2.625	7.025	7.05	1.3	2.875	5.675	2.475	7.6	5.9	1.425
83	8.5	1.825	3.75	3.225	3.5	7.5	3.725	5.425	3.7	8.45		83	3.175	7.025	5.3	1.625	2.9	5.65	2.925	7.475	8.55	1.6
84	8.375	1.575	3.05	3.25	3.475	7.5	3.775	5.425	3.7	8.45		84	3.025	7	9.025	1.425	2.975	5.65	2.75	7.475	8.85	1.6
85	8.525	1.75	3.525	3.175	3.45	7.5	3.575	5.45	3.675	8.45		85	3.075	7	8.975	1.35	2.95	5.675	3.35	7.25	8.525	1.575
86	7.95	1.825	3.1	3.2	3.375	7.525	4	5.425	3.65	8.425		86	3.125	6.975	8.85	1.3	3.125	5.6	3.5	7.175	6.75	1.45
87	8.225	1.85	3.525	3.175	3.475	7.5	4.075	5.425	3.6	8.425		87	2.8	6.975	8.725	1.3	3.275	5.55	3.45	7.05	8.775	1.475
88	8.525	1.8	3.875	3.15	2.725	7.525	4.15	5.425	3.325	8.4		88	2.625	6.95	9	1.375	3.2	5.55	2.65	7.45	8.85	1.475
89	8.625	1.775	3.625	3.175	3.45	7.525	4.125	5.425	3.35	8.4		89	3.425	6.9	5.55	1.65	3.15	5.55	2.175	7.45	8.9	1.625
90	8.2	1.6	3.85	3.075	3.475	7.5	4.175	5.4	3.475	8.4		90	4.225	6.825	9	1.375	2.95	5.6	2.5	7.4	8.975	1.65
91	9.175	1.7	3.825	3.075	2.975	7.525	3.575	5.45	3.525	8.4		91	3.65	6.825	9.075	1.65	2.925	5.6	4.3	6.9	8.9	1.65
92	7.425	1.575	3.6	3.1	3.25	7.525	3.55	5.45	3.525	8.375		92	2.525	6.825	9.1	1.45	2.925	5.625	2.325	7.325	8.375	1.575
93	7.975	1.775	3.1	3.1	2.625	7.5	3.5	5.45	3.2	8.375		93	2.55	6.85	9	1.425	2.9	5.65	2.4	7.275	8.45	1.625
94	8.575	1.8	3.825	3.025	3.225	7.5	3.425	5.45	3.4	8.375		94	2.95	6.875	9.05	1.675	2.975	5.625	2.9	6.825	8.4	1.625
95	8.675	1.775	4.175	2.875	2.925	7.475	3.375	5.45	3.35	8.35		95	2.9	6.875	9	1.65	3.025	5.65	3.3	6.775	8.45	1.475
96	7.45	1.625	3.375	2.875	3.225	7.475	3.4	5.45	3.425	8.325		96	2.8	6.8	8.875	1.65	3.3	5.675	2.25	7.25	8.875	1.6
97	7.175	1.625	3.35	2.875	3.475	7.45	3.425	5.45	3.45	8.325		97	3.7	6.775	8.75	1.35	3.3	5.6	5.35	6.725	8.275	1.6
98	9.85	1.8	4.15	2.8	2.75	7.475	3.35	5.45	3.4	8.325		98	2.4	6.775	8.9	1.375	3.725	5.675	5.225	6.725	8.375	1.625
99	9.2	1.775	3.4	2.725	3.425	7.45	3.3	5.475	3.6	8.325		99	5.675	6.925	8.925	1.375	3.925	5.575	2.425	7.25	8.4	1.625
100	7.975	1.925	3.95	2.7	3.425	7.425	3.4	5.45	3.525	8.3		100	2.875	6.825	8.625	1.3	4.025	5.575	3.75	6.6	8.9	1.675
101	8.975	1.8	4	2.7	3.45	7.425	3.25	5.475	3.525	8.15		101	2.625	6.8	8.525	1.275	4.05	5.55	4.075	6.6	8.925	1.65
102	7.925	1.8	3.4	2.65	2.525	7.425	4.775	5.275	3.475	8.275		102	2.6	6.775	8.525	1.275	3.725	5.725	3.15	6.65	8.575	1.625
103	8.7	1.725	3.9	2.625	2.55	7.425	4.8	5.675	3.425	8.275		103	2.75	6.775	8.55	1.275	3.425	5.675	2.15	7.1	8.6	1.525
104	8.55	1.85	4.025	2.65	3.15	7.4	4.8	5.625	3.5	8.275		104	3.125	6.8	7.2	1.325	3.325	5.575	2.35	7.05	9.075	1.725
105	8.875	1.875	4.15	2.65	7	7.575	3.475	5.3	3.2	8.25		105	5.125	6.675	5.075	1.625	3.35	5.575	9.175	6.025	8.6	1.525
106	8.85	1.85	4.3	2.5	3.35	7.375	3.175	5.275	7.15	8.475		106	2.425	6.725	5.05	1.65	3.225	5.55	2.2	7.075	8.225	1.675
107	8.275	1.7	4.15	2.475	2.9	7.4	6.125	5.3	3.525	8.225		107	2.975	6.7	5.75	1.575	3.075	5.55	2.175	7.025	8.275	1.675
108	8.65	1.625	4	2.475	3.025	7.375	6.025	5.275	3.625	8.275		108	2.55	6.7	7.325	1.325	3.1	5.525	2.125	6.975	8.8	1.525
109	8.8	1.775	4.075	2.475	2.95	7.4	5.975	5.25	3.525	8.25		109	2.525	6.725	8.9	1.65	2.975	5.6	3.125	6.625	8.775	1.55
110	9.05	1.85	3.925	2.45	2.975	7.35	6.025	5.275	3.225	8.225		110	3.3	6.825	9.075	1.7	2.875	5.625	3.3	6.6	8.55	1.7
111	8	2	3.825	2.375	2.975	7.325	6.45	5.25	3.45	8.2		111	2.625	6.725	8.45	1.275	2.925	5.575	3.3	6.6	8.7	1.7
112	8.8	1.9	7.05	2.125	2.675	7.35	6.45	5.275	3.4	8.2		112	3.225	6.7	9.05	1.45	2.825	5.625	3.6	6.55	8.2	1.7
113	8.625	1.85	7.125	2.1	7.225	7.475	6.325	5.275	3.15	8.225		113	2.75	6.675	8.625	1.325	2.925	5.625	2.7	6.925	8.275	1.65
114	8.95	1.825	7.1	2.1	3.275	7.325	6.175	5.275	3.4	8.225		114	2.7	6.725	8.75	1.35	2.95	5.625	4.475	6.525	8.125	1.7
115	7.95	2.05	8.4	2.025	3.325	7.325	6.15	5.275	3.3	8.225		115	5.725	6.575	8.45	1.275	2.95	5.625	9.075	6	8.075	1.675
116	8.15	1.8	7.45	2.125	3.35	7.325	6.075	5.275	3.35	8.175		116	2.775	6.65	8.775	1.35	3	5.625	4.075	6.5	8.625	1.775
117	8.55	1.925	7.45	2.15	2.85	7.325	6.05	5.275	3.25	8.175		117	3.325	6.7	8.675	1.35	3.075	5.625	2.775	6.625	8.975	1.675
118	8.4	1.875	7.25	2.25	2.475	7.325	6.075	5.25	3.425	8.175		118	2.65	6.675	8.55	1.325	3.075	5.625	2.55	6.9	9.1	1.625
119	8.675	1.9	6.975	2.25	3.025	7.275	7.5	5.075	3.225	8.15		119	2.425	6.675	8.35	1.3	3.025	5.625	2.3	6.975	8.275	1.625
120	8.6	1.85	7.125	2.2	3.1	7.275	7.05	5.25	3.325	8.15		120	2.6	6.625	8.825	1.65	3.375	5.6	3.075	6.55	8.275	1.65
121	8.425	2	6.725	2.475	3.425	7.275	6.6	5.25	3.475	8.15		121	2.5	6.625	9.075	1.75	3.45	5.65	2.9	6.575	8.25	1.7
122	8.625	1.925	6.7	2.475	3.475	7.225	6.625	5.275	3.475	8.15		122	2.7	6.65	8.525	1.325	3.35	5.65	4.025	6.45	8.775	1.675
123	4.85	1.875	2.775	3.325	2.775	7.225	6.275	5.275	3	8.2		123	2.55	6.6	8.4	1.3	2.925	5.675	4.375	6.475	9.2	1.7
124	8.125	1.825	3.225	3.3	2.55	7.2	6.075	5.225	3.3	8.15		124	2.375	6.6	8.875	1.65	3	5.675	4.675	6.475	8.675	1.775
125	8	1.95	3.45	3.3	2.85	7.125	6	5.225	3.15	8.125		125	2.85	6.65	9.05	1.75	2.825	5.675	3.3	6.5	8.9	1.675
126	8	2	3.7	3.325	2.55	7.125	6.45	5.3	3.375	8.125		126	5.525	6.525	8.975	1.675	2.95	5.675	3.375	6.5	8.175	1.825
127	8.625	2.075	2.875	3.375	3.2	7.1	6.025	5.275	2.975	8.125		127	2.625	6.625	9.05	1.7	3.125	5.65	3.975	6.575	8	1.8
128	4.875	1.9	3.025	3.4	2.7	7.125	6.575	5.25	3.225	8.1		128	2.625	6.625	8.725	1.4	3.125	5.65	2.35	6.9	8.575	1.875
129	8.8	1.875	3.125	3.4	2.6	7.125	6.075	5.25	3.475	8.1		129	2.825	6.625	9.7	1.65	3.225	5.675	4.45	6.425	7.875	2
130	8.525	2.025	3.35	3.425	7.05	7.225	6.275	5.25	3.225	8.1		130	3.675	6.525	9.1	1.65	3.025	5.7	4.5	6.425	8	1.725
131	8.325	2.125	3.725	3.425	2.75	7.075	6.35	5.25	3.2	8.075		131	2.975	6.575	8.875	1.675	3	5.7	4.6	6.425	8.85	1.775
132	8.35	2.075	3.575	3.45	2.95	7.05	6.275	5.275	3.075	8.075		132	2.85	6.575	8.925	1.7	3.45	5.7	3.175	6.525	8.775	1.775
133	5.45	1.975	3.975	3.4	3.475	7	6.2	5.225	3.75	8.075		133	2.35	6.55	8.925	1.675	3.4	5.7	2.375	6.825	9.225	1.8
134	8.75	2.025	3.7	3.475	4.25	7.125	6.425	5.225	5.55	8.325		134	2.475	6.525	8.725	1.675	3.5	5.65	4.1	6.4	8.9	1.825
135	5.825	1.975	4	3.4	2.475	7	6.525	5.225	3.275	8.075		135	4.15	6.5	8.975	1.7	3.65	5.65	4.225	6.4	9.325	1.85
136	5.475	2	3.2	3.575	2.275	7	6.925	5.275	3.225	8.075		136	3.275	6.525	9.1	1.775	3.35	5.525	3.725	6.4	8.45	2
137	5.325	2.025	3.725	3.575	2.525	6.95	7.225	5.225	3.475	8.075		137	2.525	6.525	9.2	1.575	3.35	5.5	3.6	6.425	8.9	1.85
138	8.225	2.225	3.675	3.6	2.75	6.925	6.075	5.25	3.225	8.1		138	2.4	6.525	8.625	1.425	3.675	5.475	3	6.525	7.9	1.825
139	5.25	2.075	3.625	3.6	5.25	6.975	6.075	5.25	3.275	8.025		139	2.375	6.525	8.65	1.45	3.125	5.55	3.275	6.475	8.05	1.95
140	8.35	2.175	3.225	3.65	3.325	6.95	5.7	5.25	3.175	8.05		140	2.725	6.55	9.35	1.625	2.95	5.575	2.625	6.625	8.7	1.875
141	8.475	2.1	3.5	3.65	5	6.95	5.775	5.25	3.5	8.05		141	3.475	6.45	8.275	1.625	2.925	5.575	3.375	6.45	8.975	1.875
142	5.225	2.075	3.425	3.675	2.825	6.875	6.175	5.025	3.325	8.05		142	2.85	6.45	8.45	1.4	3.475	5.575	3.65	6.425	8.175	1.875
143	5.175	2.075	3.4	3.675	6.15	6.925	6.15	5.25	3.15	8.05		143	4.2	6.425	8.425	1.5	3.75	5.575	4.025	6.4	8.7	1.9
144	8.35	2.125	3.325	3.675	2.3	6.85	6.25	5.25	3.275	8.025		144	2.65	6.45	4.95	1.725	3.65	5.575	4.25	6.375	8.2	1.9
145	7.85	2.025	3.375	3.675	2.4	6.875	6.1	5.25	3.375	8.025		145	2.85	6.475	6.4	1.625	4.225	5.75	2.35	6.725	8.55	1.925
146	5.8	2.125	2.825	3.775	2.65	6.825	6.125	5.25	3.1	8.05		146	2.525	6.5	9.2	1.775	6.4	5.725	3.875	6.375	8.825	1.925
147	4.875	2.125	3.625	3.725	2.85	6.8	6.05	5.25	3.55	8.025		147	2.375	6.45	9.175	1.625	7.15	5.625	3.75	6.35	7.975	2.075
148	5.15	2.125	3.425	3.725	2.3	6.8	5.95	5.25	3.525	8.025		148	4.425	6.4	9.25	1.8	7.2	5.625	3.775	6.35	8.3	1.95
149	7.25	2.05	2.95	3.775	2.375	6.8	5.875	5.25	3.275	8.025		149	2.5	6.425	9.05	1.725	3.075	5.625	4.575	6.325	8.675	1.95
150	8.275	2.325	3.125	3.775	3.125	6.825	6.3	5.15	3.15	8		150	2.475	6.425	8.875	1.575	3.05	5.6	3.55	6.35	8.95	2
151	8.7	2.125	3.325	3.775	4.3	6.875	6.65	5.375	3.225	8		151	2.575	6.425	9.15	1.775	3.05	5.6	2.725	6.5	8.975	2.025
152	8.5	2.15	3.4	3.75	2.375	6.775	6.85	5.225	3.025	8		152	2.525	6.375	8.4	1.625	3.075	5.6	3.2	6.425	8.425	2
153	8.65	2.225	3.55	3.75	2.425	6.775	6.875	5.225	3.2	8		153	2.425	6.425	6.875	1.55	2.9	5.575	3.4	6.4	8.825	2.025
154	7.775	2.3	6.15	3.625	2.4	6.775	4.675	5.225	3.425	8		154	4.125	6.35	5.3	1.825	3.075	5.575	3.65	6.375	9.2	2.05
155	5.075	2.15	3.325	3.8	2.525	6.8	4.8	5.225	3.45	8		155	3.175	6.4	8.2	1.375	3.325	5.525	3.85	6.35	7.95	2.075
156	4.55	2.15	3.5	3.775	2.55	6.775	4.8	5.525	3.55	7.975		156	3.325	6.35	9.1	1.775	3.225	5.525	3.35	6.375	8.15	2.1
157	9.25	2.3	3.3	3.8	3.65	6.825	4.825	5.25	3.6	7.925		157	3.475	6.375	9.225	1.65	3.15	5.525	4.5	6.325	7.925	2.075
158	8.55	2.225	3.55	3.775	3.075	6.8	5.8	5.25	3.45	7.975		158	2.4	6.375	9	1.725	3.075	5.5	2.8	6.725	9.025	2.125
159	7.775	2.325	2.8	3.875	2.85	6.775	5.875	5.25	3.175	7.95		159	3.575	6.35	8.9	1.725	3.425	5.55	2.4	6.775	8.475	2.15
160	4.825	2.175	2.525	3.875	4.15	6.8	6.025	5.25	3.575	7.95		160	3.675	6.325	8.85	1.725	3.675	5.6	3.9	6.35	8.9	2.225
161	4.775	2.25	2.925	3.9	3.275	6.75	6.05	5.25	3.45	7.95		161	2.45	6.35	9.125	1.8	3.075	5.625	3.675	6.35	8.675	2.225
162	4.85	2.25	2.95	3.9	2.475	6.75	6.025	5.25	3.425	7.925		162	2.375	6.35	8.875	1.7	3.05	5.625	5.05	6.325	8.55	2.275
163	4.95	2.2	3.3	3.9	2.35	6.725	6.2	5.25	3.15	7.925		163	2.425	6.35	8.525	1.475	2.925	5.625	4.35	6.3	7.125	2.25
164	8.325	2.4	2.525	4	2.3	6.725	6.45	5.25	3.075	7.925		164	2.325	6.325	6	1.75	2.825	5.65	4.15	6.3	8.875	2.275
165	4.325	2.25	2.6	4.025	2.35	6.725	7.225	5.075	3.15	7.925		165	2.725	6.375	8.1	1.55	2.875	5.675	4.15	6.3	8.8	2.4
166	4.425	2.25	3.25	3.95	2.35	6.725	5.85	5.125	3.3	7.925		166	2.5	6.375	7.75	1.575	2.875	5.675	3.825	6.3	8.4	2.625
167	4.775	2.275	3.225	3.95	2.375	6.725	6.075	5.225	3.25	7.925		167	4.025	6.3	8.375	1.475	2.9	5.65	3.175	6.4	7.575	2.65
168	6.675	2.2	3.65	3.95	2.4	6.725	6.15	5.275	3.3	7.9		168	4.05	6.3	9.1	1.625	3.325	5.475	3.05	6.45	8.05	2.4
169	8.325	2.375	2.2	4.1	2.625	6.725	6.15	5.075	3.35	7.925		169	2.475	6.325	9.3	1.7	3.95	5.475	3.65	6.325	7.625	2.675
170	8.925	2.325	2.475	4.1	2.5	6.7	6.6	5.2	3.175	7.925		170	3.575	6.275	9.15	1.85	3.2	5.6	4.175	6.3	7.425	2.725
171	7.7	2.475	2.6	4.175	2.375	6.7	6.375	5.225	3.125	7.9		171	4.45	6.25	9.35	1.9	3.15	5.6	3.35	6.35	7.975	2.45
172	7.125	2.2	2.275	4.175	2.3	6.7	5.975	5.225	3.025	7.9		172	4.525	6.25	4.925	1.8	3	5.65	5.1	6.325	8.1	2.45
173	6.85	2.2	2.025	4.2	2.35	6.7	6.075	5.225	3.175	7.875		173	4.2	6.275	8.525	1.5	2.925	5.65	4.325	6.275	8.5	2.25
174	8.825	2.375	2.95	4.225	2.65	6.7	6.1	5.275	3.275	7.85		174	4.25	6.225	9.25	1.875	2.9	5.625	3.625	6.3	7.575	2.8
175	4.475	2.35	2.725	4.2	2.675	6.7	6.075	5.225	2.825	7.9		175	2.5	6.275	8.9	1.75	2.85	5.625	3.075	6.375	8.125	2.8
176	6.975	2.25	2.45	4.2	3.925	6.775	6.2	5.05	3.1	7.875		176	2.575	6.325	8.125	1.425	2.775	5.6	3.85	6.275	7.375	2.55
177	6.65	2.275	2.1	4.2	2.7	6.65	6.25	5.075	3.225	7.875		177	2.925	6.275	6.6	1.65	2.825	5.6	3.725	6.3	7.5	2.95
178	6.8	2.275	2.625	4.25	4.05	6.7	6.1	5.225	3.05	7.85		178	2.4	6.3	9.05	1.8	3.325	5.575	4.25	6.275	8.675	2.85
179	8.375	2.4	2.05	4.25	2.45	6.65	5.9	5.125	3.3	7.825		179	2.525	6.325	9.075	1.775	3.25	5.6	4.775	6.275	8.35	3.025
180	8.325	2.5	2.2	4.275	2.45	6.675	5.775	5.225	3.5	7.825		180	4.05	6.225	9	1.775	3.25	5.6	3.9	6.275	7.475	3.15
181	4.55	2.375	3.35	4.3	6.125	6.75	5.925	5.125	2.925	7.85		181	2.45	6.25	8.95	1.65	3.525	5.675	2.325	6.45	7.35	2.7
182	4.2	2.375	3.325	4.3	2.625	6.65	6.45	5.2	2.925	7.825		182	2.4	6.3	8.875	1.75	3.425	5.65	5	6.275	8.225	2.725
183	4.7	2.375	2.15	4.375	2.25	6.65	6.475	5.225	2.95	7.85		183	2.8	6.275	9.1	1.825	3.35	5.65	3.8	6.275	7.175	2.725
184	4.075	2.375	2.1	4.375	2.6	6.65	7.525	5.25	3.225	7.75		184	3.35	6.25	5.05	1.85	3.55	5.5	3.625	6.3	8.475	2.8
185	7.025	2.325	2.05	4.375	2.575	6.675	8.125	5.225	3.1	7.8		185	4.875	6.2	9.15	1.725	2.75	5.625	3.6	6.3	8.425	2.875
186	5.875	2.425	2.9	4.475	2.3	6.625	6.05	5.375	3.1	7.825		186	5.45	6.15	9.175	1.725	2.775	5.625	3.775	6.275	7	2.875
187	4.7	2.4	2.95	4.425	2.525	6.6	5.95	5.2	5.975	7.825		187	4.525	6.2	8.95	1.8	2.775	5.625	4	6.275	8.4	3.2
188	8.5	2.35	3.025	4.4	2.5	6.6	6.075	5.2	3.125	7.825		188	4.6	6.175	8.5	1.55	2.8	5.625	3.3	6.325	3.775	3.1
189	7.075	2.325	2.075	4.45	5.4	6.65	6.025	5.1	3.2	7.775		189	2.875	6.325	8.425	1.525	2.85	5.625	3.45	6.325	3.125	3.075
190	6.75	2.35	3.25	4.4	2.475	6.6	5.9	5.3	3.075	7.775		190	2.375	6.25	8.2	1.5	3.275	5.675	3.425	6.3	4.025	3.075
191	6.875	2.4	3.375	4.4	2.725	6.575	5.85	5.125	3.475	7.775		191	2.525	6.275	9.575	1.8	3.2	5.675	3.4	6.3	3.5	3.075
192	9.075	2.425	4.85	4.225	2.925	6.575	5.875	5.2	3.35	7.825		192	2.975	6.275	6.725	1.675	3.225	5.675	3.35	6.3	3.55	3.075
193	7.4	2.375	2.2	4.475	2.725	6.575	5.95	5.2	3.45	7.775		193	4.75	6.175	6.05	1.75	2.95	5.675	3.45	6.275	7.3	3.05
194	4.25	2.425	7.7	4.05	2.45	6.55	6	5.2	3.05	7.8		194	2.725	6.225	8.6	1.675	2.925	5.675	3.4	6.275	6.775	3.15
195	8.725	2.35	2.225	4.475	2.925	6.55	6.25	5.175	3.2	7.775		195	2.6	6.25	8.55	1.575	2.925	5.675	3.675	6.25	6.025	3.275
196	7.025	2.35	3.075	4.5	3.3	6.5	6.225	5.3	3.1	7.775		196	3.525	6.2	8.475	1.575	2.925	5.675	3.825	6.25	6.2	3.25
197	6.8	2.35	3.225	4.575	4.075	6.65	6.2	5.25	3.35	7.875		197	4.25	6.2	9.025	1.725	2.85	5.675	3.925	6.25	7.7	3.075
198	7.475	2.625	2.55	4.525	3.3	6.575	6.25	5.2	3.05	7.775		198	2.975	6.2	9.875	1.875	3.075	5.625	4.025	6.25	7.325	2.925
199	4.45	2.5	2.4	4.6	2.4	6.55	6.225	5.2	3	7.775		199	3.1	6.175	9.125	1.8	3.125	5.6	4	6.25	7.45	2.875
200	5.575	2.55	2.375	4.6	2.925	6.55	5.975	5.175	2.85	7.775		200	3.875	6.175	9.375	2	3.225	5.6	3.55	6.275	7.325	2.85
201	6.45	2.45	2.975	4.575	2.45	6.525	6.15	5.2	3.35	7.875		201	2.575	6.2	4.55	1.925	3.225	5.6	3.725	6.25	6.125	2.8
202	7.075	2.425	3.45	4.6	2.6	6.525	6.125	5.175	3.35	7.75		202	2.75	6.15	4.7	1.95	3.325	5.6	3.925	6.25	5.875	2.65
203	8.325	2.55	3.475	4.6	2.6	6.525	6.4	5.175	3.075	7.775		203	2.975	6.225	5.6	1.9	3.675	5.575	4	6.25	6.85	2.525
204	6.6	2.45	3.375	4.575	2.25	6.525	6.625	5.2	3.125	7.775		204	2.625	6.25	9.125	1.775	3.675	5.575	4.225	6.25	6.975	2.5
205	7.175	2.425	5.275	4.55	2.35	6.525	6.925	5.2	2.7	7.75		205	2.525	6.225	8.95	1.75	3.325	5.525	4.425	6.225	6.95	2.5
206	7.075	2.45	2.625	4.65	3.875	6.6	7.05	5.225	3.35	7.7		206	2.4	6.175	9.1	1.775	3.3	5.5	3.4	6.3	6.925	2.4
207	6.55	2.475	2.825	4.65	2.575	6.525	7.225	5.15	3.05	7.7		207	2.55	6.175	8.625	1.625	2.875	5.575	3.525	6.275	6.95	2.45
208	7.125	2.425	3.325	4.575	2.2	6.525	7.925	5.275	2.85	7.7		208	3.2	6.15	8.675	1.8	2.85	5.575	3.525	6.275	6.9	2.375
209	8.45	2.7	2.95	4.575	2.225	6.525	8	5.3	2.8	7.7		209	2.95	6.2	8.825	1.75	2.9	5.55	3.95	6.25	5.675	2.4
210	6.6	2.5	3.025	4.65	2.375	6.5	8.075	5.3	2.85	7.675		210	3.575	6.125	8.9	1.775	3	5.575	3.975	6.25	5.175	2.45
211	6.925	2.475	2.675	4.6	2.375	6.525	6.25	5.2	2.725	7.675		211	3.6	6.15	5.2	1.9	3.3	5.625	4.1	6.25	5.375	2.425
212	7.225	2.45	2.05	4.65	3.1	6.55	6.05	5.2	2.85	7.7		212	3.675	6.175	4.75	1.95	2.825	5.65	4	6.25	5.875	2.25
213	4.05	2.525	2.05	4.625	2.95	6.5	5.975	5.175	2.75	7.725		213	3.375	6.15	4.625	1.95	3.075	5.65	4.15	6.225	7.05	2.15
214	4.425	2.55	2.275	4.625	3.325	6.5	5.95	5.175	3.4	7.65		214	2.525	6.175	8.525	1.725	3	5.625	4.275	6.225	6.875	2.175
215	7.225	2.45	2.4	4.625	3.8	6.5	5.9	5.2	3.15	7.65		215	2.475	6.175	8.325	1.625	3.1	5.65	4.275	6.225	6.75	2.15
216	3.875	2.575	4.05	4.55	3.7	6.55	5.975	5.2	3.05	7.65		216	2.6	6.2	8.75	1.675	2.775	5.65	4.45	6.225	7.7	2
217	6.95	2.5	5.225	4.375	2.6	6.525	6.1	5.175	3.05	7.65		217	2.95	6.15	5.45	1.925	2.775	5.6	4.9	6.25	6.175	1.95
218	3.775	2.575	7.075	4.225	2.5	6.475	6.475	5.2	3.15	7.625		218	2.925	6.125	4.775	1.975	2.85	5.575	3.225	6.3	5.875	1.975
219	7.15	2.5	7.35	4.2	2.8	6.475	6.375	4.75	3.075	7.625		219	4.4	6.1	5.8	1.9	2.9	5.575	6.325	6.275	5.05	1.95
220	7.4	2.5	2.15	4.625	2.5	6.475	6.425	5.15	5.475	7.825		220	4.825	6.1	8.975	1.875	3.075	5.6	3.725	6.25	5.775	1.9
221	3.825	2.6	2.3	4.65	2.5	6.475	6.05	5.2	2.8	7.65		221	4.5	6.1	8.975	1.825	3.1	5.575	3.825	6.25	6.325	1.85
222	3.7	2.6	2.975	4.625	2.575	6.475	6.175	4.925	3	7.625		222	4.2	6.125	4.575	1.975	3.375	5.575	3.85	6.25	5.125	1.9
223	7.2	2.525	3.175	4.625	2.5	6.475	5.875	5.2	2.875	7.625		223	2.7	6.175	5.725	1.925	3.35	5.6	3.95	6.25	4.95	1.8
224	8.525	2.65	4.65	4.475	2.625	6.475	5.675	5.15	3.3	7.6		224	2.4	6.15	9.125	1.825	3.3	5.625	4.025	6.25	6.6	1.55
225	7.475	2.55	5.625	4.575	2.675	6.475	7.825	5.6	2.75	7.575		225	2.4	6.15	5.575	1.9	3.3	5.625	3.775	6.25	7.4	1.6
226	8.225	2.6	2.925	4.675	2.275	6.45	7.325	5.225	2.725	7.625		226	3.35	6.15	4.75	2	2.925	5.65	3.675	6.275	6.275	1.6
227	6.825	2.575	5.525	4.375	2.3	6.45	6.05	5.15	2.8	7.575		227	3.775	6.1	4.8	2	2.8	5.65	3.825	6.25	7.5	1.975
228	8.5	2.45	7.75	4.25	2.8	6.45	6.175	5.15	3.35	7.575		228	3.925	6.1	8.5	1.7	2.9	5.625	3.975	6.25	5.2	2.1
229	3.525	2.675	3.175	4.7	2.225	6.45	6.2	5.15	2.875	7.6		229	3.7	6.125	8.525	1.725	3.15	5.625	4.25	6.225	5.1	2.175
230	3.925	2.675	3.2	4.625	2.225	6.45	6.2	5.15	3.4	7.55		230	3.125	6.125	4.7	2.05	2.9	5.625	3.35	6.3	4.1	2.325
231	7.175	2.6	3.025	4.65	4.675	6.45	6.025	5.45	3.075	7.55		231	2.475	6.125	4.65	2.05	2.95	5.6	3.375	6.3	4.775	2.3
232	7.175	2.575	6.075	4.325	4.15	6.475	5.95	5.175	2.725	7.55		232	2.375	6.1	4.85	2.05	3.075	5.5	3.4	6.3	5.1	2.225
233	7.025	2.6	7.05	4.25	3.6	6.425	6.5	5.15	3.3	7.525		233	2.4	6.125	4.6	2.025	3.375	5.5	3.425	6.3	4.625	2.275
234	4.3	2.7	7.3	4.25	2.475	6.425	6.2	5.025	3.3	7.525		234	3.75	6.125	9.125	1.9	3.275	5.45	3.425	6.3	4.25	2.375
235	4.175	2.7	5	4.6	2.225	6.425	6	5.15	2.625	7.525		235	3.7	6.125	9.25	1.925	3.325	5.45	3.025	6.35	4.2	2.475
236	4.325	2.7	5.2	4.575	3.175	6.45	5.975	5.15	3.375	7.5		236	2.6	6.1	9.15	1.9	4.175	5.7	3.375	6.275	4.275	2.475
237	5.25	2.75	5.25	4.6	3.025	6.475	6	5.15	3.25	7.5		237	4.375	6.075	5.025	2.025	2.8	5.6	3.45	6.275	5.075	2.475
238	3.425	2.725	2.525	4.675	3.375	6.5	6.05	5.15	3.25	7.475		238	4.25	6.075	4.275	2.025	2.75	5.6	3.5	6.25	4.125	2.5
239	3.675	2.75	4.75	4.525	4	6.425	6.075	5.15	2.775	7.475		239	5.525	6.2	4.35	2.025	2.8	5.575	3.575	6.25	4.35	2.5
240	4.1	2.725	5.475	4.425	2.6	6.4	7.475	5.175	3.35	7.475		240	4.55	6.075	4.6	2.05	2.75	5.575	3.6	6.25	4.575	2.5
241	3.65	2.75	6.15	4.35	2.775	6.4	6.25	5.075	2.625	7.525		241	4.525	6.075	4.725	2.1	2.725	5.625	3.4	6.25	4.575	2.5
242	4.4	2.7	6.925	4.275	2.35	6.425	5.85	5.15	3.3	7.425		242	4.225	6.1	4.725	2.1	2.725	5.625	3.8	6.225	4.6	2.5
243	7.25	2.65	7.375	4.275	2.425	6.45	6.025	5.15	3.325	7.45		243	3.6	6.1	8.075	1.65	3	5.65	3.65	6.225	4.575	2.575
244	8.45	2.6	8.725	4.3	5.725	6.475	5.975	5.15	3.375	7.4		244	3.675	6.125	8.125	1.675	2.85	5.625	3.6	6.225	3.95	2.575
245	8	2.85	2.975	4.675	4.3	6.4	6.025	5.15	3.275	7.4		245	3.7	6.125	8.375	1.85	2.775	5.65	4.15	6.2	4.1	2.575
246	8.425	2.75	3.4	4.675	3.825	6.4	6.15	5.15	2.8	7.45		246	3.525	6.1	9.05	1.9	2.95	5.625	4.275	6.2	3.925	2.575
247	5.3	2.8	2.85	4.7	3.7	6.4	6.175	5.15	2.925	7.425		247	3.325	6.125	9.075	1.9	2.95	5.625	4.025	6.2	3.8	2.625
248	4.225	2.75	2.85	4.75	3.025	6.45	6.15	5.225	2.7	7.4		248	3.35	6.15	4.925	2.075	2.975	5.6	3.625	6.25	4.05	2.675
249	7.125	2.7	2.725	4.75	2.65	6.375	6.425	5.15	2.95	7.35		249	2.95	6.15	5.325	2	3.025	5.6	3.65	6.25	4.025	2.7
250	3.525	2.775	3.35	4.7	2.65	6.375	6.35	5.125	3.125	7.35		250	2.925	6.15	4.45	2.05	3.05	5.575	3.525	6.25	4.1	2.7
251	3.55	2.8	2.2	4.75	2.5	6.4	5.675	5.75	3.4	7.325		251	2.5	6.15	4.55	2.05	2.95	5.55	3.275	6.3	4.625	2.725
252	4.175	2.8	2.275	4.75	2.25	6.4	6.4	5.175	2.625	7.4		252	2.35	6.125	8.975	1.875	2.925	5.55	3.25	6.3	3.85	2.725
253	4.05	2.8	2.425	4.75	3.225	6.4	7.05	5.2	2.925	7.325		253	2.625	6.15	9.1	1.9	2.9	5.55	3.075	6.325	4.4	2.7
254	4.325	2.8	5.025	4.675	3.725	6.425	6.975	5.175	3.05	7.3		254	3.6	6.1	8.6	1.85	2.85	5.575	2.325	6.35	3.975	2.8
255	7.05	2.7	4.975	4.65	3.7	6.425	4.825	5.1	2.475	7.375		255	3.8	6.05	8.575	1.8	2.875	5.575	3	6.275	4.4	2.775
256	3.7	2.825	5.3	4.675	3.775	6.4	4.725	5.1	3.225	7.275		256	4.1	6.075	5.325	2.025	2.775	5.575	3.15	6.25	3.475	2.825
257	4.3	2.825	5	4.675	4.075	6.425	4.85	5.125	2.975	7.275		257	3.875	6.1	5.25	2.025	2.85	5.6	3	6.275	4.125	2.825
258	7.2	2.725	5.225	4.7	3.725	6.45	4.85	5.125	2.8	7.275		258	3.625	6.1	4.35	2.05	2.675	5.6	3.525	6.2	3.95	2.825
259	3.7	2.8	5.3	4.7	3.6	6.45	4.85	5.125	2.775	7.25		259	3.575	6.1	5.325	2.025	2.725	5.6	3.625	6.2	4.275	2.825
260	3.775	2.8	5.025	4.7	3.7	6.35	4.8	5.75	2.85	7.25		260	2.5	6.125	8.425	1.8	2.7	5.6	3.775	6.2	4.35	2.825
261	3.775	2.825	4.925	4.725	4	6.4	4.8	5.6	3.2	7.25		261	2.775	6.1	7.05	1.725	2.725	5.65	3.725	6.2	4.3	2.825
262	3.825	2.8	4.85	4.75	3.5	6.325	6.075	5.175	3.5	7.375		262	3.4	6.1	4.575	2.1	2.825	5.65	3.925	6.175	3.775	2.85
263	3.875	2.85	4.925	4.825	4.6	5.925	5.975	5.125	2.7	7.35		263	3.7	6.075	4.425	2.075	3.175	5.65	4.05	6.175	3.35	2.875
264	3.825	2.85	4.725	4.825	3.1	6.375	6.05	5.125	3.05	7.25		264	3.5	6.05	4.55	2.1	3.225	5.65	3.825	6.175	3.75	2.9
265	8.475	2.45	5.025	4.85	2.7	6.375	6.075	5.125	2.9	7.2		265	2.325	6.1	4.375	2.1	3.225	5.65	4.15	6.175	4.4	2.925
266	3.95	2.9	5.05	4.875	2.45	6.375	6.425	5.125	2.5	7.225		266	2.45	6.125	4.5	2.125	3.1	5.65	4.2	6.175	3.7	2.925
267	4.1	2.875	4.975	4.9	2.35	6.35	6.075	5.15	2.75	7.225		267	2.575	6.15	4.625	2.125	3.05	5.65	4.575	6.175	3.925	2.925
268	5.3	2.925	5.025	4.85	2.45	6.35	6.1	5.15	2.8	7.2		268	2.5	6.1	4.575	2.1	2.925	5.65	4.55	6.175	3.65	2.95
269	3.5	2.875	4.8	4.95	2.225	6.375	6.075	5.15	2.5	7.25		269	3.775	6.05	8.925	1.925	3.2	5.625	4.65	6.175	3.575	2.95
270	3.5	2.85	5.3	4.925	2.375	6.375	6.925	5.15	2.7	7.175		270	3.8	6.075	9.05	1.95	3.425	5.625	5.675	6.2	3.85	2.95
271	3.775	2.875	2.9	5.05	2.825	6.4	6.975	5.15	2.35	7.25		271	3.725	6.05	9.075	1.975	3.55	5.575	5.425	6.175	4.35	2.975
272	4.075	2.9	2.725	5.05	2.8	6.425	7.075	5.15	5.225	7.25		272	2.55	6.1	9.1	1.975	3.425	5.55	3.25	6.25	3.575	2.95
273	3.9	2.95	4.85	4.975	2.625	6.35	7.15	5.15	2.7	7.2		273	2.5	6.075	9	1.95	3.125	5.6	3.075	6.3	3.275	2.925
274	3.275	2.9	4.7	5.05	3.575	6.375	5.975	5.125	2.95	7.125		274	2.55	6.075	8.55	1.875	2.725	5.625	3.35	6.3	3.575	2.975
275	5.225	2.95	4.625	5.175	3.775	6.35	5.9	5.125	2.575	7.2		275	2.625	6.125	8.475	1.825	3.5	5.475	2.375	6.525	3.725	3
276	3.3	2.925	2.225	5.4	3.575	6.4	6.3	5.1	2.8	7.125		276	3.05	6.1	8.475	1.8	3.65	5.425	3.325	6.25	3.35	3
277	4.125	2.925	2.175	5.4	4.175	6.4	6.225	5.025	10.075	6.95		277	3.175	6.025	9.675	2.05	4	5.475	3.525	6.2	3.25	3
278	5.35	3	2.825	5.375	4.225	6.4	6.075	5.125	2.85	7.075		278	3.375	6.025	8.3	2	4.2	5.425	4.3	6.175	4.575	3.075
279	5.3	3	2.425	5.4	3	6.425	6.15	5.125	2.675	7.15		279	3.8	6.025	8.65	1.85	4.075	5.425	4.05	6.175	3.45	3.025
280	5.5	2.975	3.1	5.375	3.475	6.35	6.225	5.125	2.975	7.075		280	3.9	6.05	5.075	2.05	4.325	5.425	3.575	6.2	4.275	3.075
281	3.4	2.925	3.075	5.325	3.525	6.4	7.225	5.15	2.475	7.15		281	3.975	6.025	4.6	2.1	4.725	5.45	3.15	6.3	3.35	3.1
282	3.375	2.95	6	5.075	3.6	6.375	7.5	5.15	2.675	7.075		282	2.45	6.05	4.6	2.15	4.925	5.45	3.2	6.275	3.625	3.125
283	3.25	2.95	6.125	5.075	3.7	6.375	8.025	4.875	2.475	7.175		283	4.55	6	8.525	1.9	4.55	5.475	3.3	6.25	3.15	3.125
284	3.9	2.975	6.15	5.1	3.825	6.375	10.625	5.3	2.525	7.075		284	3.8	6.05	9.1	2.025	4.5	5.475	3.3	6.275	3.7	3.15
285	6.9	2.875	6.2	5.075	3.7	6.4	5.925	5.125	2.5	7.05		285	3.95	6.05	4.375	2.15	4.475	5.475	3.225	6.3	3.9	3.15
286	3.625	2.975	6.025	5.1	4.225	6.375	5.9	5.125	2.4	7.1		286	3.975	6.025	4.475	2.15	4.35	5.475	3.375	6.25	3.625	3.15
287	3.625	2.975	6.2	5.1	4.425	6.375	6.375	4.925	2.675	7.025		287	3.75	6.025	4.3	2.125	4.175	5.475	3.45	6.225	3.575	3.15
288	3.5	3.025	6.225	5.025	4.3	6.4	6.8	5.3	7.35	6.775		288	2.55	6.05	4.525	2.125	4	5.45	3.6	6.2	3.55	3.15
289	3.65	3	6.075	5.125	3.925	6.325	6.1	5.175	5.175	6.85		289	2.525	6.075	4.5	2.125	4.3	5.45	3.675	6.2	3.4	3.125
290	4	3.025	5.95	5.125	3.85	6.425	5.9	5.125	2.475	7.15		290	2.75	6.05	4.475	2.125	4.275	5.5	3.85	6.175	3.35	3.15
291	4.075	3.025	4.975	5.25	3.5	6.425	5.95	5.125	2.575	7.025		291	3.175	6.025	4.55	2.125	4.125	5.425	4	6.175	3.575	3.175
292	4.1	3.025	4.65	5.55	4.325	6.425	6	5.125	3.175	6.9		292	2.6	6.075	4.725	2.2	3.875	5.425	3.9	6.175	3.825	3.175
293	3.875	3.025	4.775	5.25	3.95	6.375	6.175	5.1	2.3	7.05		293	2.45	6.05	4.425	2.125	3.925	5.4	3.7	6.2	3.45	3.175
294	7.05	2.925	4.775	5.375	3.925	6.375	6	5.1	2.5	7		294	2.5	6.025	5.225	2.125	4.35	5.425	3.925	6.175	3.675	3.175
295	4.1	3.025	4.225	5.6	3.875	6.325	5.925	5.1	4.95	6.8		295	2.6	6.025	7.075	2	4.5	5.4	3.7	6.2	2.9	3.15
296	3.975	3.025	4.6	5.45	3.4	6.35	5.95	5.1	2.375	7.05		296	2.525	6	7.075	2.25	4.5	5.4	3.8	6.2	3.5	3.2
297	3.85	3.025	4.5	5.45	3.375	6.375	6.2	5.025	2.5	6.975		297	2.375	6	5.5	2.3	4.825	5.375	4.6	6.175	4.225	3.25
298	3.525	3.025	4.075	5.7	2.4	6.35	7.3	5.125	2.95	7.025		298	3.7	6.025	4.625	2.175	4.825	5.425	4.6	6.175	3.325	3.2
299	3.525	3.025	4.55	5.475	2.25	6.35	7.475	5.125	4.25	7.025		299	3.475	6.025	4.4	2.15	4.2	5.45	5.2	6.175	3.2	3.2
300	3.55	3.05	4.375	5.5	2.25	6.35	6.05	5.075	2.325	7.025		300	3.725	6.025	4.55	2.125	3.8	5.45	2.7	6.575	3.425	3.2
301	3.9	3.05	4.225	5.6	3.875	6.375	5.95	5.1	2.85	6.9		301	3.725	6	7.65	1.8	3.775	5.5	2.175	6.575	3.6	3.2
302	3.575	3.05	4.6	5.5	3.95	6.325	6.05	5.1	2.55	6.95		302	2.875	6.05	7.9	1.85	3.85	5.575	5	6.15	3.925	3.25
303	6.325	3.025	4.475	5.525	3.875	6.325	5.825	5.675	3.25	6.875		303	2.725	6.05	8.1	1.7	4.1	5.4	5.325	6.15	2.975	3.25
304	3.4	3.1	4.275	5.6	4.275	6.425	6.275	5.075	2.575	6.9		304	2.375	6	8.2	1.825	3.925	5.45	4.675	6.15	2.85	3.25
305	3.425	3.1	4.125	5.625	3.3	6.35	6.025	5.1	2.325	6.975		305	3.2	6.025	8.3	1.85	4.325	5.425	3.85	6.15	3.1	3.275
306	3.9	3.125	4.325	5.575	3.55	6.35	6.15	4.975	2.45	6.95		306	2.475	6.025	8.825	1.975	4.35	5.425	3.9	6.15	3.525	3.275
307	3.925	3.125	4.275	5.575	2.55	6.325	6.2	5.1	6.725	6.85		307	3.725	6	8.675	1.95	3.75	5.475	3.8	6.15	3.7	3.325
308	3.625	3.125	4.3	5.6	3.05	6.4	6.075	5.1	2.775	6.9		308	4.5	5.975	8.625	1.9	4.175	5.425	3.65	6.175	3.475	3.3
309	3.475	3.15	4.3	5.575	4.975	6.35	7.225	5.125	2.45	6.925		309	4.475	5.975	4.45	2.15	4.275	5.375	3.675	6.175	3.275	3.3
310	3.875	3.15	4.325	5.625	3.975	6.3	7.475	5.125	2.2	6.925		310	4.175	6	4.25	2.15	4.575	5.425	3.725	6.175	3.55	3.325
311	6.775	3.025	4.625	5.65	3.9	6.4	7.65	5.15	4.425	6.875		311	3.925	6.025	4.15	2.15	4.575	5.45	3.625	6.175	2.975	3.325
312	7.35	3.05	5.675	5.525	3.45	6.325	6.025	5.375	2.8	6.875		312	3.775	6.025	4.275	2.175	4.575	5.475	3.55	6.175	4.05	3.375
313	3.925	3.175	6.125	5.5	3.2	6.375	5.975	5.05	2.55	6.825		313	3.95	5.975	4.325	2.175	4.025	5.4	3.3	6.25	3.55	3.375
314	3.75	3.225	6.125	5.5	2.7	6.325	5.9	5.075	2.45	6.85		314	4.025	5.975	4.75	2.275	3.875	5.425	2.875	6.65	3.5	3.375
315	3.7	3.225	6.125	5.5	2.6	6.3	6	5.05	2.775	6.85		315	2.625	6.025	6.75	2.125	3.7	5.5	3.975	6.15	2.95	3.4
316	3.95	3.2	6.275	5.5	2.425	6.325	6	5.075	5.075	6.85		316	2.5	6	4.175	2.2	4.225	5.425	3.775	6.15	3.625	3.4
317	5.925	3.075	6.35	5.5	2.45	6.3	6.175	5.05	2.475	6.825		317	2.4	6	4.5	2.225	4.3	5.45	4.7	6.15	3.1	3.425
318	3.85	3.2	6.3	5.5	3.125	6.3	6.125	5.05	2.35	6.85		318	2.5	6.025	4.325	2.2	4.15	5.35	3.675	6.175	3.3	3.4
319	3.825	3.2	4.825	5.725	3.125	6.35	6	5.05	3.95	6.9		319	3.975	5.975	8.225	1.9	4.7	5.45	3.5	6.175	2.75	3.425
320	3.9	3.2	2.3	6.15	2.9	6.275	6.5	5.025	2.375	6.825		320	3.2	6	8.45	2.1	4.35	5.475	3.5	6.2	2.65	3.425
321	3.3	3.225	2.125	6.225	3.225	6.375	6.325	5.025	2.25	6.825		321	2.9	6.025	8.45	1.925	4.375	5.475	3.7	6.175	3.125	3.425
322	3.4	3.15	2.225	6.2	3.625	6.325	6.825	5.1	2.5	6.8		322	2.6	6.05	7.15	1.975	4.05	5.475	3.85	6.15	3.15	3.425
323	4.1	3.2	2.5	6.125	3.775	6.325	7.225	5.1	10.175	6.425		323	2.825	6	7.075	2.275	4	5.425	3.4	6.225	3.925	3.45
324	3.725	3.25	2.275	6.2	3.925	6.3	5.725	5.85	2.375	6.825		324	2.925	6.05	4.275	2.2	3.825	5.4	3.05	6.3	3.7	3.45
325	5.4	3.125	2.3	6.2	4.025	6.325	6.1	5.35	2.2	6.825		325	2.725	6.025	4.125	2.2	3.9	5.4	2.95	6.325	2.9	3.475
326	3.425	3.225	2.525	6.175	4.15	6.325	6.125	5.375	2.675	6.725		326	2.575	6	4.45	2.25	4.8	5.325	4.125	6.1	3.3	3.475
327	3.275	3.225	2.55	6.175	5.05	6.35	6.325	5.05	4.1	6.8		327	3.025	6	7.1	2.25	4.2	5.35	4.55	6.1	3.525	3.475
328	3.525	3.225	2.675	6.15	5.025	6.35	6.35	4.8	2.2	6.8		328	3.7	5.95	8.55	1.975	4.925	5.45	4.775	6.1	2.775	3.5
329	3.35	3.225	3	6.1	5.25	6.325	6.325	5.05	2.4	6.775		329	4.175	5.95	9.075	2.075	4.675	5.425	3.95	6.125	3.425	3.475
330	2.9	3.25	2.675	6.15	5.425	6.375	6.35	5.025	2.475	6.725		330	3.9	5.95	9.1	1.975	3.8	5.4	3.675	6.15	3.45	3.525
331	3.2	3.225	2.375	6.25	4.9	6.325	6.425	5.025	2.25	6.8		331	3.25	6	4.325	2.25	4.2	5.425	3.55	6.15	3.3	3.5
332	3.75	3.275	2.65	6.225	4.375	6.35	7.125	5.05	3.225	6.55		332	3.3	6	4.4	2.25	3.875	5.375	3.725	6.125	3.55	3.525
333	3.3	3.275	2.925	6.15	3.45	6.35	5.8	5.65	2.4	6.725		333	3.5	6	4.45	2.25	4.275	5.325	3.675	6.15	2.65	3.525
334	3.375	3.25	2.45	6.25	2.45	6.3	5.85	5.65	2.325	6.75		334	3.65	5.975	4.425	2.225	4.05	5.45	3.8	6.125	2.925	3.575
335	8.2	3.25	2.65	6.175	2.525	6.3	5.875	5.075	2.675	6.675		335	2.575	5.975	4.3	2.225	4.075	5.45	3.825	6.125	3.15	3.525
336	3.175	3.3	2.825	6.125	8.05	6.325	5.875	5.075	3.225	6.525		336	4.125	5.95	5.775	2.375	3.875	5.45	3.125	6.225	3.15	3.55
337	3.3	3.325	2.9	6.125	3.175	6.275	5.975	5.075	6.725	6.65		337	4.025	5.975	7.25	1.95	4.325	5.375	3.25	6.225	3.3	3.575
338	2.975	3.3	3.325	6.075	3.375	6.3	6.175	5.1	6.55	6.65		338	2.775	6.025	9.275	2.125	4.575	5.4	3	6.275	3.525	3.55
339	3.525	3.325	3.325	6.075	3.5	6.275	6.25	5.05	2.475	6.725		339	2.6	6.05	9	2.075	4.65	5.425	2.375	6.3	3.675	3.55
340	3.325	3.325	3.85	5.925	3.85	6.275	6.3	5.05	2.275	6.775		340	2.35	5.975	8.95	2.075	4.725	5.4	3.675	6.125	2.85	3.575
341	3.4	3.35	7.475	5.725	3.775	6.3	6.35	5.05	4.475	6.725		341	2.425	5.975	6.775	2.125	4.4	5.35	3.75	6.125	2.55	3.625
342	5.425	3.3	1.95	6.75	3.95	6.3	6.225	5	3.2	6.75		342	3.575	5.95	8.575	2.2	4.25	5.325	3.875	6.125	3.55	3.6
343	3.4	3.375	3.775	6.325	3.575	6.35	6.15	5.05	3.35	6.725		343	3.475	5.975	8.75	2.2	3.875	5.375	3.975	6.125	2.975	3.6
344	2.925	3.4	3.425	6.375	2.25	6.3	6.025	5.05	2.475	6.7		344	2.875	5.975	9.225	2.15	3.7	5.4	4.15	6.1	3.475	3.6
345	3.025	3.425	3.575	6.35	4.7	6.3	6.2	5.05	2.55	6.7		345	2.95	5.975	4.175	2.25	3.625	5.375	3.775	6.125	3.225	3.6
346	6.175	3.325	3.525	6.375	2.4	6.275	6.25	4.85	2.55	6.7		346	2.95	5.975	4.575	2.325	3.9	5.525	3.625	6.125	3.45	3.6
347	3.025	3.4	3.575	6.3	2.425	6.275	6.3	5.025	2.5	6.675		347	2.925	6	4.225	2.25	3.8	5.5	3.4	6.175	3.525	3.625
348	2.875	3.425	4.475	6.25	2.55	6.275	5.975	5.15	2.825	6.7		348	3.25	5.95	3.95	2.225	3.75	5.475	3.45	6.175	2.75	3.675
349	3.275	3.425	4.375	6.25	2.525	6.275	6.05	5.05	2.425	6.7		349	2.65	6.025	4.375	2.25	3.875	5.475	3.4	6.2	2.675	3.65
350	3.425	3.425	4.375	6.25	2.875	6.325	5.975	5.025	2.325	6.75		350	2.6	6	4.975	2.375	3.775	5.45	3.275	6.2	3.1	3.625
351	3.675	3.425	4.45	6.25	3.15	6.3	5.95	5.025	2.675	6.675		351	2.525	5.95	6.65	2.15	4.3	5.375	3.1	6.225	3.375	3.625
352	2.8	3.45	4.7	6.225	3.275	6.325	6.3	5	3.05	6.725		352	3.425	6	4.075	2.25	4.55	5.375	2.525	6.525	3.3	3.65
353	3.225	3.475	4.7	6.225	3.375	6.325	6.325	5	4.025	6.75		353	3.225	6.025	4.3	2.3	3.8	5.35	3.05	6.3	3.35	3.675
354	3.025	3.45	4.6	6.225	3.7	6.3	6.45	5	7	6.6		354	3.375	6	6.95	2.275	3.9	5.4	3.35	6.2	3.65	3.675
355	3.475	3.5	4.775	6.225	3.8	6.3	6.35	5.025	3.175	6.675		355	4.175	5.95	6.375	2.375	3.85	5.5	3.225	6.2	2.55	3.725
356	3.175	3.475	4.975	6.2	3.8	6.275	6.25	5.025	2.35	6.675		356	5.125	5.85	9	2.1	3.725	5.475	3.2	6.225	3.5	3.7
357	2.675	3.6	5.025	6.325	3.875	6.3	6.275	5.025	2.35	6.675		357	4.15	5.95	9.075	2.15	3.825	5.475	3.525	6.15	3.35	3.675
358	2.875	3.525	2.65	7.325	3.9	6.325	6.2	5.05	2.35	6.725		358	4.15	5.95	4.4	2.3	3.925	5.45	3.425	6.175	3.025	3.675
359	3.15	3.55	2.425	7.9	4.125	6.325	6.05	5.2	2.425	6.725		359	3.95	5.95	4.325	2.325	3.725	5.45	3.625	6.15	3.575	3.675
360	3.275	3.525	3.225	7.75	4	6.375	5.9	5.05	3.025	6.6		360	3.3	5.975	4.325	2.3	4.275	5.4	3.75	6.15	2.725	3.725
361	3.675	3.525	2.525	7.975	4.375	6.3	5.825	4.975	2.425	6.725		361	3.25	5.975	4.925	2.325	4.625	5.425	3.8	6.125	2.675	3.75
362	6.675	3.5	3.525	7.775	4.625	6.3	5.875	5.05	3.075	6.675		362	3.325	6	8.175	2.025	4.675	5.4	3.85	6.125	3.375	3.7
363	3.3	3.525	3.475	7.8	5.175	6.325	6.875	5.075	3.075	6.7		363	2.975	5.95	6.725	2.15	4.025	5.3	4.35	6.1	3.65	3.7
364	3.425	3.575	3.5	7.775	4.25	6.275	6.85	5	3.525	6.725		364	2.95	5.95	6.85	2.175	3.925	5.45	4.95	6.1	3.15	3.725
365	3.175	3.525	3.425	7.825	3.9	6.3	7.375	4.975	4	6.675		365	2.95	5.95	4.925	2.325	4.275	5.375	2.625	6.475	3.475	3.725
366	2.7	3.525	2.575	8.15	3.95	6.3	6	5.025	4.225	6.675		366	2.825	5.975	4.325	2.325	4.875	5.4	3.2	6.175	3.5	3.725
367	2.825	3.6	3.3	7.95	3.675	6.275	5.9	5.025	3.4	6.65		367	2.95	5.975	4.075	2.3	3.95	5.4	3.6	6.125	2.725	3.75
368	2.825	3.6	3.175	8.025	3.725	6.275	6.175	5.025	2.275	6.675		368	2.75	5.95	4.125	2.3	3.975	5.4	3.675	6.1	2.9	3.775
369	2.525	3.575	3.5	8.025	3.75	6.275	5.975	5.025	2.3	6.725		369	2.725	5.95	4.125	2.3	4.075	5.375	3.525	6.125	2.975	3.775
370	5.575	3.525	3.375	8.05	3.575	6.275	5.9	5.025	2.275	6.65		370	3.075	5.975	3.875	2.3	4	5.35	3.4	6.125	2.875	3.775
371	6.825	3.525	2.85	8.275	3.675	6.3	6.05	5.05	3.55	6.65		371	2.45	5.925	4.7	2.325	3.925	5.35	3.75	6.1	3.525	3.75
372	3.175	3.575	3.65	8.15	3.575	6.325	6.225	5.025	3.675	6.65		372	3.775	5.95	4.625	2.3	3.825	5.35	3.675	6.1	2.6	3.85
373	3.275	3.575	3.85	8.225	3.65	6.35	6.4	5.025	2.975	6.7		373	4	5.925	4.2	2.3	3.8	5.325	3.4	6.125	2.375	3.85
374	5.475	3.575	3.6	8.375	4.425	6.3	6.45	5.025	2.825	6.7		374	3.9	5.925	4.275	2.325	3.75	5.325	3.8	6.1	2.575	3.825
375	3.325	3.625	3.65	8.35	4.625	6.275	6.45	5.05	2.65	6.65		375	3.775	5.925	8.225	2.025	3.725	5.275	3.65	6.1	2.95	3.825
376	6.425	3.6	3.9	8.325	4.675	6.25	7.225	5.05	2.6	6.55		376	4.175	5.925	6.9	2.375	3.9	5.3	4.425	6.075	2.925	3.825
377	2.675	3.7	3.55	8.425	4.725	6.275	7.175	5.075	2.575	6.575		377	3.55	5.95	4.225	2.325	4.4	5.325	5.6	6.025	3.35	3.825
378	3.15	3.65	3.55	8.475	4.6	6.3	7.55	5.075	2.5	6.6		378	2.6	5.95	4.2	2.325	4.425	5.35	3.875	6.1	3.35	3.85
379	2.875	3.675	3.925	8.425	3.225	6.25	7.475	5.075	2.375	6.625		379	2.75	6	8.05	2.025	4.225	5.375	3.575	6.125	3.35	3.85
380	3.625	3.675	3.925	8.475	2.85	6.225	7.35	5.025	2.375	6.65		380	2.9	6.025	4.225	2.375	4.475	5.425	3.525	6.125	3.625	3.85
381	2.325	3.7	4.95	9.125	2.525	6.25	6.05	5.3	2.4	6.65		381	4.075	5.925	4.375	2.4	3.725	5.425	3.45	6.15	3.575	3.875
382	2.775	3.65	4.6	9.4	2.825	6.275	4.8	5.55	2.175	6.7		382	3.825	5.925	4.25	2.375	4.25	5.425	3.325	6.15	3.3	3.875
383	3.35	3.675	7.925	10.325	2.25	6.25	4.975	4.975	2.3	6.675		383	2.4	5.95	4.25	2.35	3.975	5.4	3.425	6.15	3.425	3.9
384	2.675	3.725	6.95	1	2.35	6.25	4.9	4.975	4.925	6.55		384	2.65	6.025	4.125	2.35	4.05	5.425	3.45	6.125	3.55	3.9
385	5.825	3.7	7.725	0.825	2.725	6.3	4.975	4.975	3.375	6.65		385	3.525	5.975	4.075	2.35	3.825	5.3	3.425	6.125	2.575	3.95
386	2.875	3.7	7.875	0.65	2.75	6.225	4.4	5.025	2.3	6.65		386	4.1	5.925	4.925	2.35	3.8	5.275	3.6	6.1	3.225	3.9
387	7.9	3.7	5.675	1.1	3.2	6.25	6.125	5	2.325	6.625		387	3.1	5.975	7.125	2.125	3.975	5.325	3.4	6.1	2.775	3.925
388	7.175	3.675	9.175	1.05	3.575	6.275	6.275	5.025	2.325	6.625		388	2.625	5.925	8.35	2.125	4.475	5.325	3.1	6.15	2.8	4
389	2.625	3.825	7.2	0.95	3.6	6.3	6.35	5	2.275	6.675		389	2.975	5.95	9.075	2.225	4.5	5.35	3.125	6.15	2.625	3.975
390	3.525	3.775	6.75	1.125	3.775	6.325	6.45	4.925	3.425	6.425		390	3.15	5.95	7.2	2.1	4.85	5.375	3.25	6.125	3.425	3.925
391	3.15	3.75	5.9	1.35	3.95	6.275	6.175	5.025	2.25	6.65		391	3.125	5.925	7.075	2.25	4.85	5.325	3.275	6.125	3.025	3.95
392	7.625	3.75	8.825	1.3	4.025	6.275	6.175	5.025	2.225	6.65		392	4.075	5.9	6.975	2.375	4.775	5.225	3.625	6.1	3.025	3.975
393	2.875	3.775	7.625	1.4	4.2	6.3	6.025	5.3	3.325	6.575		393	2.875	5.95	4.225	2.35	3.975	5.35	3.625	6.1	3.35	3.975
394	3.075	3.825	6.8	1.55	5.25	6.25	5.825	5	2.2	6.625		394	2.95	5.95	4.15	2.35	4.075	5.375	3.7	6.075	3.025	4.025
395	7.6	3.75	8.575	1.3	5.55	6.25	6.875	5.025	2.175	6.65		395	3	5.95	4.15	2.35	4	5.375	4	6.05	2.625	4.05
396	3.325	3.8	8.625	1.6	3.3	6.35	7.3	5.05	2.3	6.625		396	2.5	5.95	4.25	2.35	4.15	5.375	2.525	6.4	3.325	4.025
397	2.775	3.8	8.55	1.325	2.525	6.25	9.075	5.075	3.325	6.625		397	2.875	5.95	4.325	2.375	3.925	5.325	3.575	6.1	2.6	4.1
398	2.825	3.825	8.3	1.3	2.575	6.25	8.125	4.65	4.775	6.575		398	3.25	5.925	4.025	2.35	4.05	5.275	3.425	6.125	2.95	4.075
399	8.075	3.8	8.85	1.6	2.625	6.25	8.575	5.125	3.725	6.6		399	3.225	5.95	4.05	2.35	4.55	5.425	3.55	6.1	3.675	4.1
400	2.7	3.825	8.525	1.4	2.75	6.275	5.925	5.05	3.675	6.625		400	3.2	5.975	4.025	2.35	3.7	5.35	3.575	6.1	3.175	4.1
401	3	3.825	9.675	1.65	3.2	6.3	5.85	5.05	3.125	6.6		401	3.8	5.925	7.35	2.1	4.05	5.325	3.675	6.075	2.925	4.125
402	3.125	3.825	8.175	1.45	3.9	6.25	6.175	5.05	3.325	6.575		402	3.7	5.925	6.85	2.15	4.375	5.25	3.275	6.125	2.85	4.125
403	4.525	3.825	8.225	1.475	3.85	6.25	6.375	5.05	2.175	6.65		403	4.1	5.9	6.8	2.2	4.325	5.225	3.3	6.125	2.575	4.15
404	7.5	3.8	8.5	1.625	4.05	6.275	6.425	5.05	2.325	6.625		404	2.875	5.925	7.25	2.2	3.975	5.35	3.25	6.15	3.2	4.15
405	5.475	3.9	8.225	1.675	4.125	6.3	5.2	5.05	2.45	6.675		405	2.625	5.925	9.05	2.25	4.825	5.2	3.8	6.075	2.875	4.125
406	2.9	3.875	8.825	1.575	4.175	6.3	5.2	5.05	2.35	6.575		406	2.65	5.9	9.025	2.25	3.75	5.325	3.1	6.225	3.35	4.125
407	3.15	3.9	8.325	1.575	4.225	6.3	5.25	5.05	2.425	6.575		407	2.5	5.9	8.95	2.225	4.175	5.375	2.875	6.35	3.55	4.125
408	6.325	3.925	9.175	1.9	2.725	6.2	5.475	5.05	2.5	6.55		408	2.675	5.9	7.225	2.15	4.05	5.4	3.05	6.175	2.825	4.15
409	4.5	3.875	8.35	1.875	3.025	6.2	5.625	5.05	2.55	6.575		409	2.675	5.925	4.325	2.4	3.65	5.275	3.075	6.175	2.8	4.175
410	5.775	3.925	9.225	1.9	3.625	6.2	5.25	5.05	2.6	6.55		410	2.85	5.925	3.9	2.4	3.65	5.275	3.2	6.175	2.525	4.2
411	2.9	3.925	8.575	1.875	3.9	6.275	5.225	5.05	2.625	6.525		411	5.25	5.775	4.25	2.45	4.375	5.25	3.075	6.15	2.45	4.2
412	3.525	3.95	8.475	1.975	3.95	6.3	5.075	5.05	2.625	6.6		412	3.325	5.925	4.2	2.375	3.8	5.275	3.675	6.075	2.45	4.2
413	5.475	3.975	8.3	2.175	3.35	6.3	5.075	5.05	2.225	6.625		413	3.225	5.925	4.225	2.375	3.775	5.375	3.525	6.1	2.8	4.2
414	5.425	4	5.45	2.8	3.05	6.275	5.05	5.3	2.075	6.65		414	2.725	5.925	4.05	2.375	4.05	5.325	3.65	6.1	2.675	4.225
415	4.75	3.925	5.325	3.9	2.55	6.225	5	5.275	3.625	6.55		415	2.575	5.9	8.65	2.175	4.4	5.325	3.775	6.075	2.65	4.2
416	2.65	3.975	4.7	3.775	3.65	6.275	4.8	5.075	2.375	6.6		416	3.05	5.9	6.7	2.325	3.725	5.25	2.675	6.375	2.7	4.2
417	2.5	4	4.95	3.925	4.375	6.25	4.575	5.075	2.9	6.65		417	3.15	5.9	6.7	2.3	3.8	5.3	3	6.175	2.85	4.2
418	5.5	5.425	4.975	3.9	4.3	6.275	4.625	5.075	3.025	6.65		418	2.65	5.85	7.05	2.2	3.875	5.3	3.2	6.15	3.3	4.175
419	4.425	3.95	5.575	3.8	4.5	6.25	4.9	5.275	4.025	6.55		419	2.6	5.9	4.05	2.4	3.9	5.3	3.225	6.125	2.4	4.225
420	1.9	4.075	4.475	4.05	4.675	6.25	4.5	5.075	3.475	6.55		420	2.8	5.875	4.25	2.425	4.125	5.275	3.275	6.1	2.925	4.175
421	5.9	3.875	5	3.975	5.25	6.25	4.45	5.075	3.025	6.5		421	5.475	5.725	4.15	2.4	4.175	5.275	3.375	6.1	2.475	4.275
422	2.95	3.95	5.15	3.95	4.775	6.075	4.325	5.1	2.475	6.625		422	10.075	5.475	4.175	2.4	4.475	5.3	3.425	6.075	2.725	4.25
423	4.6	3.95	4.25	4.15	2.45	6.225	4.325	5.075	2.175	6.575		423	2.625	5.85	4.1	2.4	4.45	5.275	3.575	6.075	3.075	4.225
424	5.35	4.075	4.8	4.2	2.5	6.225	4.4	5.075	2.275	6.6		424	4.45	5.925	4.15	2.4	4.45	5.25	3.6	6.075	2.675	4.3
425	7.15	3.925	5.075	4.175	2.475	6.225	4.4	5.075	2.125	6.6		425	9.975	5.75	4.15	2.4	4.125	5.225	3.625	6.05	2.95	4.275
426	5.3	4.075	4.325	4.3	3.2	6.275	4.3	5.075	2.45	6.525		426	9.45	5.825	4.15	2.45	4.45	5.2	3.85	6.025	2.9	4.275
427	7.45	3.975	4.975	4.275	3.3	6.275	4.8	5.05	2.55	6.5		427	6.875	5.575	7	2.225	4.1	5.225	3.125	6.1	2.3	4.325
428	5.25	3.925	5.7	4.45	3.8	6.275	4.65	5.05	2.575	6.55		428	7.875	5.575	7.2	2.175	4.325	5.225	3.4	6.075	2.25	4.325
429	6.975	4.025	5.425	4.425	3.825	6.225	4.575	5.05	3.25	6.525		429	7.475	5.525	8.7	2.225	4.5	5.275	3.6	6.075	2.525	4.3
430	5.925	4.05	5.125	4.4	3.95	6.25	4.25	5.075	3.35	6.525		430	6.175	5.575	8.275	2.125	3.65	5.275	3.75	6.05	2.275	4.325
431	8.6	4.075	5.725	4.425	4.275	6.25	4.175	5.075	3.25	6.525		431	6.325	5.55	8.225	2.15	3.8	5.3	4.975	5.95	2.85	4.3
432	5.5	5.525	5.95	4.425	4.2	6.3	4.175	5.075	3.325	6.55		432	4.55	5.75	5.05	2.55	3.625	5.25	3.025	6.225	2.8	4.325
433	5.45	4.125	5.9	4.475	4.525	6.275	4.15	5.075	3.675	6.55		433	4.375	5.5	4.675	2.4	3.675	5.25	3	6.225	2.5	4.35
434	3.175	4.075	6.05	4.175	4.25	6.25	4.05	5.1	3.5	6.55		434	5.15	5.475	4.125	2.4	3.925	5.2	2.65	6.3	3	4.3
435	2.6	4.1	5.475	4.25	4.9	6.25	4.15	5.1	3.2	6.6		435	4.525	5.85	7.175	2.275	4.3	5.275	3.85	6	2.65	4.375
436	3.225	4.175	5.9	4.25	4.95	6.25	4.15	5.1	3.65	6.6		436	9.9	5.45	4	2.425	4.525	5.15	10.225	5.575	2.85	4.35
437	4.775	4.05	5.75	4.225	3.85	6.25	4	5.1	3.725	6.575		437	9.45	5.55	4.075	2.425	3.85	5.275	5.45	5.975	2.975	4.325
438	5.7	4.15	5.875	4.175	3.225	6.225	4.075	5.1	3.975	6.55		438	7.475	5.55	3.95	2.4	4.325	5.125	3	6.15	3.175	4.35
439	5.65	4.1	5.375	4.175	2.5	6.2	4.075	5.1	3.975	6.575		439	7.625	5.5	4.05	2.425	4.125	5.25	3.325	6.075	2.925	4.375
440	5.425	4.7	5.325	4.1	2.475	6.225	4.075	5.1	5.85	6.475		440	8.025	4.95	4.325	2.45	3.775	5.3	3.35	6.1	2.7	4.375
441	8.175	4.125	5.65	4.05	3.4	6.2	4.15	5.1	5.25	6.475		441	6.65	5.55	7.1	2.45	3.975	5.175	3.425	6.075	2.75	4.375
442	5.35	4.225	5.725	4.15	3.425	6.2	4.125	5.1	3.475	6.55		442	6.55	5.575	4.1	2.425	4.425	5.125	2.45	6.325	2.525	4.425
443	3.375	4.15	5.325	4.125	3.525	6.2	4.075	5.1	3.225	6.525		443	4.575	5.625	4.05	2.425	4.5	5.275	3.175	6.15	2.55	4.425
444	2.475	4.225	5.475	4.075	3.5	6.2	4	5.1	3.075	6.5		444	4.825	5.575	4.05	2.425	3.625	5.225	3.35	6.075	3.2	4.4
445	6.275	4.125	6.025	4.275	3.625	6.2	3.9	5.1	3.05	6.525		445	2.675	5.575	4.225	2.425	3.725	5.2	3.15	6.125	2.325	4.475
446	8.2	4.175	5.35	3.975	3.525	6.225	3.875	5.1	2.6	6.475		446	2.625	5.575	4.25	2.45	3.875	5.25	2.325	6.25	2.325	4.475
447	2.65	4.15	6.025	4	3.2	6.25	3.9	5.1	2.375	6.5		447	2.775	5.575	3.9	2.45	4	5.275	2.6	6.275	2.85	4.425
448	5.7	4.225	5.825	4.025	5.375	6.2	3.975	5.1	2.25	6.55		448	2.95	5.575	3.9	2.45	3.925	5.3	2.6	6.175	2.275	4.45
449	4.875	4.25	5.825	4.025	4.6	6.225	3.95	5.1	3.3	6.5		449	3.025	5.525	4.95	2.6	4.1	5.175	2.825	6.2	2.675	4.425
450	2.725	4.175	5.55	4.05	4.1	6.25	3.975	5.1	3.45	6.5		450	2.95	5.525	4.7	2.475	4.15	5.2	3.2	6.1	2.775	4.425
451	2.6	4.275	5.75	4.025	4.1	6.25	4.075	5.1	2.15	6.55		451	3.975	5.5	8.5	2.375	3.95	5.2	3.1	6.1	2.5	4.475
452	5.325	4.25	5.75	3.95	4.125	6.225	4.15	5.1	2.2	6.55		452	4.525	5.475	8.975	2.325	4.625	5.05	3.15	6.1	3.5	4.9
453	5.6	4.275	5.9	4.475	3.9	6.2	4.375	5.075	2.25	6.575		453	4.125	5.475	7.075	2.35	3.975	5.175	2.525	6.2	2.475	4.575
454	4.025	4.225	6.025	4.225	3.725	6.25	6.175	5	2.325	6.55		454	4.475	5.475	4.025	2.475	3.725	5.175	2.4	6.2	3.575	4.575
455	4.075	4.225	5.075	4.425	2.45	6.2	6.075	5.025	2.3	6.55		455	4.7	5.475	4.1	2.475	3.725	5.225	2.575	6.225	2.25	4.65
456	6.975	4.15	5.125	4.65	2.825	6.2	6.15	5	2.35	6.525		456	4.65	5.45	3.775	2.475	4.475	5.15	3.1	6.15	2.7	4.65
457	5.325	4.25	4.85	4.6	2.825	6.2	6.225	4.975	4.1	6.5		457	4.15	5.5	4.15	2.525	3.65	5.15	3.225	6.025	2.325	4.725
458	3.15	4.225	4.875	4.725	2.55	6.225	6.35	4.975	4.3	6.525		458	6.675	5.475	3.925	2.475	4.425	5.05	3.625	5.925	3.35	4.8
459	2.825	4.275	3.125	4.8	3.075	6.25	6.375	4.975	4.925	6.475		459	6.7	5.5	4.15	2.475	4.925	5.15	2.575	6.15	4.85	4.75
460	3.025	4.25	4.2	4.7	3.4	6.275	6.75	4.975	6.4	6.45		460	7.175	5.475	4.125	2.475	4.975	5.175	2.4	6.2	5	4.775
461	3.025	4.725	5.425	4.55	3.45	6.225	6.275	5	4.375	6.5		461	2.5	5.525	9.05	2.35	3.925	5.225	6.525	5.55	4.85	4.775
462	2.2	4.325	6	4.475	3.55	6.225	6.075	5	3.875	6.55		462	2.725	5.5	8.425	2.275	3.925	5.125	6.9	5.675	3.1	4.8
463	5.825	4.275	4.775	4.625	3.65	6.2	6.125	5	2.925	6.575		463	2.575	5.525	4.1	2.525	3.625	5.075	3.45	5.925	3.325	4.8
464	5.325	4.175	4.6	5.025	3.65	6.2	6.1	5.25	2.875	6.6		464	2.35	5.525	4.4	2.575	3.725	5.05	6.475	5.75	3.9	4.775
465	5.55	4.325	4.725	5.175	3.3	6.2	5.975	5.125	2.825	6.55		465	4.925	5.625	4.05	2.5	3.7	5.15	4.875	5.75	3.875	4.775
466	5.75	4.325	4.525	5.525	3.2	6.2	6.25	4.925	3.425	6.525		466	6.075	5.5	3.9	2.5	4.2	5.075	6.675	5.675	4.9	4.8
467	2.9	4.3	6.175	5.35	3.85	6.25	6.25	5	3.15	6.5		467	6.225	5.575	3.875	2.5	4.475	5	4.475	5.75	5.1	4.825
468	2.6	4.35	6.075	5.375	4.2	6.225	6.35	5	2.3	6.575		468	6.4	5.55	3.825	2.5	4.525	4.975	6.1	5.6	4.8	4.85
469	7.675	4.25	6.225	5.35	4.25	6.2	6.7	4.975	8.15	6.35		469	6.65	5.5	3.8	2.5	4.225	5.125	6.45	5.575	4.8	4.875
470	5.125	4.35	6.1	5.325	4.225	6.2	6.375	4.975	4.95	6.525		470	7.5	5.475	4.075	2.55	3.7	5.175	6.05	5.575	2.9	4.85
471	7.4	4.225	6.125	5.325	4.675	6.225	6.9	5.025	4.525	6.5		471	7.5	5.475	8.1	2.25	3.7	5.15	6.975	5.5	3.4	4.8
472	5.425	4.35	6.225	5.325	4.825	6.225	6.95	5.025	2.325	6.5		472	6.625	5.55	7.075	2.35	3.75	5.15	4.45	5.65	3.8	4.875
473	2.375	4.325	5.85	5.575	4.925	6.225	7.25	5.05	2.225	6.525		473	6.725	5.55	4.15	2.55	3.975	5	6.725	5.5	3.5	4.775
474	5.775	4.225	6.425	5.55	5	6.2	7.05	5.025	2.25	6.575		474	6.675	5.5	7.275	2.3	3.9	5.075	4.45	5.6	3.075	4.85
475	6.675	4.2	6.475	5.475	5.2	6.2	7.075	4.975	2.725	6.525		475	4.7	5.55	7.4	2.3	4.025	5.125	3.225	5.725	2.35	4.875
476	5.575	4.375	6.15	5.475	6.875	6.05	5.875	5	3.1	6.475		476	7.125	5.475	7.325	2.3	4	5.15	3.375	5.7	4.025	4.8
477	5.65	4.375	5.875	5.475	3.7	6.275	5.875	4.85	3.275	6.475		477	6.8	5.5	8.9	2.375	4.475	5.15	3.5	5.7	4.05	4.8
478	5.675	4.375	6.075	5.475	4.75	6.2	5.975	4.9	3.35	6.45		478	6.975	5.45	8.975	2.4	4.825	5.125	3.525	5.675	3.225	4.85
479	2.55	4.4	6.175	5.425	4.1	6.3	6.025	5	3.575	6.5		479	6.85	5.475	4.175	2.525	4.05	5.025	3.5	5.675	3.075	4.875
480	2.5	4.375	6.225	5.45	4.225	6.275	6.125	5	2.3	6.525		480	6.175	5.5	4.275	2.55	3.975	5.225	3.525	5.675	2.425	4.875
481	5.75	4.7	6.125	5.45	4.35	6.2	6.275	5	2.6	6.575		481	6.1	5.45	3.625	2.525	4.5	5	3.65	5.675	3.325	4.85
482	8.125	4.35	5.85	5.4	4.175	6.2	6.425	4.925	2.775	6.55		482	6.725	5.55	8.25	2.275	3.825	5.15	4.85	5.6	2.7	4.85
483	8.275	4.05	5.925	5.4	4.1	6.2	6.225	5.075	3.45	6.475		483	5.05	5.55	4.125	2.525	4.125	5.05	5.2	5.6	3.075	4.825
484	8.225	4.2	5.825	5.425	3.975	6.2	6.2	4.95	3.15	6.5		484	7.55	5.45	4	2.525	4.425	4.975	3.975	5.625	3.85	4.85
485	4.975	4.275	6.5	5.4	4	6.225	6.25	4.95	3.325	6.525		485	7.425	5.475	4.55	2.5	3.6	5.025	3.35	5.7	3.95	4.85
486	5.475	4.4	6.575	5.425	3.875	6.225	5.925	5.15	3.825	6.5		486	6.65	5.525	4.275	2.55	4.325	5.025	3.625	5.675	3.8	4.85
487	5.4	4.4	4.55	5.475	3.85	6.2	6.45	4.975	3.85	6.5		487	6.625	5.525	7.25	2.375	3.95	5	5.775	5.575	2.75	4.875
488	2.925	4.4	5.175	5.425	3.65	6.225	8.075	4.975	4.2	6.45		488	6.9	5.475	4.15	2.575	4.8	4.9	6.55	5.525	2.625	4.875
489	6.575	4.25	6.9	5.3	3.7	6.225	6.1	5.25	2.425	6.425		489	6.975	5.475	4.225	2.575	3.925	5.1	6.875	5.45	3.1	4.85
490	5.375	4.425	5.5	5.425	3.8	6.25	6.075	4.95	2.65	6.4		490	4.525	5.575	4.2	2.575	4.475	4.9	5.925	5.5	3.3	4.825
491	3.05	4.7	5.75	5.4	3.5	6.25	6.275	4.975	2.25	6.475		491	6.925	5.475	3.95	2.55	4.3	4.9	4.175	5.6	3.325	4.85
492	2.25	4.4	5.175	5.45	3.375	6.2	5.8	4.975	2.225	6.5		492	7.9	5.475	3.975	2.55	3.625	4.95	4.225	5.575	2.7	4.9
493	2.925	4.45	7.25	5.4	3.45	6.25	5.875	5.875	2.2	6.5		493	7.625	5.5	4.025	2.55	4.05	5.025	3.475	5.65	3	4.9
494	4.95	4.475	4.775	5.475	2.55	6.2	6.2	4.95	2.35	6.5		494	6.75	5.425	3.675	2.575	3.85	5.025	3.45	5.65	2.925	4.9
495	5.325	4.475	4.675	5.475	2.325	6.2	6.325	4.95	2.45	6.5		495	6.425	5.475	3.725	2.575	3.575	4.975	3.575	5.65	2.775	4.9
496	4.95	4.475	4.75	5.475	2.475	6.2	6.25	4.95	3.25	6.475		496	5.625	5.425	4.1	2.6	4.05	5.075	6	5.6	3.45	4.875
497	5.225	4.475	5.45	5.4	2.725	6.175	6.25	4.95	3.175	6.475		497	4.75	5.5	3.95	2.575	3.775	4.875	4.975	5.575	3.475	4.875
498	4.85	4.45	5.425	5.4	2.7	6.175	6.55	4.95	3.275	6.425		498	6.3	5.4	4.075	2.6	3.725	4.925	3.8	5.625	3.6	4.85
499	2.325	4.45	4.05	5.5	2.7	6.175	6.4	4.975	3.075	6.525		499	6.925	5.4	4.675	2.6	3.925	5.1	3.55	5.65	3.675	4.85
500	2.75	4.45	4.4	5.475	2.5	6.175	6.45	4.975	3.575	6.525		500	7.1	5.425	4.1	2.6	4.7	4.875	3.5	5.65	3.625	4.85
501	6.025	4.3	4.475	5.475	3.6	6.2	6.525	4.975	4.175	6.4		501	6.075	5.4	4.475	2.675	4.275	4.825	4.275	5.575	3.7	4.85
502	6.75	4.325	4.575	5.45	3.525	6.2	6.725	5	2.25	6.5		502	6.75	5.5	4.075	2.6	5.05	4.825	6.2	5.475	3.725	4.85
503	5.65	4.45	4.625	5.45	2.475	6.15	6.725	5	2.875	6.525		503	5.7	5.375	4.125	2.575	5.1	4.85	6.6	5.475	3.775	4.875
504	5.225	4.475	4.6	5.45	2.625	6.15	6.925	5	3.15	6.45		504	6.65	5.45	3.8	2.575	3.825	4.95	6.7	5.475	4.3	4.825
505	4.95	4.475	4.9	5.425	2.85	6.15	7.05	5	5.225	6.4		505	6.825	5.475	3.65	2.575	4.575	5.3	3	5.7	4.925	4.8
506	5.225	4.475	4.675	5.45	2.475	6.175	6.8	5	4.275	6.425		506	7.2	5.25	3.775	2.575	4.625	5.525	3.2	5.65	5	4.8
507	7.325	4.4	4.85	5.425	3.2	6.225	7.2	5	4.45	6.425		507	6.6	5.425	4	2.575	4.5	5.075	3.4	5.625	4.1	4.85
508	5.175	4.525	4.85	5.425	3.25	6.2	7.575	5.025	4.075	6.45		508	6.025	5.375	3.95	2.575	4.5	5.05	3.35	5.625	3.35	4.75
509	5.325	4.525	5.15	5.4	3.225	6.2	4.95	4.9	3.6	6.45		509	5.625	5.4	4.7	2.6	4.575	5.375	3.775	5.6	3.375	4.9
510	4.8	4.375	6.05	5.325	3.45	6.175	5	4.9	3.125	6.5		510	4.95	5.525	7.475	2.375	4.175	5.225	3.85	5.575	3.4	4.9
511	8.2	4.425	6.2	5.3	3.6	6.175	5.175	4.9	2.925	6.5		511	6.1	5.4	8.25	2.6	4.55	5.2	3.875	5.575	3.45	4.9
512	7.725	4.4	6.2	5.3	3.775	6.15	4.975	4.925	2.525	6.55		512	6.725	5.375	5.025	2.775	4.85	5.2	3.875	5.575	2.525	4.925
513	5.3	4.5	4.5	5.425	3.775	6.175	4.95	4.925	2.4	6.45		513	6.95	5.475	3.7	2.625	4.7	5	4.025	5.575	4.375	4.85
514	2.3	4.5	4.625	5.425	3.625	6.25	4.825	4.9	4.925	6.45		514	8.575	5.325	3.7	2.6	4.55	5.5	3.675	5.6	3.125	4.9
515	2.775	4.525	4.775	5.4	3.85	6.25	5.6	4.9	3.05	6.525		515	6.575	5.4	3.95	2.6	4.55	5.475	3.65	5.6	3.175	4.925
516	4.35	4.425	4.825	5.4	3.475	6.2	6.925	4.975	3.175	6.475		516	6.75	5.4	4.325	2.6	4.925	5.175	3.6	5.625	3.4	4.875
517	8.15	4.25	4.8	5.4	3.875	6.2	6.2	4.95	2.9	6.525		517	6.975	5.35	4.025	2.625	4.7	4.9	3.55	5.625	3.575	4.9
518	5.075	4.425	4.875	5.4	3.8	6.2	6.025	4.925	2.45	6.475		518	6.775	5.325	3.875	2.625	4.925	5.1	3.25	5.675	3.725	4.85
519	4.95	4.55	5.225	5.375	3.975	6.175	6.025	4.925	2.3	6.525		519	4.9	5.45	3.7	2.6	4.675	4.95	3.1	5.675	3.825	5.125
520	2.275	4.5	5.425	5.35	4.125	6.175	6.025	5.275	2.175	6.5		520	5.7	5.375	4	2.65	4.675	4.975	3.025	5.725	3.85	4.875
521	4.85	4.525	5.275	5.35	3.95	6.225	6.375	4.925	2.725	6.375		521	6.1	5.35	4.575	2.625	4.725	5.025	6.15	5.5	3.1	4.925
522	2.75	4.525	5.2	5.35	4.525	6.25	6.3	4.925	2.55	6.425		522	7.6	5.325	4.025	2.65	4.875	5.025	6.875	5.475	3.125	4.9
523	4.475	4.525	4.875	5.4	4.175	6.25	6.325	4.925	2.975	6.375		523	4.275	5.575	4.15	2.65	4.975	5.025	6.8	5.475	2.85	4.9
524	5.275	4.575	5.9	5.3	4.175	6.25	6.8	4.925	3.75	6.425		524	3.95	5.4	8.425	2.6	4.325	5.025	5.675	5.6	2.55	4.95
525	8.15	4.275	5.025	5.375	4.375	6.2	8.425	5.7	3.75	6.5		525	4.275	5.375	4.25	2.65	4.8	5	4.3	5.575	2.525	4.95
526	6.1	4.425	5	5.375	4.8	6.175	7.4	4.975	11.725	5.7		526	4.675	5.675	3.6	2.65	4.675	5.025	4.625	5.55	2.35	4.95
527	4.25	4.475	4.85	5.4	4.9	6.175	5.725	5.725	9.5	5.85		527	4.1	5.375	3.6	2.65	4.6	4.9	4.6	5.55	2.7	4.95
528	3.35	4.525	4.8	5.4	2.4	6.175	5.775	5.725	3.425	6.25		528	3.6	5.4	3.625	2.675	4.95	4.975	4.5	5.7	3.35	4.9
529	2.825	4.5	4.85	5.4	3	6.2	5.75	5.725	2.225	6.425		529	3	5.425	3.775	2.675	4.75	4.975	4.3	5.55	3.4	4.9
530	3.125	4.525	4.65	5.425	3.25	6.175	5.775	4.95	2.275	6.45		530	3.1	5.375	4.1	2.675	4.725	4.725	4.15	5.325	3.9	4.875
531	3.075	4.475	4.45	5.425	3.35	6.175	5.9	5.025	2.5	6.475		531	4.925	5.275	4.65	2.7	4.8	4.95	4.075	5.575	3.525	4.9
532	5.2	4.55	4.275	5.45	3.425	6.2	5.875	4.925	2.5	6.45		532	5.625	5.35	3.975	2.675	5	4.925	3.25	5.675	3.4	4.875
533	7.9	4.475	4.175	5.45	3.5	6.2	6.175	4.95	2.2	6.475		533	6.2	5.25	3.95	2.675	4.85	4.95	2.425	5.8	3.7	4.85
534	5.05	4.425	4.625	5.425	3.5	6.2	6.125	4.95	2.125	6.5		534	6.25	5.225	3.875	2.65	4.8	4.9	2.8	5.725	3.6	4.875
535	4.35	4.45	4.7	5.4	3.55	6.175	6.425	4.925	2.225	6.475		535	6.8	5.25	3.575	2.65	4.825	4.9	3.15	5.675	3.475	4.875
536	2.5	4.55	5.875	5.3	3.775	6.175	6.3	4.925	2.225	6.525		536	7.05	5.25	3.925	2.675	4.875	4.925	3.2	5.65	3.575	4.875
537	2.425	4.55	6.275	4.85	3.825	6.2	6.225	4.875	2.675	6.525		537	7.225	5.25	4.25	2.625	4.7	4.7	3.175	5.65	3.775	4.875
538	6.075	4.425	4.375	5.425	3.775	6.25	6.3	4.95	2.775	6.5		538	7.05	5.15	5.725	2.85	4.75	4.95	3.175	5.65	3.625	4.925
539	6.775	4.4	4.55	5.4	4.425	6.225	7.1	4.975	2.875	6.45		539	6.85	5.175	6.1	2.85	4.775	4.925	3.4	5.625	3.625	4.925
540	3.025	4.525	4.575	5.4	4.175	6.2	6.9	4.975	3.225	6.45		540	6.65	5.35	8.925	2.55	4.975	4.9	3.425	5.625	3.55	4.925
541	5.1	4.575	4.5	5.4	4	6.2	6.825	4.975	3.225	6.425		541	4.575	5.275	8.65	2.825	5.175	4.85	3.325	5.65	3.725	4.9
542	4.65	4.575	4.95	5.35	3.85	6.175	6.6	4.9	3	6.5		542	4.7	5.275	3.85	2.7	4.925	4.875	2.95	5.725	3.925	4.875
543	4.875	4.45	5.1	5.35	3.7	6.225	7.45	5	3.3	6.475		543	4.825	5.25	4.525	2.625	4.85	4.875	3.4	5.625	4	4.875
544	4.875	4.625	5.275	5.325	4.375	6.175	7.35	5.025	3.7	6.4		544	4.85	5.25	3.475	2.675	4.825	4.95	3.85	5.575	4	4.9
545	5.075	4.5	5.275	5.325	4.125	6.175	7.025	5.025	4.05	6.425		545	5.025	5.25	4	2.7	5.125	4.825	4.25	5.55	4.05	4.9
546	4.7	4.5	5.075	5.35	3.05	6.125	7.475	5.025	3.625	6.45		546	5.1	5.275	3.675	2.675	4.75	4.85	4.8	5.525	2.875	4.95
547	8.2	4.25	4.575	5.4	2.85	6.15	8.025	5.075	3.05	6.375		547	5.3	5.275	3.9	2.675	4.8	4.85	4.8	5.525	3.4	4.925
548	7.45	4.5	4.6	5.375	2.625	6.15	8.1	5.075	2.6	6.4		548	4.925	5.275	4.725	2.825	5.1	4.8	4.95	5.525	2.825	4.975
549	8.6	4.575	4.65	5.375	3.4	6.2	8.4	5.075	2.375	6.5		549	4.875	5.275	4.825	2.85	4.925	4.825	4.975	5.525	2.45	4.95
550	2.725	4.575	4.525	5.4	3.675	6.275	6.15	4.95	2.3	6.5		550	4.8	5.3	8.25	2.525	4.85	4.825	5.425	5.525	3.125	4.95
551	2.9	4.6	4.5	5.4	3.625	6.2	6.225	4.925	2.225	6.5		551	4.75	5.275	4.025	2.725	4.925	4.8	4.4	5.55	3	4.95
552	2.4	4.625	4.425	5.4	3.625	6.2	6.175	4.825	3.175	6.45		552	4.825	5.275	4.15	2.725	5.1	4.8	4.675	5.55	3.55	4.925
553	3	4.6	4.425	5.4	3.65	6.2	6.925	4.975	2.875	6.5		553	4.7	5.3	3.8	2.725	5.1	4.65	4.4	5.575	3.425	4.925
554	4.4	4.55	4.35	5.425	3.675	6.2	7.625	5	3.35	6.475		554	4.725	5.3	3.975	2.725	5.225	4.425	3.15	5.7	3.425	4.925
555	4.55	4.525	4.775	5.375	3.675	6.175	7.575	5	3.575	6.425		555	4.7	5.3	3.875	2.7	4.825	4.8	3.5	5.625	3.825	4.9
556	6.825	4.5	4.15	5.425	3.775	6.2	7.6	5	3.55	6.375		556	4.6	5.3	8.375	2.525	4.85	4.8	3.6	5.625	3.6	4.925
557	6.8	4.5	4.175	5.425	3.825	6.2	7.4	4.975	3.775	6.375		557	4.6	5.3	8.675	2.775	4.825	4.775	3.65	5.6	3.45	4.9
558	8.3	4.575	5.325	5.325	3.75	6.175	6.025	4.95	3.825	6.4		558	4.6	5.275	7.95	2.725	5.35	4.7	3.625	5.6	3	4.95
559	5.1	4.675	5	5.325	3.7	6.175	5.875	4.95	3.825	6.4		559	4.625	5.275	4.275	2.825	5.25	4.7	3.8	5.6	2.875	4.95
560	4.925	4.675	4.85	5.325	3.825	6.175	6.225	4.95	3.7	6.475		560	4.6	5.3	3.825	2.775	4.975	4.725	3.6	5.6	2.85	4.95
561	4.875	4.675	5.575	5.275	3.7	6.175	6.125	5.075	4.475	6.375		561	4.4	5.3	4.025	2.775	5.5	4.675	3.35	5.65	3.2	4.95
562	6.775	4.525	5.275	5.3	3.625	6.175	6.15	5.075	2.225	6.425		562	4.4	5.3	3.975	2.75	4.825	4.875	3.175	5.65	3.225	4.95
563	7.95	4.6	5.525	5.275	4.1	6.2	6.125	5.275	2.95	6.475		563	4.375	5.325	4.125	2.725	5.25	4.675	3.425	5.625	3.55	4.9
564	3.05	4.65	5.375	5.3	4	6.175	6.2	4.925	3.1	6.45		564	4.325	5.325	3.95	2.725	5.1	4.625	3.425	5.625	3.55	4.875
565	2.7	4.65	6.125	5.3	4.05	6.175	6.175	4.9	3.05	6.425		565	4.3	5.325	4	2.8	4.9	4.65	3.225	5.65	3.65	4.9
566	2.75	4.65	6.275	5.275	4.025	6.2	6.775	4.875	3.4	6.375		566	4.325	5.325	3.875	2.75	5.05	4.65	3.225	5.65	3.725	4.9
567	2.75	4.625	6.175	5.3	3.825	6.175	6.85	4.95	3.45	6.375		567	4.275	5.3	3.8	2.75	5.2	4.65	3.6	5.6	3.975	4.9
568	4.975	4.675	6.025	5.275	3.925	6.2	7.25	4.95	3.55	6.375		568	4.325	5.275	3.875	2.725	5.1	4.65	3.15	5.675	3.95	4.925
569	5.075	4.575	6.1	5.275	4.2	6.225	7.325	4.95	3.575	6.375		569	5.075	5.275	8.05	2.525	5.175	4.625	3.225	5.65	3.925	4.925
570	5.05	4.7	6.2	5.25	4.3	6.2	7.45	4.95	3.45	6.4		570	4.3	5.375	3.575	2.775	5.025	4.65	3.3	5.65	3.725	4.925
571	4.85	4.675	6.125	5.3	4.275	6.2	7.525	4.975	3.5	6.4		571	4.1	5.325	4.05	2.75	5.525	4.55	3.625	5.6	3.925	4.9
572	3.125	4.6	6.125	5.3	4.45	6.2	5.9	4.925	3.6	6.4		572	4.075	5.325	5.6	2.975	5	4.625	3.725	5.6	3.5	4.95
573	4.725	4.675	4.95	5.325	4.6	6.2	6	5.2	3.6	6.375		573	4.075	5.325	5.475	2.975	5.15	4.6	4.125	5.55	2.6	5
574	4.825	4.675	4.725	5.35	4.575	6.225	4.875	4.85	2.275	6.425		574	4.175	5.325	3.975	2.8	5.15	4.575	4.225	5.55	2.525	5
575	4.85	4.65	4.625	5.35	4.675	6.225	4.95	4.85	2.575	6.375		575	4.225	5.3	3.875	2.8	5.15	4.575	5.075	5.525	2.425	5
576	2.575	4.6	5.95	5.275	3.5	6.175	4.9	4.875	3.55	6.45		576	4.1	5.325	4.175	2.8	5.05	4.575	5.25	5.525	2.75	4.975
577	2.475	4.65	6.15	5.275	2.35	6.15	5.025	4.825	4.075	6.35		577	4.05	5.3	7.525	2.675	5.55	4.525	5.65	5.55	2.725	4.95
578	4.85	4.55	6.975	5.225	2.7	6.125	5.025	4.825	5.15	6.35		578	3.775	5.35	3.975	2.825	5.15	4.525	5.725	5.55	3.3	4.925
579	5.075	4.525	7.9	5.1	3.4	6.2	6.025	4.9	6.675	6.325		579	3.725	5.325	4.425	2.75	5.175	4.4	5.95	5.475	3.25	4.925
580	6.9	4.525	8.025	5.15	3.35	6.2	6.05	5	9.275	6		580	4.025	5.35	3.825	2.8	5.5	4.525	6.175	5.475	3.15	4.95
581	4.875	4.7	8.05	5.15	3.75	6.225	5.925	5.175	5.675	6.1		581	4.075	5.35	3.75	2.8	5.15	4.525	5.95	5.475	3.475	4.95
582	4.775	4.7	7.3	5.375	3.325	6.15	6.125	4.925	5.825	6.325		582	3.975	5.35	4.4	2.775	5.25	4.5	6.5	5.45	3.8	4.925
583	4.775	4.725	8.05	5.35	3.3	6.15	7	4.95	4.65	6.375		583	4.35	5.35	9	2.675	5.55	4.475	4.95	5.5	3.125	4.975
584	4.875	4.7	5.625	5.475	3.55	6.15	6.9	4.95	4.85	6.35		584	5.575	5.275	7.525	2.65	5.5	4.475	5.125	5.5	3.425	4.8
585	2.8	4.675	7.65	7.4	3.5	6.15	6.675	4.95	4.45	6.35		585	5.55	5.225	4.05	2.8	5.175	4.475	4.275	5.525	3.075	4.95
586	5.05	4.575	8.3	7.3	3.45	6.15	7.15	4.95	4.45	6.35		586	6.075	5.275	3.725	2.8	5.05	4.525	3.875	5.55	4.9	4.95
587	2.75	4.65	7.875	7.7	3.65	6.175	7.175	4.95	4.85	6.325		587	6.65	5.35	3.65	2.8	5.175	4.55	3.45	5.6	4.625	4.925
588	3.2	4.625	7.7	7.725	3.825	6.175	7.6	4.975	4.025	6.4		588	6.425	5.35	4	2.825	5.175	4.475	3.325	5.6	5.075	4.925
589	5.4	4.55	4.675	9.575	3.775	6.175	6.25	4.875	3.425	6.425		589	6.95	5.425	3.925	2.825	5.475	4.45	3.55	5.575	4.95	4.925
590	6.6	4.55	6.1	5.3	3.8	6.15	5.8	4.875	3.45	6.425		590	6.55	5.3	4.075	2.825	5.05	4.475	3.55	5.575	2.75	5
591	6.175	4.775	6.15	5.3	3.775	6.15	5.925	4.875	3.275	6.375		591	6.1	4.95	3.8	2.825	5.35	4.475	3.225	5.625	2.825	5
592	5.15	4.7	6.175	5.3	3.7	6.125	6.1	5.175	2.85	6.45		592	5.625	5.35	4.275	2.825	5.225	4.5	3.625	5.575	2.7	5
593	4.8	4.725	6.175	5.3	3.875	6.15	6.125	5.1	2.85	6.45		593	6.75	5.35	8.275	2.625	5.4	4.425	2.975	5.675	2.825	5
594	7.85	4.65	6.45	5.3	3.975	6.15	6.4	4.85	2.6	6.45		594	6.625	5.375	8.125	3	5.2	4.425	3.3	5.625	3.35	4.925
595	8.05	4.5	6	5.275	4.05	6.175	6.65	4.85	3.1	6.35		595	6.5	5.375	3.875	2.825	5.2	4.375	2.8	5.725	3.425	4.925
596	5.225	4.6	6.075	5.275	4.175	6.175	6.7	4.85	2.375	6.425		596	6.475	5.3	4	2.8	5.375	4.35	2.975	5.675	3.675	4.9
597	2.45	4.7	6.225	5.25	3.925	6.2	6.7	4.9	2.375	6.425		597	6.25	5.375	3.65	2.825	5.3	4.3	3.65	5.575	3.775	5.075
598	4.9	4.75	6.375	5.275	5.725	6.15	6.775	4.925	2.15	6.475		598	6.425	5.35	3.425	2.825	5.5	4.325	3.325	5.6	3.55	4.925
599	4.975	4.6	6.225	5.225	5.45	6.15	6.875	4.9	2.5	6.375		599	7.1	5.375	7.975	2.65	5.55	4.55	3.725	5.575	3.675	4.925
600	5	4.575	6.075	5.275	4.95	6.15	7.425	4.925	3.6	6.375		600	6.325	5.375	6.2	2.475	5.2	4.375	3.375	5.6	3.75	4.9
601	4.15	4.625	6.15	5.25	4.7	6.225	7.45	4.925	2.15	6.45		601	6.425	5.5	3.85	2.825	5.475	4.275	4.55	5.525	3.75	4.9
602	3.325	4.7	6.15	5.25	4.375	6.225	7.65	4.95	2.225	6.4		602	5.8	4.725	3.925	2.825	5.275	4.325	4.425	5.525	3.75	4.925
603	1.925	4.7	6.375	5.25	4.35	6.175	6.25	4.875	2.375	6.4		603	6.1	5.325	3.8	2.825	5.375	4.5	4.35	5.525	3.775	4.95
604	6.775	4.6	6.175	5.2	4.6	6.175	5.825	4.875	2.475	6.5		604	5.8	5.375	3.825	2.825	5.475	4.25	3.95	5.55	3.675	4.95
605	6.675	4.675	6.175	5.1	3.8	6.2	6.15	5.1	2.525	6.4		605	5.7	5.375	3.825	2.85	5.725	4.275	3.275	5.625	3.45	4.975
606	4.975	4.6	6.25	4.7	2.45	6.125	6.15	4.875	2.975	6.425		606	5.775	4.75	3.85	2.85	5.275	4.325	3.275	5.625	3.4	4.975
607	2.55	4.7	6.125	5.2	2.425	6.125	6.2	4.875	3.025	6.35		607	6.85	5.275	3.825	2.85	5.325	4.35	3.275	5.65	3.4	4.975
608	2.3	4.7	6.025	5.2	3.3	6.175	6.225	4.875	3.225	6.4		608	7.125	5.175	3.825	2.85	5.55	4.325	3.15	5.675	3.4	5
609	4.925	4.75	5.975	5.225	3.225	6.2	6.15	4.85	3.15	6.4		609	6.75	5.325	3.45	2.875	5.675	4.25	3.25	5.65	3.55	4.975
610	2.275	4.725	6	5.2	3.35	6.225	6.275	4.875	3.275	6.4		610	6.75	5.325	4.2	2.85	5.225	4.375	3.45	5.6	3.4	4.975
611	2.15	4.725	6.05	5.2	3.475	6.2	6.4	4.875	3.125	6.45		611	4.15	5.5	3.925	2.85	5.3	4.3	3.45	5.6	3.475	4.975
612	3.025	4.7	6.05	5.2	3.45	6.2	6.4	4.9	3.025	6.475		612	4.475	5.475	3.675	2.85	5.225	4.325	3.475	5.6	3.7	4.975
613	5.1	4.775	6.1	5.2	3.775	6.2	6.175	4.9	3.775	6.425		613	4.625	5.675	4.5	2.875	5.65	4.3	4.025	5.525	3.75	4.95
614	3.525	4.725	6	5.2	3.875	6.2	6.5	4.875	3.9	6.4		614	7.6	5.1	4.1	2.9	5.75	4.225	3.5	5.6	3.55	4.95
615	4.8	4.775	5.925	5.2	3.65	6.175	6.9	4.9	4.075	6.35		615	6.75	5.375	4.05	2.85	5.325	4.275	3.6	5.575	3.55	4.95
616	4.675	4.775	6.025	5.2	3.6	6.175	6.9	4.85	4.3	6.35		616	4.35	5.225	4.3	2.9	5.875	4	3.225	5.625	3.125	4.975
617	5.675	4.65	6.025	5.2	3.5	6.175	7.3	4.925	4.7	6.375		617	4.375	5.2	4.45	3	5.425	4.225	3.2	5.625	3.075	5
618	4.95	4.65	6.025	5.2	3.5	6.15	7.325	4.925	5.175	6.325		618	4.475	5.2	4.525	2.925	5.225	4.35	3.25	5.625	3.525	4.975
619	5.3	4.65	6.075	5.2	3.725	6.175	7.4	4.925	2.6	6.325		619	4.5	5.275	4.45	3.025	5.25	4.275	3.3	5.625	3.8	4.95
620	2.625	4.75	6.125	5.2	3.725	6.175	7.25	4.925	2.5	6.35		620	4.575	5.275	3.425	2.9	5.625	4.125	3.3	5.625	3.6	4.95
621	2.325	4.75	6.125	5.2	3.875	6.175	7.55	4.95	2.45	6.35		621	4.675	5.275	7.6	2.75	5.475	4.2	3.45	5.6	3.2	5
622	3.05	4.725	6.15	5.2	3.925	6.175	7.625	4.925	2.375	6.375		622	4.475	5.25	8.525	3.05	5.575	4.125	3.5	5.6	3.175	5
623	2.225	4.75	6.225	5.2	3.9	6.175	4.8	4.8	2.275	6.425		623	4.425	5.25	7.875	3	5.4	4.125	3.35	5.6	3.3	5.025
624	6	4.825	6.025	5.225	4	6.2	4.775	4.825	2.275	6.45		624	4.3	5.25	3.925	2.9	6.1	4.075	3.475	5.6	3.125	5.025
625	6.15	4.725	5.975	5.225	4	6.15	5	4.8	2.4	6.45		625	4.375	5.25	4.05	2.9	5.025	4.175	3.7	5.575	2.975	5.05
626	8	4.55	5.95	5.175	3.925	6.15	4.95	4.825	2.575	6.45		626	4.275	5.25	4.375	2.85	5.575	4.125	3.725	5.575	3.075	5.05
627	4.85	4.675	5.9	5.175	3.825	6.15	4.975	4.825	2.75	6.4		627	4.2	5.25	3.675	2.9	5.6	4.05	3.775	5.55	3.275	5.05
628	2.125	4.75	5.875	5.175	4.15	6.175	6.025	5.025	2.2	6.4		628	4.125	5.25	3.6	2.925	5.625	4.075	3.725	5.575	3.45	5.05
629	1.95	4.75	5.975	5.175	4.175	6.15	6.2	4.85	2.2	6.4		629	4.7	5.25	3.7	2.925	5.65	4.05	3.8	5.55	3.275	5.025
630	2.425	4.725	6.1	5.25	4.2	6.15	6.3	4.85	2.875	6.45		630	4.65	5.25	3.7	2.9	5.625	4.075	3.75	5.55	3.3	5.25
631	2.35	4.75	6.175	5.175	4.325	6.15	6.375	4.85	2.825	6.4		631	4.625	5.25	3.6	2.9	5.225	4.075	3.775	5.55	3.35	5.05
632	2.325	4.75	6.35	5.075	4.4	6.15	6.325	4.85	3.15	6.375		632	4.7	5.25	4.55	2.825	5.575	4.025	3.725	5.575	3.1	5.1
633	2.575	4.75	6.05	5.175	4.475	6.15	7.1	4.925	3.325	6.35		633	4.75	5.25	7.825	2.75	5.825	3.975	3.3	5.6	3.175	5.1
634	2.6	4.725	6.05	5.175	4.45	6.15	7.35	4.925	3.6	6.325		634	4.525	5.275	4.1	3	5.5	4.025	3.3	5.6	3.375	5.1
635	2.6	4.75	6.325	5.15	4.35	6.15	7.45	4.925	3.6	6.375		635	4.625	5.275	4.225	3	5.2	4.05	3.2	5.625	3.525	5.1
636	2.475	4.725	5.75	5.15	4.25	6.175	7.475	4.95	3.6	6.35		636	4.45	5.3	4.075	2.925	5.4	3.975	3.1	5.65	3.5	4.825
637	5.675	5.7	5.95	5.325	4.15	6.2	7.65	4.95	3.225	6.4		637	4.45	5.3	4.05	2.95	5.325	4.575	2.95	5.65	3.45	5.125
638	7.875	4.725	5.825	5.3	4.5	6.2	6.075	4.9	4.175	6.325		638	4.375	5.3	3.95	2.95	5.625	3.975	3.1	5.65	3.275	5.1
639	7.025	4.65	5.95	5.15	4.7	6.175	6.225	4.9	4.15	6.325		639	4.4	5.3	3.9	2.95	5.925	3.875	3.325	5.625	3.45	5.1
640	6.625	4.625	5.9	5.15	5.25	6.15	5.85	5.775	4.6	6.3		640	4.475	5.3	3.75	2.95	5.925	3.875	4.525	5.525	3.625	5.1
641	6.55	4.625	6.05	5.075	5.525	6.15	7.475	4.925	3.35	6.35		641	4.6	5.3	3.475	2.95	6.05	3.725	4.425	5.525	3.4	5.075
642	6.275	4.75	6.025	5.15	5.55	6.15	5.825	4.85	2.275	6.4		642	4.35	5.3	3.775	2.925	5.875	3.3	4.475	5.525	3.55	5.075
643	2.025	4.775	6.175	5.125	3.875	6.25	5.95	4.85	2.275	6.4		643	4.225	5.3	4.25	2.9	6.15	3.625	4.5	5.675	3.05	5.15
644	5.9	4.75	5.925	5.15	3.8	6.15	6	4.85	2.35	6.375		644	4.225	5.3	3.175	2.95	6.125	3.65	4.6	5.675	3.375	5.15
645	4.9	4.825	5.975	5.15	2.375	6.1	6.05	4.875	2.325	6.4		645	4.25	5.325	3.425	2.95	6.125	3.325	4.625	5.525	3.425	5.15
646	2.25	4.775	6.375	5.1	2.4	6.1	6.1	4.875	2.375	6.35		646	4.275	5.3	3.8	2.95	5.9	3.625	4.675	5.525	3.4	5.15
647	2	4.775	6.275	5.025	2.75	6.125	6.225	4.85	2.925	6.4		647	4.25	5.325	3.875	2.925	5.575	3.625	5.675	5.4	3.425	5.15
648	2.425	4.775	6.25	5.025	2.825	6.075	6.225	4.875	3.05	6.35		648	4.2	5.3	3.85	2.925	6.175	3.25	6.95	5.425	3.225	5.2
649	2.6	4.775	6.25	5.15	2.775	6.1	6.25	4.875	3.2	6.4		649	4.2	5.3	3.85	2.925	6.15	3.175	6.725	5.425	3.375	5.275
650	2.625	4.775	6.325	5.15	3	6.15	6.275	4.825	3.8	6.375		650	4.225	5.3	8.65	2.75	5.825	3.5	6.9	5.4	3.15	5.2
651	3.075	4.775	6.25	4.6	2.9	6.15	6.425	4.85	4.3	6.325		651	4.25	5.275	8.8	2.825	6	3.275	6.525	5.4	3.2	5.2
652	2.975	4.775	6.25	4.925	2.425	6.125	6.45	4.85	4.25	6.325		652	4.35	5.275	8.525	2.8	6.025	3.375	4.7	5.5	3.275	5.2
653	2.8	4.775	6.35	5.05	3.225	6.2	6.325	4.825	4.175	6.35		653	4.05	5.275	3.775	3	5.6	3.15	4.6	5.5	3.25	5.2
654	6.375	4.675	6.375	5.075	3.2	6.15	6.625	4.825	4.1	6.375		654	4.075	5.275	4.25	3.05	5.725	3.125	4.75	5.5	3.5	4.9
655	2.275	4.8	6.05	5.075	3.2	6.15	6.675	4.825	5.1	6.3		655	4.175	5.275	4.475	3.05	6.725	2.775	4.975	5.5	3.375	5.225
656	2.55	4.8	6	5.075	3.475	6.15	6.85	4.875	6.025	6.275		656	4.275	5.275	3.925	3.05	5.475	2.825	4.85	5.5	3.525	4.9
657	2.425	4.8	5.95	5.1	3.425	6.125	6.9	4.875	3.45	6.4		657	4.425	5.225	3.625	3	6.5	2.4	5.2	5.5	3.175	5.275
658	2.6	4.8	5.95	5.1	3.35	6.1	6.95	4.875	5.65	6.3		658	3.95	5.275	3.8	2.975	6.7	2.4	4.825	5.5	3.275	5.275
659	2.925	4.775	6.05	5.05	3.5	6.125	7.325	4.9	4.6	6.275		659	3.9	5.275	3.725	3	6.55	2.4	4.45	5.7	3.25	5.275
660	6.6	4.7	6.05	5.05	3.75	6.15	7.6	4.9	4.4	6.275		660	3.85	5.275	3.725	3	6.575	2.3	4.525	5.5	3.525	4.925
661	6.775	4.8	6.05	5.05	3.725	6.15	7.4	4.9	4.3	6.325		661	7.5	5.4	3.875	3	5.5	2.175	4.2	5.525	3.475	4.875
662	2.025	4.8	6.025	5.025	3.85	6.15	4.975	4.775	3.9	6.325		662	6.775	5.3	4.325	2.85	4.075	2.35	4.675	5.475	3.575	5.25
663	2.65	4.8	6	5.025	3.95	6.225	5	4.775	3.825	6.325		663	6.675	5.3	4.275	2.95	4.2	2.3	4.15	5.5	3.55	5.05
664	3.525	4.8	6	5.025	4.15	6.175	5	4.775	3.8	6.325		664	6.55	5.35	3.725	3.05	4.175	2.325	4	5.325	3.525	5.1
665	3.6	4.8	5.875	5.025	4.1	6.15	5.05	4.775	3.175	6.4		665	6.575	5.325	8.4	2.825	3.975	2.3	3.975	5.525	3.25	5.3
666	3.15	4.8	6.125	5.025	4.05	6.15	5.05	4.775	3.475	6.325		666	6.775	5.35	6.65	2.575	4.225	2.275	6.825	5.35	3.225	5.3
667	5.425	4.7	6.2	5.025	4.175	6.125	5.025	4.775	3.525	6.325		667	6.95	5.375	3.975	3	4.35	2.225	7.1	5.4	3.45	5.3
668	5.2	4.7	6.075	5.025	4.05	6.1	4.8	4.8	3.525	6.325		668	5.7	5.325	4.325	3	4.6	2.2	5.95	5.175	3.2	5.3
669	4.825	4.85	5.95	5.025	4.025	6.1	6.65	4.875	3.325	6.35		669	5.7	5.3	3.625	3	3.95	2.25	6.075	5.4	3.25	5.35
670	4.675	4.85	6.05	5.125	3.9	6.1	7.4	4.9	3.2	6.35		670	5.175	5.375	3.5	3	4.25	2.225	6.1	5.4	3.2	5.35
671	4.675	4.85	6.2	4.925	4	6.125	7.05	4.9	3.225	6.35		671	7	5.375	3.8	3.025	4.55	2.2	6.3	5.4	3.175	5.35
672	6	5.2	6	5.025	4.325	6.15	6.425	4.85	3.225	6.35		672	4.175	5.45	4.35	2.775	4.575	2.15	5.775	5.425	3.575	5.2
673	5.65	5.7	6.075	5.025	4.575	6.175	6.425	4.85	3.075	6.325		673	4.1	5.5	3.525	3.025	4.25	2.125	6.3	5.4	3.525	5.4
674	7.275	4.8	6.25	5.05	5.6	6.125	6.45	4.85	3.075	6.3		674	5.9	5.325	3.7	3.05	5.8	1.95	4.8	5.475	3.3	5.4
675	2.85	4.8	6.225	5.05	3.825	6.125	6.25	4.85	2.725	6.4		675	6.55	5.325	3.925	3.05	5.375	1.975	4.95	5.475	3.225	5.4
676	2.85	4.775	6.15	5	2.4	6.125	6.25	4.85	2.85	6.35		676	6.575	5.375	3.85	3.05	4.8	2	4.55	5.475	3.575	5.25
677	2.325	4.8	5.95	5.025	2.4	6.125	6.15	4.825	2.8	6.375		677	6.625	5.325	4.375	2.9	4.9	1.975	3.525	5.55	3.5	5.375
678	2.775	4.825	6	5.025	3.225	6.15	5.85	4.875	2.95	6.3		678	7.575	5.175	3.9	2.95	4.775	1.9	3.6	5.55	3.475	5.4
679	3.05	4.8	6.175	5.025	3.525	6.1	5.925	5.15	2.25	6.425		679	7.075	5.2	3.8	3.05	5.5	1.8	3.7	5.525	3.55	5.275
680	3.425	4.8	5.975	5	3.475	6.125	5.75	5.625	2.325	6.375		680	8.35	5.325	3.3	3.05	8.925	1.575	3.675	5.55	3.3	5.425
681	6.225	4.7	5.9	5	3.525	6.125	4.975	4.775	2.15	6.4		681	9.725	5.25	3.75	3.1	9.025	1.575	3.675	5.55	3.275	5.425
682	2.475	4.85	5.925	5	3.575	6.125	7.65	4.9	9.1	5.925		682	4.75	5.4	3.7	3.075	8.925	1.575	3.475	5.575	3.5	5.45
683	3.475	4.825	6.075	5	3.525	6.15	7.65	4.9	9.425	5.775		683	5.925	5.35	3.75	3.075	8.875	1.575	3.425	5.575	3.475	5.45
684	2.75	4.825	6.275	5	3.475	6.15	6.425	4.85	9.5	5.8		684	5.175	5.3	3.5	3.075	8.8	1.575	3.425	5.575	3.4	5.45
685	4.725	4.75	6.15	5	3.525	6.175	6.475	4.85	11.725	5.7		685	6.275	5.3	3.975	3.05	8.6	1.575	3.375	5.575	3.5	5.45
686	5.45	4.725	6.175	5	3.575	6.175	6.375	4.8	9.325	5.55		686	7.925	5.125	3.975	3.125	8.475	1.575	3.375	5.575	3.425	5.45
687	6.325	4.725	6	5.1	3.75	6.175	6.475	4.775	9.475	5.75		687	4.175	5.7	3.7	3.075	8.45	1.575	3.325	5.575	3.525	5.45
688	6.775	4.825	6.075	4.95	3.825	6.175	6.725	4.775	9.8	5.625		688	4.05	5.725	4.35	2.875	8.525	1.575	3.3	5.575	3.4	5.475
689	5.95	4.825	6.075	4.975	3.825	6.175	6.45	4.825	10.15	5.725		689	4.425	5.45	3.725	3.125	8.525	1.55	3.225	5.6	4.2	5.5
690	2.45	4.825	5.95	4.975	3.675	6.15	6.375	4.775	10.075	5.775		690	4.55	5.4	3.85	3.125	8.875	1.575	3.25	5.575	4.275	5.55
691	3.625	4.825	5.95	4.95	3.65	6.15	7.4	4.875	9.575	5.725		691	4	5.475	3.85	3.1	8.225	1.55	3.15	5.6	4.225	5.725
692	4.95	4.725	6.075	4.975	3.675	6.125	7.5	4.875	9.225	5.725		692	3.525	5.525	5.875	3.375	8.825	1.575	3.2	5.6	3.75	5.475
693	5.425	4.75	6.075	4.975	3.675	6.125	7.625	4.875	9.4	5.725		693	6.75	5.225	3.9	2.825	9.125	1.575	3.05	5.625	3.675	5.475
694	6.375	4.825	6.25	4.975	3.625	6.125	6.9	4.85	9.525	5.725		694	6.975	5.225	3.1	3.125	8.35	1.5	3.175	5.6	3.475	5.475
695	6.75	4.8	6.225	4.975	3.675	6.125	6.85	4.85	10.15	5.75		695	6.9	5.2	3.55	3.15	8.975	1.55	3.1	5.6	3.925	5.475
696	3.5	4.825	6.225	4.975	3.75	6.125	4.875	4.725	9.925	5.775		696	7.525	5.225	3.55	3.15	8.75	1.525	3.25	5.6	4.325	5.45
697	6.125	4.85	6.3	4.95	3.8	6.1	5.15	4.75	10.15	5.725		697	6.225	5.225	3.575	3.125	8.475	1.5	3.25	5.6	3.85	5.525
698	7.075	4.85	6.2	4.95	3.825	6.1	5.15	4.725	8.775	5.8		698	5.7	5.35	3.825	3.15	8.525	1.525	3.25	5.6	3.825	5.525
699	2.5	4.825	6.275	4.95	3.8	6.15	4.975	4.75	2.325	6.375		699	6.625	5.225	3.8	3.125	8.75	1.7	3.475	5.575	4.125	5.725
700	3.9	4.85	6.1	4.975	3.9	6.125	6.325	4.8	2.45	6.4		700	6.225	5.325	3.9	3.125	8.475	1.575	3.725	5.55	4.275	5.75
701	5.425	4.75	6.1	4.975	3.95	6.125	6.125	4.825	2.375	6.35		701	6.95	5.225	3.95	3.125	8.075	1.575	3.5	5.575	4.625	5.775
702	6.175	4.75	6.025	4.95	4	6.125	6.075	4.9	2.125	6.45		702	4.175	5.675	5.925	2.75	6.575	1.6	3.125	5.625	4.3	5.8
703	6.35	4.75	5.975	4.95	4.05	6.125	6.05	5.025	2.975	6.325		703	4.4	5.525	6.1	3.25	8.475	1.475	3.025	5.625	4.35	5.825
704	7.325	4.775	5.975	4.975	4.1	6.125	6.1	5.275	3	6.425		704	4.4	5.45	3.425	3.175	8.475	1.5	2.875	5.625	2.725	6.125
705	6.9	4.875	5.9	4.975	3.95	6.15	6.125	5.275	3.65	6.375		705	4.4	5.375	3.9	3.15	8.85	1.5	2.95	5.625	3.575	6.1
706	4.8	4.9	6.2	4.925	3.925	6.15	6.2	4.8	4	6.35		706	4.675	5.375	4.275	2.85	7.075	1.525	3.05	5.625	4.125	6.1
707	4.625	4.9	6.2	4.925	3.925	6.15	6.35	4.775	3.975	6.3		707	4.6	5.65	3.725	3.175	8.7	1.625	4.575	5.475	4.3	6.1
708	2.25	4.85	6.225	4.95	4	6.15	6.625	4.8	4.2	6.325		708	4.45	5.575	3.825	3.15	8.875	1.625	4.55	5.65	4.1	6.1
709	2.5	4.85	6.225	4.975	4.25	6.15	6.975	4.85	5.325	6.25		709	6	4.925	3.925	3.175	8.625	1.625	6.525	5.375	4.35	6.1
710	2.525	4.875	6.025	4.925	4.35	6.15	7.475	4.875	4.675	6.3		710	6.25	5.25	3.6	3.175	8.75	1.625	6.625	5.375	4.35	6.1
711	3.025	4.85	6.025	4.925	4.375	6.125	5.825	5.75	2.825	6.275		711	6.275	5.25	3.3	3.175	8.9	1.575	6.625	5.375	4.125	6.125
712	3.3	4.85	6.25	4.925	4.625	6.15	6.075	4.825	2.7	6.35		712	6.65	5.25	3.275	3.2	9.1	1.725	6.75	5.375	3.875	6.125
713	3.25	4.85	6.15	4.95	4.65	6.125	6.125	5	2.3	6.35		713	6.675	5.25	4.2	2.95	9	1.575	6.575	5.375	3.3	6.125
714	3.475	4.85	6.175	4.925	5.2	6.1	6.075	4.8	2.375	6.35		714	7.125	5.025	3.925	3.2	8.8	1.6	6.325	5.4	4.175	6.125
715	3.5	4.85	6.15	4.925	5.025	6.125	6.1	5.275	2.3	6.4		715	7.15	5.05	8.35	3.125	8.875	1.6	5.725	5.475	3.675	6.175
716	3.275	4.85	6.175	4.9	2.425	6.1	6.175	4.825	2.325	6.4		716	6.7	5.2	4.05	3.15	8.325	1.6	5	5.475	3.6	6.175
717	3.325	4.85	6.3	4.9	2.325	6.1	6.175	4.8	2.35	6.4		717	7.575	5.2	3.85	3.125	8.3	1.575	4.95	5.475	4.3	6.125
718	3.625	4.85	5.95	5	3.1	6.1	6.2	4.8	2.325	6.375		718	7.575	5.2	3.7	3.15	8.7	1.65	4.575	5.475	4.675	6.15
719	3.525	4.85	6.075	5.45	3.05	6.125	6.4	4.825	2.375	6.425		719	7.575	5.2	4	3.225	8.75	1.625	4.85	5.475	3.625	6.175
720	3.925	4.825	6.475	4.95	2.625	6.1	6.4	4.8	2.425	6.425		720	7.55	5.15	3.875	3.225	8.675	1.625	4.35	5.475	3.9	6.15
721	4.425	4.775	6.075	4.9	3.35	6.1	6.45	4.825	2.45	6.425		721	10.4	5.25	3.85	3.15	8.725	1.625	4.35	5.475	3.5	6.2
722	4.925	4.75	6.25	4.875	3.375	6.1	6.425	4.825	2.85	6.425		722	6.4	5.2	3.475	3.2	8.95	1.65	4.5	5.475	3.675	6.2
723	4.575	4.9	6.3	4.95	3.375	6.15	6.45	4.825	3.275	6.325		723	6.275	5.2	3.575	3.2	8.675	1.625	3.825	5.525	4.7	6.2
724	2.45	4.85	6.175	4.9	3.35	6.175	6.425	4.85	3.125	6.375		724	5.8	4.65	3.475	3.25	8.725	1.625	3.85	5.525	2.9	6.2
725	2.4	4.875	6.3	4.875	3.225	6.15	7	4.85	3.55	6.325		725	4	5.4	3.9	3.2	8.5	1.6	4.175	5.425	3.425	6.275
726	2.8	4.85	6.15	4.875	3.15	6.15	6.85	4.85	2.95	6.425		726	4.425	5.525	3.1	3.225	8.8	1.625	3.375	5.575	3.4	6.275
727	2.7	4.85	6	4.9	3.575	6.15	4.925	4.75	3.125	6.4		727	4.8	5.325	3.05	3.25	8.85	1.625	3.275	5.6	3.35	6.275
728	4.125	4.825	6	4.9	3.625	6.15	4.95	4.75	2.975	6.275		728	5.15	5.275	3.8	3.2	8.95	1.625	3.15	5.6	3.55	6.275
729	4.2	4.825	6.05	4.925	3.575	6.15	4.85	4.775	4.375	6.325		729	6.55	5.275	4.15	3	7.25	1.65	3.25	5.575	3.9	6.25
730	6.275	4.85	6.075	4.925	3.55	6.15	4.925	4.775	4.125	6.3		730	6.475	5.125	3.7	3.275	8.425	1.65	3.425	5.575	4.475	6.25
731	8	4.85	6.2	4.8	3.475	6.125	4.9	4.775	3.875	6.325		731	7.225	5.1	3.725	3.25	8.475	1.65	3.45	5.575	4.5	6.25
732	2.575	4.9	6.35	4.8	3.7	6.15	4.975	4.775	3.875	6.3		732	6.5	5.225	4	3.2	8.9	1.65	3.6	5.55	4.225	6.25
733	2.725	4.9	6.275	4.8	3.725	6.15	6.45	4.8	3.7	6.375		733	6.4	5.275	3.85	3.2	8.75	1.725	3.525	5.55	4.175	6.275
734	3.075	4.875	6.125	4.825	3.7	6.175	6.5	4.825	3.775	6.375		734	6.775	5.15	3.4	3.225	8.75	1.675	3.475	5.575	3.55	6.3
735	3.025	4.9	6.05	4.825	4.05	6.175	6.525	4.825	3.6	6.35		735	6.325	5.175	4.15	2.95	8.375	1.675	3.05	5.625	3.475	6.3
736	2.05	4.875	6.15	4.825	3.95	6.2	6.675	4.8	3.35	6.35		736	7.65	5.05	8.575	3.025	8.475	1.675	3.1	5.6	3.225	6.3
737	4.1	4.875	6.075	4.95	4.05	6.175	6.3	4.8	3.35	6.35		737	6.075	5.25	3.55	3.275	8.75	1.675	2.95	5.625	3.35	6.35
738	5.925	4.85	6.125	4.8	4.025	6.15	6.2	4.8	2.675	6.25		738	5.75	5.05	3.875	3.25	8.725	1.675	5.675	5.35	3.95	6.3
739	6.275	4.875	6.275	4.85	4.05	6.15	6.225	4.8	2.3	6.325		739	6.325	5.075	3.9	3.25	8.2	1.65	7.65	5.275	4.225	6.325
740	2.7	4.9	6.45	4.8	4.05	6.15	6.35	4.775	2.875	6.35		740	5.85	5.1	3.85	3.25	8.475	1.7	3.475	5.6	3.325	6.4
741	2.6	4.875	6.2	4.825	4.025	6.125	6.375	4.775	3.025	6.35		741	6.225	5.175	3.625	3.225	8.275	1.675	3.525	5.6	3.975	6.4
742	2.7	4.875	6.1	4.975	4	6.125	5.975	4.95	3.175	6.375		742	6.35	5.225	3.275	3.275	8.175	1.7	3.4	5.6	3.875	6.425
743	3.075	4.875	6.175	4.8	4.05	6.1	5.925	4.775	3.475	6.325		743	6.55	5.25	2.975	3.275	9	1.7	3.325	5.575	2.85	6.45
744	2.775	4.825	6.4	4.8	4	6.125	6.925	4.825	3.575	6.275		744	4.375	5.675	4.125	3.3	8.875	1.7	2.975	5.65	2.9	6.475
745	2.825	4.85	6.175	4.8	5.05	6.15	7.05	4.825	3.425	6.275		745	4.35	5.625	3.75	3.275	8.85	1.7	3.1	5.625	2.65	6.5
746	7.175	4.875	3.6	4.975	4.475	6.175	7.225	4.825	3.85	6.275		746	4.525	5.65	3.8	3.25	8.5	1.625	3.175	5.625	3.2	6.5
747	3.25	4.9	3.65	4.975	4.6	6.125	7.35	4.85	4.15	6.325		747	6.35	5.175	8.175	2.95	8.575	1.725	3.15	5.625	3.975	6.525
748	3.3	4.9	3.575	5.05	4.475	6.125	7.25	4.7	6.375	6.075		748	6.45	5.175	3.85	3.225	8.7	1.725	3.075	5.625	4.55	6.5
749	3.675	4.875	3.35	5.075	4.425	6.125	6.4	4.775	4.95	6.15		749	6.5	5.2	3.85	3.25	8.725	1.725	3.05	5.625	2.75	6.575
750	5.95	4.925	3.425	5.05	4.35	6.125	6.35	4.75	2.525	6.3		750	6.95	5.125	3.85	3.25	8.05	1.7	3.175	5.6	3.575	6.6
751	6.325	4.925	2.875	5.025	4.225	6.125	7.6	4.85	2.825	6.325		751	4.775	5.1	3.75	3.225	8.125	1.7	3.35	5.6	3.15	6.625
752	5.6	5.4	7	4.625	4.2	6.125	6.3	4.775	2.9	6.3		752	4.625	5.125	3.575	3.25	8.425	1.725	4.85	5.475	2.95	6.625
753	3.15	4.925	5.2	4.775	4.125	6.175	6.375	4.775	2.35	6.325		753	4.85	5.075	3.8	3.225	8.5	1.725	4.775	5.475	2.675	6.675
754	2.85	4.9	6.375	4.75	3.875	6.15	6.15	4.9	2.325	6.35		754	4.275	5.075	3.125	3.3	9.05	1.75	4.675	5.475	2.825	6.675
755	2.975	4.9	6.325	4.75	3.85	6.125	5.85	4.875	2.275	6.35		755	4.275	5.1	3	3.3	8.775	1.725	4.575	5.475	2.5	6.675
756	2.45	4.9	5.9	4.9	3.9	6.15	5.8	4.775	2.175	6.35		756	4.25	5.1	3.725	3.3	9.075	1.725	4.55	5.475	3.75	6.775
757	2.85	4.925	6	4.95	3.95	6.125	5.825	4.775	2.325	6.325		757	4.575	5.1	3.65	3.275	8.85	1.75	4.05	5.5	2.95	6.8
758	2.225	4.9	6.15	4.875	3.95	6.125	5.85	5.675	2.25	6.375		758	5.35	5.025	6.025	3.4	8.5	1.725	4.3	5.475	2.675	6.825
759	4.65	4.975	6.2	4.775	3.675	6.125	5.85	4.775	2.425	6.4		759	5.375	5.025	3.625	3.275	8.825	1.625	6.675	5.425	2.975	7.025
760	6.15	4.825	6.275	4.75	3.725	6.125	6	4.975	2.925	6.375		760	5.95	5.025	3	3.3	8.825	1.75	6.075	5.4	2.875	7.075
761	4.65	4.85	6.175	4.875	3.7	6.125	6.35	4.8	2.9	6.375		761	6.775	5.125	2.825	3.3	8.625	1.775	4.35	5.5	3.3	7.125
762	3.475	4.9	6.05	5.325	3.5	6.1	6.175	4.8	3.075	6.375		762	6.275	5.1	3.675	3.3	8.675	1.8	4.5	5.5	3.475	7.175
763	3.3	4.925	6.1	4.775	3.275	6.125	6.475	4.825	3.45	6.35		763	6.275	5.1	3.825	3.4	8.725	1.8	6.95	5.35	3.65	7.25
764	2.3	4.925	6.125	4.975	2.55	6.075	6.5	4.825	3.6	6.3		764	7.05	5.1	4.275	3.25	8.925	1.8	3.975	5.5	3.475	7.275
765	2.275	4.9	6.025	4.775	2.475	6.075	6.55	4.825	3.4	6.275		765	6.25	5.15	3.825	3.3	8.7	1.775	3.9	5.525	3.375	7.275
766	2.7	4.9	6.5	4.75	2.6	6.1	6.5	4.825	4.1	6.275		766	5.8	5.175	3.8	3.3	8.925	1.8	3.775	5.525	3.375	7.3
767	4.85	4.975	6	4.95	2.875	6.1	6.15	4.775	3.95	6.3		767	4.275	5.65	3.65	3.3	8.95	1.825	3.725	5.525	2.975	7.325
768	6.275	4.925	5.975	4.725	2.95	6.125	6.15	4.775	3.8	6.275		768	4.375	5.6	3.55	3.3	8.6	1.8	3.675	5.55	2.7	7.35
769	6.7	4.95	6.2	4.7	2.975	6.15	7.225	4.825	5.95	6.2		769	4.25	5.625	3.95	3.275	8.325	1.775	3.65	5.55	3.45	7.35
770	6.2	4.925	6.2	4.7	3.25	6.1	6.775	4.825	2.775	6.35		770	4.925	5.3	3.375	3.325	8.55	1.775	3.65	5.55	3.35	7.4
771	6	4.925	6.075	4.825	3.275	6.15	7.175	4.75	2.475	6.25		771	6.3	5.025	3.15	3.325	8.825	1.775	3.25	5.6	3.1	7.425
772	6.45	4.95	6.05	4.775	3.45	6.125	4.85	4.75	2.375	6.3		772	5.65	5.025	8.5	3.075	8.05	1.775	3.275	5.575	3.4	7.425
773	5.625	5.375	4.65	4.775	3.525	6.125	4.8	4.725	5.2	6.225		773	5.825	5.025	3.9	3.45	8.975	1.825	3.275	5.575	3.425	7.5
774	6.975	5.275	4.375	4.8	3.55	6.125	4.975	4.7	4.325	6.25		774	7.025	5.1	4.175	3.125	8.925	1.8	3.325	5.575	3.325	7.55
775	2.225	4.9	4.875	4.725	3.625	6.125	5	4.7	4.175	6.275		775	7.525	5.1	3.05	3.375	8.475	1.8	3.3	5.575	3.3	7.55
776	2.9	4.925	6.85	4.525	3.575	6.125	5.15	4.7	4.5	6.225		776	5.85	4.775	3.425	3.325	9.025	1.85	3.325	5.575	3.375	7.55
777	2.1	4.9	5.65	4.65	3.575	6.15	6.625	4.75	4.5	6.225		777	7.15	5.1	3.475	3.3	9	1.825	3.425	5.575	3.425	7.55
778	2.125	4.9	4.2	4.825	3.725	6.125	6.375	4.775	3.9	6.25		778	6.95	5.2	3.7	3.325	8.8	1.825	3.175	5.6	2.7	7.575
779	2.45	4.925	4.75	4.75	3.725	6.1	6.375	4.775	4.075	6.225		779	4.45	5.6	3.8	3.325	9.1	1.875	2.975	5.625	3.275	7.6
780	2.7	4.925	4.875	4.725	3.8	6.125	6.775	4.775	4	6.25		780	4.525	5.6	3.9	3.325	9.1	1.875	3.075	5.6	3.525	7.625
781	2.925	4.925	5.075	4.7	3.825	6.1	6.475	4.825	3.9	6.25		781	4.575	5.6	3.85	3.325	8.775	1.8	3.1	5.6	3.275	7.625
782	4.425	4.875	4.875	4.675	3.825	6.125	6.15	5.25	3.775	6.3		782	9.3	5.125	3.8	3.325	8.825	1.875	3.075	5.6	3.4	7.8
783	2.25	4.925	4.375	4.75	3.9	6.1	6.15	4.775	3.675	6.325		783	6.525	5.125	3.875	3.45	8.825	1.875	3.375	5.575	3.05	7.825
784	2.95	4.95	5.55	4.6	3.925	6.1	5.95	4.95	3.525	6.3		784	6.775	5.125	3.5	3.375	8.65	1.875	3.575	5.55	2.85	7.85
785	2.775	4.95	4.85	4.675	4.05	6.1	6.925	4.75	3.6	6.275		785	4.35	5.45	4.1	2.925	8.475	1.85	3.325	5.6	2.975	7.85
786	2.55	4.95	4.375	4.7	4.05	6.1	6.775	4.775	3.7	6.25		786	7.725	5.375	2.975	3.4	8.425	1.85	3.15	5.6	3.4	7.875
787	4.6	5	5.45	4.525	4.075	6.1	7.075	4.825	3.55	6.275		787	6.975	5.15	3.45	3.425	8.975	1.925	3.4	5.55	3.1	7.925
788	4.925	5	4.925	4.575	4.15	6.1	6.8	4.825	3.2	6.275		788	6.525	5.125	3.175	3.375	9.025	1.9	3.075	5.6	3.375	8
789	5.95	4.95	4.35	4.65	4.15	6.15	6.25	4.825	3.175	6.3		789	5.1	5.025	3.125	3.375	8.65	1.875	3.325	5.55	3.125	8.1
790	6.85	4.95	5.25	4.5	4.225	6.15	5.85	4.75	3.175	6.3		790	5.05	5.025	3.425	3.35	8.625	1.9	3.375	5.55	3.425	8.1
791	6.875	4.95	5.075	4.5	4.4	6.15	5.85	4.85	2.9	6.325		791	5.425	5.025	3.1	3.4	8.325	1.925	3.4	5.525	3.575	8.1
792	5.6	5.4	4.65	4.45	4.275	6.175	6.075	4.75	2.925	6.3		792	4.425	5.05	3.05	3.4	8.325	1.925	3.6	5.525	3.375	8.2
793	4.475	4.9	4.925	3.25	4.225	6.175	6.15	4.775	3.025	6.275		793	4.3	5.05	3.725	3.375	9.025	1.95	3.675	5.5	3.525	8.2
794	4.45	4.875	4.625	3.225	3.9	6.175	6.275	4.75	4.5	6.25		794	4.55	5.025	3.725	3.375	5.025	2.15	3.575	5.525	4	8.375
795	4.25	4.9	5.275	2.825	3.65	6.175	6.325	4.75	4.175	6.25		795	4.475	5.025	3.8	3.375	5.225	2.125	3.925	5.475	6.825	9
796	4.025	4.925	5.55	2	3.45	6.15	6.375	4.75	4	6.25		796	4.375	5	3.375	3.4	4.9	2.325	3.825	5.5	7.075	8.775
797	3.625	4.925	6	2	3.425	6.15	6.4	4.75	3.9	6.225		797	4.7	5	3.9	3.325	4.125	2.425	3.4	5.55	8.8	8.675
798	3.375	4.925	6.05	2.05	3.45	6.15	6.025	5	3.875	6.25		798	4.725	4.975	4.2	2.875	4.875	2.35	3.475	5.525	10.05	8.6
799	2.4	4.925	5.225	2	4.55	6.125	6	5.1	3.775	6.25		799	5.425	4.975	3.675	3.45	4.2	2.425	3.675	5.5	8.425	8.4
800	2.9	4.95	4.875	2.275	3.85	6.15	7.45	4.825	3.675	6.275		800	5.5	4.95	3.8	3.375	4	2.425	3.75	5.5	2.575	6.45
801	2.725	4.95	6.275	5.9	3.6	6.1	7.075	4.8	3.65	6.275		801	5.075	4.975	3.85	3.375	3.7	2.45	6.7	5.35	4.7	6.45
802	2.975	4.95	6.125	5.75	3.3	6.125	6.95	4.8	3.775	6.3		802	3.1	5.4	3.825	3.375	3.725	2.45	4.35	5.45	2.525	6.175
803	2.225	4.95	6.55	5.725	2.3	6.075	6.025	4.75	3.85	6.275		803	6.1	5.125	3.45	3.4	5.025	2.125	4.825	5.425	3.975	6.1
804	5.75	5.3	5.95	5.65	2.5	6.075	5.825	5.675	3.9	6.25		804	6.275	5.15	3.1	3.425	3.9	2.475	3.975	5.25	4.45	6.075
805	6.35	4.95	6	5.65	2.575	6.075	5.775	4.75	4.075	6.25		805	6.575	5.325	3.825	3.4	4.25	2.475	3.275	5.575	4.575	6.075
806	7.2	4.95	6.075	5.525	2.675	6.075	6.1	4.775	3.6	6.325		806	5.825	5.15	3.675	3.4	3.75	2.5	3.25	5.575	4.025	6.1
807	6.9	4.85	6.1	5.625	2.75	6.05	6.825	4.775	3.5	6.325		807	6.175	5.125	2.9	3.45	3.925	2.5	3.4	5.575	4	6.125
808	6.85	4.85	6.875	5.6	3.025	6.05	6.475	4.75	3.5	6.35		808	6.225	5.125	3.775	3.5	4.125	2.475	3.5	5.55	4.1	6.125
809	6.45	4.85	6.2	5.475	2.725	6.1	6.525	4.725	3.425	6.275		809	6.2	5.125	3.7	3.425	4.15	2.5	3.025	5.625	4.325	6.075
810	5.5	4.825	5.9	5.4	2.675	6.1	6.55	4.85	3.275	6.3		810	6.225	5.225	3.8	3.4	4.025	2.525	3.2	5.575	4.125	6.1
811	4.4	4.9	6	5.25	2.675	6.1	6.125	4.75	3.3	6.3		811	6.35	5.075	3.825	3.375	4.15	2.5	3.225	5.55	3.6	6.1
812	3.125	4.95	6.1	5.275	2.5	6.1	7.275	4.825	3.35	6.325		812	7.1	5.075	4.175	3.1	3.95	2.55	3.25	5.55	3.875	6.075
813	3.375	4.95	6.175	5.375	2.425	6.075	7.275	4.825	3.525	6.275		813	3.55	5.3	3.825	3.375	4.25	2.525	3.2	5.575	4.225	6.075
814	5.925	4.95	6.15	5.35	2.575	6.075	7.525	4.825	3.5	6.25		814	3.85	5.25	3.55	3.475	3.625	2.6	3	5.575	4.275	6.075
815	5.25	4.85	6.125	5.35	3.025	6.125	6.225	4.725	3.45	6.25		815	3.475	5.275	3.775	3.45	4.05	2.575	3.025	5.575	4.425	6.05
816	2.725	4.95	6.25	5.35	3	6.15	5.9	5.15	3.375	6.25		816	4.5	4.975	3.775	3.45	4	2.575	3.05	5.575	4.425	6.05
817	6	5.35	6.35	5.475	3.15	6.15	6	4.875	3.35	6.275		817	4.625	5.025	3.825	3.425	3.8	2.6	3.075	5.575	3.925	6.075
818	6.05	5.3	6.125	5.325	3.2	6.125	6.025	4.925	3.4	6.275		818	4.2	5.025	3.625	3.425	3.65	2.6	2.95	5.6	3.9	6.05
819	5.875	5.375	6.125	5.325	3.175	6.125	6	5.025	3.5	6.275		819	5.2	5	3.325	3.5	4.175	2.625	3.275	5.55	3.875	6.1
820	3.1	5.075	6.175	5.325	3.325	6.15	5.8	4.85	3.55	6.275		820	5.625	4.975	3.2	3.475	4.475	2.6	3.125	5.575	4.1	6.075
821	2.4	4.95	6.1	5.275	3.5	6.15	5.85	4.875	3.525	6.25		821	6.1	5.15	3.825	3.45	4	2.625	3.175	5.575	4.35	6.075
822	3.675	4.95	6.5	5.2	3.425	6.15	6.175	4.7	3.525	6.225		822	6.325	5.175	4	3.425	3.85	2.65	3.225	5.575	4.3	6.075
823	3.8	4.95	6.35	4.875	3.525	6.15	6.175	4.775	3.35	6.25		823	6.65	5.175	3.775	3.425	3.725	2.7	3.05	5.6	3.7	6.05
824	4.2	4.925	6.35	5.075	3.75	6.15	6.275	4.7	3.275	6.25		824	8.45	5.175	3.7	3.425	3.575	2.7	3.475	5.525	3.725	6.075
825	4.75	4.9	6.25	4.9	3.775	6.15	6.325	4.725	3.4	6.25		825	6.125	5.15	3.75	3.425	4.5	2.65	4.125	5.475	2.775	6.05
826	4.85	4.875	6.15	5.025	3.925	6.125	6.5	4.725	3.375	6.25		826	6.05	5.075	4.125	2.925	3.825	2.7	4.125	5.475	2.525	6.05
827	2.7	4.975	6.225	4.975	3.9	6.125	6.475	4.725	3.35	6.25		827	4.125	5.25	3.575	3.425	3.825	2.7	4.05	5.475	3.9	6.025
828	3.05	4.975	6.25	4.95	3.775	6.125	6.75	4.75	3.275	6.275		828	3.75	5.25	3.325	3.45	4.2	2.675	4.425	5.45	3.925	6.025
829	3.25	4.975	5.95	4.75	3.85	6.1	6.875	4.75	3.075	6.3		829	4.575	5.675	3.125	3.475	3.5	2.7	5.225	5.425	4.1	6.05
830	3.275	4.975	6.15	4.825	3.85	6.1	6.725	4.775	3.025	6.3		830	6.625	5.05	5.9	3.45	3.55	2.7	5.85	5.45	5.2	6.025
831	3.575	4.975	5.95	4.9	3.9	6.1	7.625	4.8	3.025	6.3		831	4.75	5	3.85	3.45	4.1	2.725	4.875	5.425	3.525	6.05
832	2.475	4.975	6.475	4.725	3.925	6.1	7.7	4.8	3.025	6.35		832	4.875	5	3.925	3.45	3.7	2.725	3.35	5.55	3.55	6.05
833	2.275	4.975	6.075	4.725	3.9	6.075	9.8	4.9	3.075	6.325		833	4.975	5	3.725	3.475	3.9	2.725	3.575	5.525	3.6	6.05
834	2.25	4.95	6.1	4.925	3.975	6.075	7.6	4.85	2.975	6.3		834	4.825	4.975	8.6	3.3	3.525	2.75	3.225	5.55	3.9	6.05
835	2.15	4.95	5.875	4.9	3.975	6.075	6.375	4.7	2.825	6.35		835	5.65	4.975	3.75	3.6	3.5	2.75	3.25	5.55	3.925	6.025
836	2.375	4.95	6.225	4.725	4.175	6.175	6.725	4.75	2.95	6.275		836	4.2	5	3.775	3.625	3.525	2.725	3.2	5.575	3.8	6.05
837	7.025	4.875	6.375	4.925	4.175	6.15	6.525	4.75	2.8	6.25		837	4.15	5	3.675	3.5	3.75	2.75	3.4	5.55	3.8	6
838	6.575	4.875	5.975	4.75	4.15	6.125	6.275	4.7	2.625	6.375		838	4.35	5	3.6	3.5	3.9	2.75	2.475	5.675	4.025	6.025
839	2.625	4.975	5.975	4.975	4.125	6.125	6.25	4.7	2.55	6.325		839	4.425	5	3.775	3.475	3.575	2.775	2.475	5.65	4.45	6.025
840	2.525	4.975	6.1	4.975	4.075	6.125	5.85	4.825	2.55	6.3		840	4.2	4.975	3.775	3.5	4.475	2.7	3.9	5.5	5.225	5.975
841	2.775	4.975	6.15	4.7	4.025	6.125	5.05	4.65	2.65	6.3		841	4.3	5.05	3.8	3.525	3.675	2.75	3.875	5.5	5.575	5.975
842	2.825	4.975	6.1	4.65	3.925	6.15	5.25	4.65	2.4	6.35		842	4.175	5.05	8.6	3.325	3.45	2.775	6.475	5.35	3.85	6.025
843	2.675	5	6.225	4.65	4.125	6.1	5.275	4.65	2.35	6.35		843	6.275	5.125	5.9	3.625	3.7	2.8	6.125	5.45	4.375	6
844	2.925	5	6.25	4.65	4.35	6.1	5.2	4.65	2.425	6.3		844	6.2	5.1	3.75	3.625	3.95	2.775	5.925	5.45	3.8	6
845	3	5	6.325	4.65	4	6.1	5.525	4.65	2.35	6.3		845	6.325	5.1	3.675	3.475	3.85	2.825	4.95	5.425	3.85	6
846	5.825	5	6.275	4.65	4	6.075	6.675	4.775	2.35	6.275		846	6.3	5.1	3.7	3.5	3.725	2.825	4.65	5.425	4.55	6
847	5.9	4.9	5.95	4.75	3.725	6.1	6.875	4.75	2.275	6.3		847	6.35	5.1	3.275	3.6	3.725	2.825	4.025	5.475	4.1	6.025
848	4.375	4.95	6.175	4.8	3.675	6.125	6.925	4.75	2.275	6.325		848	6.3	5.1	3.625	3.575	3.6	2.825	3.4	5.525	5.1	5.975
849	4.8	4.925	6.075	4.875	3.575	6.1	7.3	4.775	2.3	6.325		849	6.2	4.95	3.6	3.525	3.775	2.85	3.075	5.575	4.85	5.975
850	3.1	5	6.175	4.675	3.6	6.1	7.425	4.775	2.6	6.225		850	7.1	5.025	3.55	3.525	3.525	2.85	3.225	5.55	4.7	5.975
851	3.5	5	7.925	5.8	3.65	6.1	7.35	4.8	4.45	6.05		851	6.075	5.05	5.825	3.125	3.375	2.875	3.2	5.55	4.45	5.975
852	3.825	4.975	9.6	5.7	3.55	6.075	7.25	4.775	4.25	6.275		852	6.3	5.075	2.925	3.625	3.575	2.875	3.05	5.575	4.375	5.975
853	2.475	5	9.525	5.525	5.575	6.1	7.65	4.775	2.875	6.25		853	6.075	5.075	3.025	3.575	3.65	2.875	3.075	5.575	4.1	6
854	4.575	5.05	9.375	5.475	5.45	6.075	5.875	4.725	3.175	6.25		854	6.975	5.1	3.15	3.575	3.525	2.9	3.075	5.575	4.225	6
855	2.35	4.975	7.775	3.3	5.375	6.075	5.925	5.05	2.775	6.25		855	6.575	5.05	3.575	3.55	3.975	2.925	3.1	5.575	4.225	6
856	3.075	5	8.425	3.275	5.3	6.1	5.925	5.025	2.425	6.25		856	6.225	5.1	3.75	3.55	3.575	2.925	3.225	5.55	4.2	6
857	3	5	7.525	3.2	5.225	6.075	5.925	5.025	2.325	6.275		857	6.275	5.075	4.05	3.275	3.575	2.975	3.3	5.55	4.5	6
858	3.175	5	5.9	3.125	3.175	6.075	5.925	4.775	2.425	6.3		858	6.2	5.075	5.975	3.525	3.625	2.975	3.125	5.575	3.925	5.975
859	3.175	5	5.725	3.15	3.15	6.125	6.1	5.15	4.55	5.8		859	6.85	5.025	6.05	3.75	3.725	2.95	3.3	5.55	4.2	5.975
860	3.5	5	5.275	3.525	4.675	6.125	6.275	4.725	5.925	6.05		860	7.2	5.025	3.45	3.6	3.95	2.95	3.3	5.55	3.775	5.975
861	3.025	5	6.175	2.525	4.675	6.1	6.325	4.7	4.725	6.2		861	6.375	5.125	2.9	3.6	3.625	2.975	3.325	5.55	3.675	6
862	3.2	4.975	5.925	2.6	4.5	6.1	6.2	4.75	4	6.25		862	6.175	5.075	3.775	3.55	4.4	2.925	3.325	5.55	3.875	5.975
863	2.325	4.975	5.55	2.725	4.55	6.125	6.9	4.75	4.375	6.2		863	3.45	5.325	3.95	3.6	4.175	2.975	3.35	5.55	3.825	5.975
864	4.725	5.05	7.5	1.875	2.975	6.05	6.7	4.75	4.45	6.2		864	3.525	5.3	3.625	3.625	3.45	3	3.45	5.525	3.5	6
865	7.475	5.025	9.975	2.1	2.8	6.05	6.725	4.75	4.325	6.2		865	4.275	5	3.575	3.725	3.2	3.025	3.325	5.55	4.075	5.975
866	7.225	5.025	9.775	2	2.475	6.05	7.475	4.8	4.325	6.2		866	4.3	4.975	4.075	3.275	3.675	3.025	3.525	5.525	4.2	5.975
867	7.5	5.25	10.025	1.75	2.5	6.05	7.65	4.8	3.85	6.225		867	4.575	4.925	3.775	3.575	3.7	3.025	3.575	5.525	4.3	5.95
868	5.875	5	7.275	2.3	2.75	6.075	8.9	4.825	3.8	6.225		868	4.75	4.925	3.8	3.575	3.425	3.025	3.625	5.5	3.925	5.95
869	7.475	5.025	8.55	2.2	3.275	6.1	6.7	4.7	4.025	6.225		869	4.75	4.95	3.65	3.575	3.6	3.075	3.35	5.55	3.95	5.95
870	5.6	4.875	3.65	5.25	3.575	6.125	6.025	4.675	3.8	6.25		870	4.65	4.975	6.15	3.7	3.85	3.075	3.35	5.55	4.425	5.95
871	5.5	4.9	3.7	5.125	3.475	6.125	6	5.025	3.5	6.25		871	5.7	4.925	3.675	3.6	4.25	3.05	3.4	5.55	4.525	5.95
872	5.5	4.9	3.35	5.125	3.875	6.125	5.875	5.6	3.375	6.275		872	6.225	5.05	3.675	3.65	4.3	2.875	3.425	5.525	4.6	5.95
873	2.675	5	3.325	5.1	3.9	6.125	5.85	4.775	3.625	6.25		873	6.275	5.05	4.15	3.2	3.8	3.075	3.225	5.575	4.9	5.95
874	2.975	5	6.2	5.55	4	6.125	6.1	5.15	3.55	6.25		874	6.325	4.825	3.425	3.7	3.55	3.125	2.975	5.6	4.85	5.925
875	2.8	5	6.375	5.525	4.05	6.15	6.025	5.125	3.55	6.275		875	6.125	5.575	3.025	3.65	3.45	3.125	3	5.6	7.15	5.95
876	2.925	5	9.375	5.725	3.95	6.15	6.35	4.675	3.125	6.3		876	6.225	5	6.175	3.45	3.925	3.125	2.9	5.6	3.55	5.95
877	2.525	4.975	6.525	5.725	4.2	6.05	6.3	4.675	3.225	6.3		877	6.25	5	6.05	3.675	3.675	3.1	3.025	5.6	3.825	5.95
878	2.625	4.975	6.975	5.725	4.15	6.075	6.4	4.675	3.425	6.225		878	6.9	4.975	5.85	3.75	3.625	3.125	3.175	5.575	3.725	5.95
879	2.55	4.975	6.425	5.675	4.05	6.075	6.3	4.725	3.425	6.225		879	4.525	5.2	3.7	3.75	3.125	3.125	3.175	5.575	4.525	5.925
880	2.35	5	6.375	5.45	4.425	6.075	6.55	4.725	3.3	6.275		880	6.475	5.025	3.525	3.75	3.15	3.125	3.175	5.575	4.55	5.95
881	2.675	4.925	5.6	5.525	4.275	6.125	6.675	4.75	2.3	6.275		881	6.175	5.025	3.625	3.625	3.05	3.15	3.1	5.575	4.125	5.95
882	2.375	5	7.975	5.375	3.975	6.1	6.775	4.675	5.5	6.175		882	6.275	5.05	4.125	3.15	3.575	3.175	3.65	5.525	3.925	5.95
883	4.525	5.05	5.575	5.425	3.85	6.1	7.4	4.775	3.25	6.225		883	6.925	5.025	3.575	3.775	3.375	3.2	3.425	5.55	4.075	5.925
884	4.825	5.05	5.625	5.425	3.675	6.125	6.5	4.65	3.225	6.25		884	7.075	4.975	3.35	3.65	3.8	3.2	3.4	5.55	3.975	5.925
885	3.725	4.975	6.325	5.35	3.625	6.125	6.7	4.675	3.175	6.25		885	6.25	5.025	3.8	3.65	3.5	3.2	3.65	5.525	4.475	5.925
886	3.475	5	6.375	5.35	3.85	6.075	6.475	4.7	3.1	6.25		886	6.3	5	3.675	3.625	3.575	3.2	3.625	5.525	4.45	5.925
887	3.4	5	4.275	5.525	3.8	6.075	6.4	4.675	3	6.275		887	6.25	5	3.75	3.625	3.225	3.175	3.2	5.6	3.825	5.925
888	3.275	5	4.05	5.55	3.725	6.075	6.325	4.675	3.575	6.225		888	6.45	4.925	3.5	3.625	3.25	3.2	3.275	5.6	3.925	5.925
889	2.9	5	4.1	5.55	3.725	6.075	6.65	4.725	3.575	6.225		889	6.425	4.825	4	3.525	3.775	3.175	3.125	5.6	3.925	5.925
890	2.975	5	4.05	5.55	3.825	6.05	6.675	4.725	3.5	6.225		890	6.625	4.95	3.75	3.625	3.725	3.225	3.175	5.6	3.95	5.9
891	7.4	5.25	4.125	5.55	3.825	6.05	6.875	4.725	3.45	6.25		891	3.05	5.25	3.4	3.75	3.475	3.225	2.8	5.625	3.625	5.925
892	5.55	4.925	4.125	5.55	3.95	6.05	6.975	4.725	3.375	6.25		892	3.2	5.275	3.275	3.675	3.025	3.225	2.775	5.625	3.575	5.95
893	4.85	4.95	4.25	5.55	3.7	6.05	6.925	4.75	3.45	6.275		893	3.2	5.275	3.05	3.65	4.125	3.25	2.775	5.675	4.525	5.9
894	4.95	4.95	4.15	5.55	3.625	6.075	7.15	4.75	2.575	6.225		894	3.225	5.25	2.975	3.925	3.65	3.25	2.95	5.35	4.475	5.925
895	4.875	4.95	4.2	5.55	3.6	6.075	6.45	4.725	2.525	6.225		895	3.1	5.225	4.15	3.25	3.575	3.25	2.375	5.675	3.85	5.925
896	5.275	4.95	4.375	5.525	3.575	6.075	5.9	5.1	2.425	6.275		896	3.325	5.25	3.525	3.675	3.175	3.25	4.025	5.75	4.2	5.925
897	3.8	5	3.775	5.525	3.4	6.1	5.975	5.175	2.375	6.225		897	3.675	5.2	3.575	3.8	3.575	3.25	3.95	5.1	4.3	5.925
898	3.4	5.025	3.875	5.525	5.3	6.075	5.85	4.825	2.225	6.3		898	6.175	5.025	6	3.65	3.975	3.25	3.9	5.125	3.425	5.925
899	3.375	5.025	3.7	5.55	4.65	6.125	6.075	4.675	2.225	6.325		899	6.2	5	6	3.75	3.775	3.25	3.85	4.975	3.875	5.925
900	3.175	5.025	4.075	5.5	4.525	6.125	6.35	4.7	2.05	6.325		900	6.225	5.025	3.25	3.775	3	3.225	4	5.4	3.95	5.925
901	3	5.025	5.675	5.35	4.625	6.125	7.625	4.775	2.25	6.325		901	6.45	4.975	3.2	3.8	2.95	3.25	5.9	5.375	2.9	5.9
902	2.95	5.025	5.6	5.35	5.4	6.075	7.45	4.775	2.275	6.375		902	4.05	4.925	3.725	3.65	3.45	3.25	5.975	5.375	2.925	5.925
903	3.075	5.025	2.65	5.7	5.2	6.075	7.175	4.725	3.4	6.275		903	4.325	4.925	3.75	3.7	3.475	3.3	5.8	5.575	3.525	5.9
904	2.675	5.025	2.65	5.7	5.2	6.075	6.65	4.625	3.35	6.3		904	4.225	4.925	3.9	3.425	3.4	3.3	4.4	5.625	3.275	5.95
905	2.6	5.025	2.8	5.675	5.025	6.1	6.725	4.7	3.6	6.25		905	4.525	4.9	3.6	3.7	3.425	3.3	3.85	5.05	3	5.9
906	2.55	5	2.975	5.65	5	6.05	6.875	4.725	3.7	6.25		906	4.625	4.9	3.65	3.675	3.95	3.3	6.45	5.325	3.225	5.9
907	2.425	5	3.075	5.625	4.725	6.125	6.275	4.675	3.425	6.3		907	4.375	4.9	3.65	3.725	3.4	3.3	5.275	5.4	3.775	5.875
908	2.775	5.025	3.15	5.625	4.425	6.125	6.275	4.675	3.45	6.3		908	4.45	4.875	3.625	3.725	3.45	3.325	5.05	5.4	3.5	5.9
909	4.475	5.075	2.9	5.65	4.325	6.125	6.375	4.65	3.525	6.275		909	5.025	4.85	3.325	3.8	3.425	3.325	4.975	5.4	3.625	5.9
910	2.925	5.025	2.725	5.7	4.7	6.05	5.925	5.05	3.525	6.3		910	4.975	4.875	3.35	3.825	3.65	3.325	5.05	5.4	3.775	5.9
911	3.1	5.025	2.725	5.7	4.45	6.075	5.85	4.8	3.675	6.3		911	5.325	4.85	3.5	3.85	3.7	3.325	4.725	5.4	3.85	5.9
912	3.075	5.025	2.9	5.675	4.45	6.05	5.75	5.625	3.625	6.325		912	5.7	4.85	3.45	3.875	3.35	3.325	4.775	5.4	3.8	5.9
913	3.275	5.025	3.375	5.575	4.175	6.05	5.975	5.175	3.925	6.225		913	4.3	5.225	3.825	3.7	3.325	3.35	4.9	5.4	4.175	5.9
914	3.2	5.025	3.45	5.575	4.15	6.05	6.075	4.85	4.1	6.225		914	4.55	5.625	3.425	3.775	2.95	3.35	4.65	5.4	4.25	5.875
915	3.125	5	3.525	5.55	4.2	6.075	5.925	5	3.8	6.2		915	2.95	5.275	3.475	3.875	3.875	3.35	4.75	5.4	3.975	5.9
916	2.325	5	3.6	5.55	4.175	6.075	6.575	4.7	4.975	6.2		916	2.9	5.225	3.575	3.85	3.4	3.4	4.65	5.4	3.825	5.925
917	2.875	5.025	3.675	5.55	4.25	6.075	7.45	4.75	2.3	6.225		917	3.375	5.275	5.675	3.75	3.725	3.4	3.925	5.45	5.775	5.85
918	3.35	5.025	3.7	5.55	4.275	6.075	7.15	4.725	2.4	6.225		918	3.325	5.15	5.95	3.9	3.725	3.4	4.3	5.425	4.3	5.925
919	4.425	5.475	3.75	5.525	4.175	6.1	8.55	4.375	3	6.25		919	3.15	5.15	5.8	3.675	3.225	3.4	3.675	5.475	4.35	5.875
920	4.6	5.075	3.75	5.525	4.225	6.15	6.675	4.7	3.125	6.225		920	3.3	5.15	3.475	3.8	3.7	3.425	3.875	5.45	4.675	5.875
921	4.3	5.05	3.75	5.525	3.875	6.15	6.475	4.675	3.175	6.2		921	3.775	5.15	3.675	3.7	3.175	3.425	3.225	5.525	4.65	5.875
922	4.7	5.075	3.675	5.55	3.675	6.125	6.575	4.7	3.225	6.2		922	3.125	5.225	3.525	3.85	3.125	3.425	3.15	5.525	4.95	5.85
923	4.325	5.025	3.575	5.55	3.65	6.125	6.525	4.7	3.375	6.2		923	3.65	4.95	3.75	3.75	3.55	3.45	3.175	5.525	4.9	5.85
924	5.725	5.325	3.925	5.525	3.7	6.1	6.325	4.65	3.375	6.2		924	3.65	5.2	6	4.175	2.825	3.45	3.075	5.55	4.15	5.875
925	6.15	4.925	4.075	5.5	3.75	6.1	6.375	4.675	3.475	6.175		925	3.15	5.25	3.675	3.95	3.9	3.475	3.2	5.525	4.15	5.85
926	3.275	5.025	3.975	5.525	3.7	6.1	5.825	4.775	3.525	6.2		926	3.05	5.275	3.625	3.825	3.675	3.475	3.125	5.55	3.85	5.875
927	3.25	5	3.95	5.525	3.675	6.075	5.825	4.775	3.375	6.2		927	3.25	5.25	3.625	3.8	3.675	3.475	3.2	5.525	3.95	5.85
928	4.35	5.075	3.825	5.525	3.5	6.075	5.925	5	3.175	6.25		928	3.55	5.225	3.7	3.775	3.25	3.475	3.15	5.55	4.35	5.9
929	3.625	5.05	4.3	5.475	3.575	6.1	5.975	5.125	3.225	6.25		929	3.625	5.125	3.6	3.775	3.4	3.475	3.15	5.55	3.25	5.875
930	2.675	5.025	2.475	5.675	3.6	6.1	6.075	4.8	3.3	6.225		930	3.675	5.125	3.5	3.95	2.975	3.475	3.175	5.525	3.4	5.875
931	2.475	5.05	2.425	5.7	3.55	6.075	7.2	4.725	3.425	6.2		931	3.725	5.125	3.675	3.8	2.975	3.5	3.15	5.55	4.625	5.875
932	2.6	5.05	2.65	5.675	3.525	6.075	7.2	4.75	3.675	6.175		932	3.775	5.125	3.45	3.875	2.775	3.5	3.3	5.525	2.775	5.875
933	2.725	5.05	2.925	5.625	3.65	6.05	7.5	4.725	3.5	6.25		933	3.675	5.125	3.325	3.9	3.125	3.5	3.35	5.5	3.25	5.85
934	2.825	5.05	2.7	5.65	3.775	6.05	6.15	4.7	3.525	6.25		934	3.8	5.1	2.95	3.9	3.9	3.525	3.425	5.5	3.25	5.85
935	2.8	5.05	2.675	5.65	3.8	6.05	5.05	4.575	3.55	6.25		935	3.825	5.25	3.525	3.825	3.075	3.575	3.575	5.5	3.125	5.85
936	3	5.05	2.725	5.65	3.8	6.075	5.1	4.575	3.5	6.25		936	6.075	4.975	3.625	3.825	3.125	3.55	3.675	5.475	3.175	5.85
937	3.125	5.05	3.425	5.55	3.8	6.075	5.1	4.575	3.65	6.2		937	6.125	5	3.75	3.8	3.25	3.55	3.625	5.475	3.475	5.85
938	2.95	5.05	3.35	5.55	3.875	6.075	5.375	4.575	3.7	6.2		938	6.125	5	3.775	3.8	3.875	3.575	3.275	5.525	3.475	5.85
939	3.05	5.05	3.475	5.55	3.925	6.075	5.475	4.575	3.675	6.2		939	6.2	5	3.225	3.825	3.7	3.6	3.35	5.525	2.725	5.85
940	2.4	5.05	3.425	5.55	3.925	6.075	6.225	4.8	3.275	6.25		940	6.25	5	3.225	3.975	2.85	3.6	3.35	5.525	3.025	5.875
941	3.025	5.05	3.55	5.525	4.075	6.075	5.75	4.65	3.2	6.225		941	6.325	5.025	3.525	3.975	2.825	3.6	3.4	5.525	3.4	5.9
942	3.075	5.05	4.075	5.475	4.1	6.05	6.075	5.1	3.15	6.225		942	6.375	5	3.525	3.85	3.625	3.625	3.3	5.525	3.35	5.875
943	3.725	5.05	4.225	5.45	3.9	6.05	6.275	4.525	3.525	6.275		943	6.45	4.975	3.575	3.85	3.175	3.65	3.2	5.55	4.1	5.825
944	3.75	5.025	3.95	5.475	3.85	6.075	6.325	4.675	3.675	6.25		944	6.425	4.95	3.4	3.8	3.45	3.65	3.175	5.55	3.85	5.85
945	3.05	5.05	3.825	5.5	4.475	6.075	6.35	4.675	3.525	6.275		945	4.775	5.65	3.625	3.85	3.825	3.7	3.075	5.55	3.1	5.85
946	3.3	5.05	3.875	5.5	3.225	6.05	6.475	4.675	3.625	6.275		946	4.65	5.75	5.6	3.875	2.825	3.675	3.025	5.55	3	5.9
947	5.675	5.325	4.025	5.475	3.375	6.1	6.25	4.675	3.725	6.275		947	4.525	5.3	5.55	3.9	3.65	3.675	3.05	5.55	3.95	5.825
948	6.1	4.95	3.875	5.5	3.35	6.1	6.325	4.675	2.65	6.275		948	4.125	4.875	5.925	3.85	3.55	3.675	2.975	5.55	3.475	5.825
949	6.075	4.95	4.075	5.475	3.25	6.1	6.175	4.675	2.675	6.275		949	3.7	4.9	5.625	3.975	3.8	3.675	2.875	5.575	4.15	5.8
950	5.425	4.975	3.85	5.5	3.225	6.1	6.15	4.675	2.75	6.275		950	5.2	4.825	3.175	3.8	2.7	3.7	2.8	5.575	3.125	5.825
951	4.65	5	4.625	5.425	3.15	6.075	7.325	4.725	2.675	6.3		951	4.575	4.825	3.4	3.75	3.05	3.75	3	5.55	2.775	5.85
952	4.275	5.025	4.675	5.4	3.075	6.1	7.025	4.725	2.7	6.275		952	4.775	4.825	2.95	3.85	2.95	3.725	2.975	5.55	2.975	5.825
953	4.675	4.975	4.75	5.4	2.925	6.1	6.5	4.65	4	6.175		953	4.675	4.825	3.575	3.875	3.2	3.75	3.075	5.55	3.125	5.8
954	4.225	5.025	4.025	5.475	2.85	6.05	6.075	4.75	3.725	6.225		954	4.6	4.825	5.675	3.85	2.9	3.775	3.05	5.55	3.325	5.825
955	3.45	5.05	4.425	5.425	2.9	6.025	6	4.775	3.9	6.2		955	9.925	5.125	6.525	3.8	3.425	3.8	3.1	5.55	3.775	5.825
956	3.1	5.05	5.3	5.35	2.5	6.05	6.25	4.625	8.25	5.75		956	6.25	4.975	3.175	3.975	3.375	3.8	2.9	5.6	2.9	5.775
957	3.175	5.05	5.525	5.325	2.575	6.075	6.275	4.525	4.075	6.225		957	6.225	4.95	2.625	3.875	3.175	3.8	2.875	5.625	2.825	5.775
958	2.425	5.025	5.925	5.3	2.35	6.075	6.125	4.675	2.3	6.275		958	6.325	4.95	5.75	3.9	3.15	3.775	3	5.575	2.8	5.775
959	2.625	5.025	5.975	5.3	2.25	6.05	6.1	4.7	2.25	6.25		959	4.425	5.55	5.7	3.8	2.7	3.8	3.075	5.575	3	5.775
960	3.175	5.05	5.875	5.3	2.725	6.025	6.15	5.1	2.175	6.275		960	3	5.2	3.3	4.05	3.55	3.775	2.95	5.55	6.175	5.625
961	2.95	5.025	3.75	5.5	2.425	6.05	5.85	4.875	2.6	6.25		961	3.275	5.2	2.8	3.9	3.475	3.825	3.35	5.525	6.1	5.625
962	7.7	4.675	3.7	5.525	2.425	6.05	5.85	4.775	2.95	6.225		962	3.375	5.175	3.7	3.875	3.65	3.85	2.725	5.625	6.575	5.625
963	4.65	5	4.025	5.475	2.475	6.05	6.275	4.625	2.9	6.25		963	3.45	5.15	3.725	3.875	3.2	3.85	2.775	5.625	9.8	5.625
964	3.825	5.025	3.6	5.525	2.35	6.075	6.675	4.675	2.725	6.3		964	3.55	5.15	2.525	3.9	3.025	3.9	3.1	5.575	8.9	5.625
965	3.15	5.05	3.575	5.525	2.525	6.075	6.95	4.675	2.95	6.25		965	3.125	5	3.725	3.875	3.25	3.9	3.125	5.575	6.45	5.475
966	3.175	5.05	3.6	5.525	2.75	6.075	6.825	4.675	3	6.275		966	3.725	5.325	3.475	3.925	3.2	3.9	2.475	5.625	4.3	5.55
967	2.7	5.05	3.4	5.55	2.725	6.075	6.875	4.6	3.15	6.275		967	3.75	5.075	3.25	4	3.325	3.95	2.625	5.6	4.275	5.55
968	3.275	5.05	3.175	5.575	2.975	6.025	5.125	4.55	3.2	6.275		968	3.825	5.225	2.575	3.925	3.175	3.95	2.75	5.575	4.575	5.525
969	2	5.025	3.55	5.525	2.725	6.05	5.125	4.5	3.225	6.25		969	3.875	5.225	5.7	3.95	2.925	3.975	2.775	5.575	4.375	5.5
970	5.675	5.35	3.8	5.5	2.925	6.075	4.975	4.575	3.175	6.25		970	3.575	5.075	5.8	3.95	3.225	4	2.875	5.575	4.45	5.525
971	5.675	5.7	3.95	5.475	3.225	6.1	5.225	4.5	3.225	6.2		971	6.475	4.95	6.45	3.825	2.825	4	2.975	5.55	4.45	5.525
972	5.85	5.05	3.15	5.575	3.425	6.1	6.2	4.65	3.35	6.225		972	7.25	4.9	3.4	3.95	3.475	3.925	3	5.55	4.575	5.525
973	6.725	5.45	3.45	5.525	3.3	6.075	6.175	4.675	3.475	6.2		973	6.3	4.95	3.675	3.85	3.025	4.075	2.925	5.575	4.2	5.525
974	5.125	4.975	3.55	5.5	3.45	6.05	6.35	4.85	3.475	6.2		974	4.6	4.85	3.625	3.9	3.2	4.175	3	5.55	4.075	5.525
975	5.125	4.975	3.6	5.5	3.5	6.075	6.9	4.675	3.5	6.225		975	4.35	4.825	2.2	3.925	2.95	4.175	3.05	5.55	4.175	5.525
976	4.425	5	3.9	5.45	3.6	6.1	6.975	4.675	3.45	6.225		976	4.8	4.825	5.55	4	2.975	4.2	3.025	5.55	4.3	5.525
977	3.875	5.025	4.05	5.45	3.725	6.125	6.025	4.825	3.45	6.225		977	5.225	4.8	3.025	3.925	3.4	4.25	3.075	5.55	4.425	5.5
978	3.65	5.05	3.95	5.45	3.85	6.15	7.15	4.7	3.6	6.2		978	5.45	4.775	3.25	3.95	3.275	4.3	3.2	5.525	4.4	5.5
979	3.425	5.05	3.7	5.475	3.95	6.15	5.8	5.55	3.675	6.2		979	6.45	4.975	3.65	3.925	3.25	4.825	3.25	5.525	4.625	5.5
980	3.675	5.05	3.625	5.5	3.775	6.05	5.85	5.75	3.675	6.175		980	6.675	4.975	3.6	3.95	3.375	4.425	3.325	5.525	3.9	5.5
981	3.15	5.05	3.725	5.475	3.875	6.05	5.85	4.85	3.575	6.2		981	6.8	4.975	6.125	3.575	2.3	4.5	3.175	5.525	3.95	5.5
982	3.175	5.05	3.825	5.475	3.875	6.05	5.9	5.025	3.725	6.175		982	6.3	4.95	6.225	3.575	3.05	4.45	3.125	5.55	4.375	5.475
983	3.325	5.05	3.9	5.45	3.85	6.05	5.975	4.9	3.75	6.2		983	6.35	4.9	3.425	4	3.05	4.45	3.225	5.525	4.475	5.475
984	3.325	5.05	3.625	5.5	3.775	6.05	6.3	4.575	3.75	6.2		984	2.925	5.2	6.3	3.825	2.75	4.475	3.35	5.5	3.525	5.525
985	3.6	5.05	3.675	5.475	3.75	6.05	6.575	4.65	3.75	6.175		985	3.1	5.175	5.95	3.8	2.625	4.475	3.45	5.5	4	5.5
986	3.325	5.05	3.475	5.525	4	6.1	6.5	4.575	3.875	6.175		986	3.15	5.2	3.675	3.95	2.4	4.525	3.275	5.525	3.975	5.5
987	3.075	5.05	3.375	5.525	4.075	6.1	6.625	4.575	3.85	6.175		987	3.625	4.9	3.65	3.975	2.65	4.5	3.375	5.525	4.025	5.5
988	3.025	5.05	3.375	5.525	4.025	6.075	6.675	4.65	3.9	6.175		988	3.3	5.15	3.625	3.975	2.425	4.525	3.375	5.525	4.175	5.5
989	2.825	5.05	3.5	5.5	3.9	6.075	6.225	4.6	4	6.175		989	3.2	5.175	3.65	4	2.05	4.575	3.375	5.525	4	5.475
990	2.925	5.05	2.375	5.675	3.875	6.1	5.275	4.525	3.925	6.225		990	3.3	5.175	3.525	4	2.4	4.575	3.2	5.525	4.025	5.475
991	2.475	5.05	2.75	5.6	4.125	6.1	5.225	4.5	4.025	6.175		991	3.55	5.1	2.45	4.025	2.075	4.6	3.225	5.525	3.8	5.475
992	2.675	4.925	2.8	5.6	4.125	6.075	5.575	4.525	4.125	6.175		992	4.55	5.35	6.475	5.875	5.3	4.225	3.1	5.55	4.3	5.475
993	3.05	4.975	3.125	5.55	4.35	6.075	6.125	4.675	4.05	6.175		993	4.55	5.55	6.7	5.825	4.6	4.275	3.1	5.55	4.25	5.475
994	2.75	5	2.9	5.6	5.75	6.075	6.075	4.675	4.175	6.2		994	6.6	4.9	6.825	5.825	2.3	4.625	3.275	5.525	4.3	5.475
995	2.825	5.05	2.8	5.6	4.925	6.075	5.4	4.65	4.5	6.175		995	6.075	4.925	6.75	5.825	6.575	4.425	3.225	5.525	4.525	5.475
996	2.85	5.05	2.7	5.625	4.575	6.075	5.25	4.65	2.75	6.15		996	6.325	4.95	6.9	5.825	5.9	4.425	3.25	5.525	4.6	5.475
997	1.825	5.025	2.85	5.6	4.35	6.15	5.275	4.65	2.975	6.125		997	6.625	4.9	7.175	5.4	5.325	4.475	3.25	5.525	4.25	5.5
998	4.35	5.65	2.9	5.6	4.1	6.125	5.1	4.65	3.325	6.2		998	6.2	4.925	6.95	5.725	5.875	4.35	3.45	5.5	4.2	5.5
999	4.7	5.675	2.975	5.6	3.7	6.05	7.725	4.6	2.85	6.15		999	6.35	4.875	4.475	5.825	6	4.35	3.35	5.525	4.25	5.5
1000	6.95	5.075	2.625	5.625	3.725	6.075	5.825	4.825	2.75	6.15		1000	6.275	4.85	6.95	5.725	5.8	4.3	3.275	5.525	4.075	5.5
1001	5.475	4.975	3.1	5.55	3.7	6.1	6.05	4.775	2.6	6.2		1001	7.1	4.825	6.9	5.725	5.175	4.3	3.25	5.55	4.05	5.5
1002	5.575	5.55	3.05	5.575	3.575	6.075	6.175	4.6	2.55	6.2		1002	4.775	4.925	6.7	5.725	5.55	3.925	3.225	5.55	3.525	5.5
1003	2.4	5.05	2.975	5.575	2.575	6.05	6.2	4.6	2.5	6.175		1003	4.8	5.2	9.5	5.65	3.1	3.075	3.225	5.525	3.575	5.475
1004	2.325	5.075	3.225	5.55	3	6	6.1	4.6	2.5	6.225		1004	3.875	5.1	9.525	5.65	3.825	2.95	3.65	5.475	3.825	5.475
1005	2.675	5.075	3.175	5.55	3.45	6.05	6.2	4.575	2.45	6.225		1005	3.35	5.125	9.225	5.65	7.275	2.425	3.7	5.475	4.1	5.475
1006	2.975	5.075	3.125	5.55	3.1	6.1	6.25	4.575	2.35	6.25		1006	3.4	5.125	9.55	5.625	7.125	2.45	3.775	5.475	4.025	5.475
1007	3.075	5.075	2.975	5.575	3.45	6.1	6.4	4.6	2.125	6.275		1007	3.025	5.1	10.575	5.625	7.425	2.425	4.05	5.45	3.85	5.475
1008	3.175	5.075	3.35	5.525	3.475	6.1	6.4	4.575	2.125	6.3		1008	3.075	5.1	6.55	5.6	7.025	2.45	4.275	5.425	3.875	5.475
1009	3.55	5.075	3.425	5.5	3.925	6.125	6.4	4.65	2.425	6.3		1009	3.25	5.15	5.9	5.625	7.25	2.425	4.05	5.45	3.85	5.475
1010	3.575	5.075	3.55	5.5	3.775	6.125	6.525	4.625	2.575	6.275		1010	4.625	4.775	5.975	5.625	8.175	2.375	3.95	5.45	3.85	5.475
1011	3.75	5.075	3.675	5.475	3.8	6.075	6.1	4.625	2.6	6.325		1011	4.425	4.8	6.15	5.625	7.525	2.4	4.025	5.45	4.025	5.475
1012	3.7	5.075	3.675	5.475	3.8	6.075	7.65	4.675	2.775	6.25		1012	4.75	4.775	6.575	5.6	7.6	2.375	4.125	5.425	3.95	5.475
1013	3.35	5.075	3.725	5.475	3.725	6.075	6.45	4.6	2.95	6.25		1013	4.2	4.825	6.75	5.6	7.05	2.375	4.525	5.4	4.05	5.475
1014	3.45	5.075	3.95	5.45	3.8	6.075	6.425	4.6	3.05	6.2		1014	5.9	4.9	6.825	5.6	7.075	2.375	4.975	5.4	4.075	5.475
1015	3.125	5.075	3.525	5.5	3.9	6.075	6.3	4.6	3.025	6.2		1015	3.95	5.175	7.175	5.6	6.975	2.4	4.775	5.4	4.325	5.475
1016	4.75	5.025	3.25	5.55	4.075	6.05	6.125	5.2	3.125	6.2		1016	3.75	5	6.875	5.6	7.275	2.35	5.15	5.4	4.35	5.475
1017	5.925	5.1	3.4	5.525	4.05	6.075	6.075	5.125	3.175	6.2		1017	3.675	5.025	6.775	5.6	7.725	1.85	6.1	5.425	4.35	5.45
1018	6.25	5.1	3.325	5.525	4.175	6.05	6.725	4.65	3.05	6.25		1018	3.275	5.1	6.475	5.625	7.075	2.325	6.05	5.35	4.375	5.45
1019	8.125	5.15	3.375	5.525	4.275	6.05	6.3	4.575	3.225	6.25		1019	3.125	5.125	6.575	5.625	7.025	2.325	6.025	5.35	4.25	5.45
1020	3.15	5.025	2.7	5.625	4.275	6.05	6.275	4.575	3.2	6.25		1020	4.625	5.525	4.825	5.675	7.7	2.3	6.4	5.325	4.275	5.45
1021	3.3	5.05	2.6	5.625	4.225	6.05	6.3	4.575	3.275	6.225		1021	6.3	4.9	3.025	5.65	7.125	2.5	6.95	5.325	4.1	5.475
1022	2.5	5.075	2.525	5.65	4.45	6.125	6.45	4.575	3.3	6.2		1022	6.425	4.825	2.725	5.625	7.25	2.375	4.925	5.425	4.075	5.475
1023	2.575	5.075	2.475	5.65	3.7	6.075	6.575	4.55	3.375	6.225		1023	6.375	4.9	3.05	5.65	7.1	2.3	4.25	5.575	4.175	5.45
1024	2.5	5.075	4.2	5.425	3.625	6.075	6.8	4.55	3.45	6.225		1024	7.525	4.85	3.05	5.65	7.05	2.3	3.975	5.175	4.2	5.475
1025	2.95	5.075	4.25	5.425	3.75	6.05	6.425	4.55	3.45	6.25		1025	4	4.825	2.55	5.6	7.125	2.3	3.85	5.075	4.225	5.45
1026	2.725	5.075	4.35	5.4	3.75	6.05	6.325	4.55	3.45	6.175		1026	4.025	4.85	7.725	5.6	7.125	2.175	4.025	5.725	4.575	5.425
1027	2.85	5.075	5.675	5.3	3.875	6.05	6.05	4.9	3.275	6.175		1027	4.5	4.75	7.9	5.5	7.525	2.325	3.625	5.475	4.525	5.45
1028	2.825	5.075	5.75	5.3	3.725	6.025	6.825	4.625	3.4	6.175		1028	4.475	4.775	3.275	5.45	7.225	2.225	3.15	5.55	2.925	5.45
1029	2.85	5.075	5.625	5.3	3.675	6.025	7	4.625	3.6	6.175		1029	4.025	5.025	3.25	5.45	7.25	2.225	3.175	5.55	3.2	5.45
1030	2.725	5.075	3.75	5.475	3.825	6.025	7.225	4.65	3.65	6.175		1030	3.625	5.1	3.225	5.4	7.125	2.2	3.55	5.5	3.225	5.45
1031	2.6	5.075	3.4	5.525	5.025	6.075	4.925	4.5	3.6	6.225		1031	3.225	5.15	3.175	5.375	7.15	2.25	3.45	5.525	3.275	5.45
1032	2.975	5.075	3.7	5.475	2.95	6	5	4.475	3.4	6.275		1032	3.325	5.125	3.5	5.05	6.8	2.25	5.2	5.4	3.325	5.475
1033	3.025	5.075	3.775	5.475	2.825	6	5.25	4.475	3.075	6.275		1033	2.975	5.15	3.45	5.425	7.275	2.175	5.575	5.4	3.6	5.45
1034	3.45	5.075	2.625	5.6	2.975	6.025	5.25	4.475	3.7	6.2		1034	3.075	5.125	3.375	5.425	7.375	2.175	4.75	5.4	3.675	5.45
1035	3.175	5.075	2.625	5.6	2.75	6.05	5.3	4.475	3.85	6.225		1035	4.7	4.95	3.6	5.2	7.35	2.225	4.5	5.4	3.575	5.45
1036	3.15	5.075	2.65	5.6	2.625	6.025	5.35	4.5	3.85	6.175		1036	4.55	5.65	3.175	5.35	7.825	1.825	4.6	5.4	3.425	5.45
1037	2.25	5.075	2.9	5.55	2.6	6.025	5.15	4.5	4.025	6.175		1037	6.125	4.875	4.425	5.35	7.2	2.1	4.825	5.4	3.45	5.45
1038	2.125	5.075	2.725	5.575	2.675	6.025	5.575	4.5	3.9	6.275		1038	6.2	4.9	4.5	5.325	8.1	2.1	4.825	5.4	3.675	5.45
1039	2.375	5.075	2.75	5.575	2.425	6.025	6.325	4.575	5.1	6.15		1039	6.35	4.875	4.475	5.425	8.225	2	5.1	5.4	3.675	5.45
1040	2.4	5.075	2.725	5.575	2.475	6.025	7.6	4.65	4.625	6.15		1040	6.45	4.875	4.6	5.55	8.7	2	5.125	5.4	3.725	5.45
1041	2.925	5.075	2.625	5.6	2.5	6.025	7.55	4.65	3.1	6.275		1041	6.3	4.85	6.35	5.175	8.975	1.975	4.95	5.4	3.775	5.45
1042	3.8	5.075	3.1	5.55	2.55	6.05	7.275	4.55	3.025	6.275		1042	4.65	5.675	6.05	5.2	8.55	2.075	4.7	5.4	3.85	5.45
1043	3.725	5.075	3.2	5.525	3.4	6.025	7.625	4.55	4.15	6.15		1043	4.925	5.15	6.475	5.175	7	2.125	4.3	5.425	4	5.45
1044	3.475	5.075	3.475	5.475	3.45	6.025	6.925	4.6	4.25	6.125		1044	4.75	4.975	6.575	5.175	7.3	2.45	4.125	5.425	4.625	5.45
1045	3.1	5.075	3.475	5.475	3.45	6.05	7.05	4.6	3.975	6.15		1045	7.075	4.8	6.525	5.2	7	2.6	3.875	5.45	4.525	5.45
1046	3.45	5.075	3.45	5.475	3.475	6.075	6.975	4.6	3.9	6.15		1046	6.225	4.85	6.5	5.225	7.15	2.6	3.875	5.45	4.525	5.45
1047	3.075	5.075	3.775	5.45	3.55	6.075	7.325	4.625	3.9	6.15		1047	6.55	4.925	6.275	5.225	7.15	2.5	3.775	5.475	4.175	5.475
1048	3.075	5.075	3.725	5.45	3.525	6.05	6.8	4.575	4.05	6.15		1048	7.025	4.8	6.2	5.25	7.45	2.35	3.6	5.475	4.1	5.475
1049	3.425	5.075	3.675	5.45	3.625	6.05	6.55	4.575	3.9	6.2		1049	6.425	4.875	6.95	5.225	7.375	2.525	3.725	5.475	3.975	5.475
1050	4.725	5.025	3.875	5.425	3.575	6.025	6.55	4.575	3.575	6.2		1050	6.35	4.875	6.95	5.225	7.075	2.5	3.625	5.475	4	5.475
1051	3.15	5.1	3.15	5.55	3.7	6.025	6.35	4.55	3.575	6.2		1051	6.325	4.85	6.55	5.225	7.275	2.7	3.625	5.475	4.2	5.475
1052	3.125	5.1	4.175	5.4	3.8	6.05	6.4	4.55	3.45	6.2		1052	2.9	5.05	6.475	5.25	7.425	2.675	3.7	5.475	4.15	5.475
1053	2.625	5.1	4.275	5.4	3.7	6.05	6.2	4.525	3.45	6.175		1053	3.45	5.075	6.6	5.25	7.325	2.675	3.85	5.45	3.6	5.5
1054	2.575	5.1	4.375	5.375	3.75	6.05	6.05	4.525	3.5	6.175		1054	3.5	5.05	6.925	5.225	7.15	2.8	3.85	5.45	3.625	5.5
1055	2.725	5.1	4.35	5.375	3.7	6.05	6.275	4.625	3.675	6.15		1055	3.375	5.05	4.775	5.35	7.35	2.675	3.6	5.475	3.35	5.45
1056	2.95	5.1	4.6	5.35	3.725	6.075	5.9	4.875	3.625	6.175		1056	3.35	5.05	2.875	4.175	8.325	2.8	3.525	5.5	3.4	5.45
1057	3.725	5.1	4.1	5.4	3.7	6.075	6.35	4.8	3.3	6.225		1057	3.4	5.05	2.975	4.2	8.425	2.775	3.55	5.5	3.475	5.45
1058	3.475	5.1	4.45	5.375	3.875	6.075	7.15	4.6	3.25	6.225		1058	3.55	5.025	2.975	4.2	7.45	2.95	3.575	5.5	3.325	5.45
1059	3.75	5.1	4.475	5.375	3.9	6.075	5.975	4.875	3.3	6.2		1059	3.55	4.975	2.8	4.225	7.45	2.925	3.425	5.5	4.55	5.45
1060	3.3	5.1	4.525	5.35	3.975	6.075	6.225	4.775	3.3	6.175		1060	3.225	4.975	4.2	4.025	8.425	3.05	3.425	5.5	4.825	5.45
1061	2.9	5.1	4.575	5.35	3.9	6.075	6.25	4.575	3.45	6.15		1061	3.425	4.975	5.375	4.275	7.825	3.025	3.4	5.5	4.225	5.625
1062	2.775	5.1	4.75	5.35	3.85	6.05	6.45	4.55	3.225	6.175		1062	4.25	4.75	5.1	4.275	8.425	2.925	3.175	5.525	5.45	5.4
1063	3.075	5.1	4.3	5.375	3.825	6.05	7.525	4.625	3.125	6.2		1063	4.375	4.725	5.575	4.275	8.325	2.9	3.125	5.55	6.025	5.275
1064	3.95	5.1	3.4	5.475	3.825	6.075	5.85	5.65	3	6.175		1064	4.1	4.75	5.55	4.275	8.025	2.8	3.125	5.55	6.15	5.375
1065	4	5.075	3.35	5.5	3.9	6.05	6.875	4.575	2.925	6.2		1065	4.15	4.775	5.95	4.25	8.425	2.775	3.175	5.525	6.4	5.4
1066	3.55	5.1	2.85	5.575	4.35	6.05	6.625	4.575	2.8	6.225		1066	4.7	4.75	5.8	4.225	8.125	2.75	3.25	5.525	6.9	5.35
1067	3.075	5.1	2.7	5.575	4.35	6.075	7.625	4.6	2.9	6.225		1067	4.8	4.7	5.675	4.375	8.475	2.7	3.225	5.525	6.125	5.325
1068	3.125	5.1	2.75	5.575	4.175	6.05	6.2	4.5	2.7	6.15		1068	5.625	4.65	5.625	4.25	8.025	2.675	3.1	5.55	6.275	5.325
1069	2.85	5.075	2.975	5.55	4.125	6.1	6.2	4.5	2.5	6.175		1069	6.325	4.775	5.575	4.175	8.625	2.7	3.025	5.55	6.05	5.325
1070	5.1	5.025	3.325	5.5	4.125	6.075	6.375	4.525	2.45	6.2		1070	6.275	4.85	5.875	4.075	8.475	2.675	2.95	5.55	6.3	5.3
1071	2.175	5.1	3.275	5.5	4.05	6.1	6.4	4.525	2.575	6.2		1071	4.725	4.9	6.8	4.175	8	2.6	3.075	5.55	5.925	5.325
1072	6.175	5.15	3.575	5.475	4.35	6.1	6.575	4.55	2.6	6.2		1072	3.725	5.275	6.725	4.025	8.775	2.475	2.95	5.55	6.05	5.325
1073	5.7	5.7	3.8	5.475	4.325	6.1	7.075	4.55	2.125	6.225		1073	3.425	5.025	2.4	4	8.35	2.6	3.225	5.525	6.275	5.3
1074	5.6	5.55	3.525	5.55	3.825	6	6.975	4.55	2.025	6.275		1074	6.4	4.85	3.425	3.925	8.525	2.4	3.05	5.55	5.975	5.275
1075	5.85	5.4	3.975	5.425	5.85	6.025	6.825	4.575	2.2	6.275		1075	6.325	4.75	3.525	3.95	8.575	2.4	3.125	5.55	6.025	5.25
1076	4.4	5.15	2.85	5.55	5.725	6.025	6.425	4.475	2.75	6.25		1076	6.425	4.875	3.575	3.9	8.425	2.4	2.95	5.575	6.125	4.925
1077	4.5	5.15	3.75	5.45	5.55	6.025	6.25	4.8	2.9	6.25		1077	6.3	4.875	3.575	3.925	8.6	2.55	2.95	5.575	5.975	5.25
1078	3.4	5.075	3.55	5.475	5.475	6.05	6.175	4.475	3.75	6.175		1078	7.1	4.775	3.575	4	8.05	2.475	2.75	5.575	6.05	5.2
1079	3.025	5.075	3.95	5.425	4.625	6.075	6.275	4.475	5.1	6.15		1079	7.175	4.775	3.675	4	8.525	2.375	2.825	5.575	6.15	5.2
1080	2.8	5.075	4.125	5.4	4.55	6.075	6.425	4.475	2.4	6.225		1080	7.55	4.8	2.75	4.05	8.75	2.45	3.025	5.575	6.075	5.2
1081	2.8	5.075	2.425	5.6	4.25	6.125	6.425	4.475	4.825	6.125		1081	6.4	4.85	2.825	4.05	8.35	2.4	3.225	5.525	5.825	5.2
1082	2.4	5.075	2.475	5.575	4.075	6.125	6.45	4.5	4.25	6.175		1082	6.625	4.825	3.275	4.025	8.9	2.275	3.2	5.55	6.25	5.2
1083	2.45	5.1	2.9	5.525	4.125	6.05	6.35	4.5	3.975	6.2		1083	6.375	4.8	3.55	3.975	8.25	2.3	2.35	5.65	6.925	5.2
1084	2.4	5.1	2.825	5.525	4.05	6.075	6.5	4.5	3.7	6.225		1084	6.325	4.775	5.4	4.1	7.175	2.175	2.475	5.6	6.9	5.2
1085	2.55	5.1	3.05	5.5	3.65	6.025	6.175	4.475	3.5	6.225		1085	3.25	5.075	5.45	4.075	8.2	2.35	2.5	5.6	5.875	5.175
1086	2.65	5.1	3.15	5.5	3.55	6.05	6.175	4.5	3.55	6.225		1086	3.425	5.05	6.075	3.975	8.65	2.225	2.75	5.625	6	5.175
1087	2.7	5.1	3.275	5.475	3.975	6	6.275	4.525	3.875	6.175		1087	3.425	5.05	6.275	3.875	7.95	2.275	3.125	5.6	6	5.175
1088	2.825	5.1	3.45	5.45	2.45	6.025	6.3	4.45	3.8	6.2		1088	3.475	5.05	5.375	4.1	8.375	2.2	3.975	5.3	6.275	5.175
1089	2.7	5.1	3.475	5.45	5.075	5.85	6.3	4.55	3.55	6.175		1089	3.55	5.05	5.75	3.975	8.475	2.25	4.025	5.45	6.125	5.175
1090	2.7	5.1	3.45	5.45	4.575	6.025	6.375	4.7	3.6	6.175		1090	3.425	5.05	2.675	4.025	8.525	2.25	4.05	5.45	6.1	5.175
1091	2.85	5.1	3.35	5.475	4.45	6.05	6.325	4.475	3.425	6.2		1091	3.45	5	5.75	3.975	8.775	2.275	4.575	5.425	5.975	5.175
1092	2.975	5.1	2.775	5.55	4.125	6.025	7.4	4.425	3.375	6.225		1092	3.1	5.05	2.95	4.075	8.575	2.225	4.725	5.425	6.175	5.175
1093	3.075	5.1	2.8	5.55	3.95	6.1	5.1	4.425	3.25	6.25		1093	3.35	5.025	5.625	4.15	8	2.2	4.75	5.425	6.45	5.175
1094	3.275	5.1	2.925	5.525	3.95	6.05	5.425	4.4	3.15	6.225		1094	3.425	5.025	5.625	4.125	8.375	2.1	7	5.3	6.825	5.175
1095	3.35	5.1	2.4	5.6	3.875	6	5.525	4.4	3.15	6.2		1095	3.4	5.05	5.675	4.175	8.025	2.125	6.8	5.3	6.825	5.175
1096	3.4	5.1	3.375	5.475	3.65	6.05	5.175	4.375	3.1	6.225		1096	3.625	4.95	5.9	3.975	8.725	2.125	6.4	5.325	6.15	5.15
1097	3.2	5.1	3.775	5.425	3.6	6.05	8.2	4.65	2.925	6.225		1097	4.525	5.1	3.475	4.025	8.7	2	6.175	5.55	6.1	5.15
1098	3.7	5.1	3.85	5.4	3.625	6.075	6.6	4.575	2.8	6.225		1098	4.675	5.125	3.1	4.05	8.1	2.05	3.225	5.525	6.025	5.15
1099	3.675	5.1	3.85	5.4	3.725	6.025	5.7	4.525	3.4	6.15		1099	6.275	4.825	2.8	4.05	8.425	1.95	2.525	5.625	6	5.15
1100	3.7	5.1	3.825	5.4	3.6	6.025	5.7	4.525	2.625	6.225		1100	6.325	4.75	3.55	4.1	8.9	2.025	4.625	5.4	5.85	5.3
1101	3.325	5.1	3.8	5.4	3.55	6.025	4.925	4.55	2.575	6.25		1101	6.35	4.825	2.65	4	8.825	2	4.625	5.4	6.75	5.1
1102	3.3	5.1	2.575	5.575	3.425	6.025	4.475	4.55	2.4	6.25		1102	6.3	4.8	3.55	4.1	8.6	2	3.425	5.5	6.775	5.125
1103	3.3	5.1	2.625	5.575	3.5	6	4.5	4.575	2.45	6.175		1103	7.4	4.75	3.35	4.05	8.825	2	3.525	5.475	6.925	5.1
1104	3.2	5.1	2.75	5.55	3.025	5.975	4.6	4.55	2.4	6.2		1104	7.65	4.775	4.675	3.9	8.775	1.95	3.075	5.55	6.025	5.1
1105	3.15	5.1	2.875	5.525	3.175	5.975	4.025	4.6	2.525	6.175		1105	6.8	4.75	7.85	3.95	7.95	1.975	3.175	5.525	6.225	5.125
1106	3.125	5.1	2.6	5.575	2.75	6	4.025	4.6	2.55	6.175		1106	6.55	4.8	6.3	4.125	8.075	1.975	3.025	5.55	6.2	5.275
1107	3.225	5.1	2.75	5.55	2.625	6	4.125	4.575	2.625	6.175		1107	6.65	4.85	6.3	4.1	9.125	2	2.9	5.55	6.425	5.125
1108	3.2	5.1	2.7	5.55	2.75	6	4.15	4.875	2.7	6.15		1108	4.3	4.7	6.375	4.35	8.775	1.925	3.525	5.475	4.125	5.475
1109	3.175	5.1	2.95	5.525	2.625	6.025	6.05	4.425	2.2	6.225		1109	4.4	4.7	5.625	4.075	8.3	1.925	3.525	5.475	3.95	5.475
1110	2.95	5.1	3.375	5.45	2.9	6.025	5.375	4.375	2.3	6.2		1110	4.2	4.725	5.425	4.2	8.6	1.9	3.55	5.45	4.1	5.475
1111	3.1	5.1	3.075	5.5	3.7	6	5.375	4.4	2.2	6.225		1111	3.875	4.725	5.525	4.2	8.875	1.875	3.65	5.45	4.275	5.475
1112	3.1	5.1	4.45	5.35	4.025	6	5.375	4.4	2.15	6.25		1112	4.675	4.65	2.775	4.125	9.525	1.75	3.5	5.475	4.3	5.475
1113	3.075	5.1	4.575	5.325	2.875	5.975	6.325	4.475	2.175	6.275		1113	4.9	4.7	5.25	4.2	8.45	1.55	3.475	5.475	4.275	5.475
1114	2.8	5.1	4.65	5.325	2.725	6	6.45	4.5	2.125	6.275		1114	4.35	4.75	5.95	4.55	5.625	5.35	3.475	5.475	4.325	5.45
1115	3.375	5.075	4.75	5.325	2.725	6	6.45	4.525	3.4	6.175		1115	4.4	4.725	6.1	4.1	5.55	5.725	3.425	5.475	3.95	5.45
1116	3.45	5.1	4.825	5.3	2.7	6.025	6.525	4.45	3.325	6.175		1116	4.025	4.775	3.025	4.15	5.825	5.7	3.3	5.5	3.9	5.45
1117	3.075	5.1	4.95	5.3	3.3	6.1	6.225	4.475	2.875	6.15		1117	6.325	4.6	3.225	4.125	6.4	5.725	3.3	5.475	3.9	5.45
1118	3.225	5.1	5.025	5.3	3.525	6.05	6.35	4.475	3.05	6.15		1118	6.775	4.85	2.9	4.175	6.775	5.675	3.275	5.5	3.65	5.475
1119	3.475	5.1	5.125	5.275	3.525	6.05	6.325	4.45	3.1	6.125		1119	6.325	4.825	2.9	4.075	5.925	5.7	3.35	5.475	3.55	5.475
1120	3.825	5.1	5.075	5.275	3.575	6.05	6.375	4.45	3.1	6.175		1120	6.3	4.8	3.075	4.15	5.675	5.325	3.1	5.5	2.85	5.475
1121	4.5	5.475	4.85	5.3	3.725	6	6.375	4.45	3.025	6.2		1121	3.25	5.025	5.45	4.225	6.025	5.65	3.1	5.5	2.65	5.475
1122	7.775	4.325	4.875	5.3	3.75	6	6.325	4.7	3.325	6.15		1122	3.275	5.025	5.9	4.6	6.025	5.65	3.025	5.525	2.725	5.475
1123	7.8	4.525	4.825	5.3	3.825	6	6	5.125	3.225	6.175		1123	3.375	5.025	5.6	4.2	5.65	5.65	3.025	5.525	3.9	5.425
1124	7.6	5.1	4.525	5.325	4.225	6	6.325	4.45	3.2	6.2		1124	3.375	5.025	5.45	4.2	6.95	5.625	2.975	5.525	3.15	5.425
1125	5.675	5.025	4.5	5.35	4.4	6	6.275	4.45	2.925	6.2		1125	3.475	5.025	5.8	4.05	6.8	5.575	2.9	5.525	3.225	5.425
1126	6.225	5.025	4.5	5.35	4.425	6.025	6.325	4.45	2.65	6.225		1126	3.55	4.975	5.9	4.025	5.675	5.325	2.975	5.525	3.3	5.425
1127	4.95	5.025	4.6	5.325	3.875	6.025	6.2	4.425	2.7	6.225		1127	3.35	5	6.05	3.825	5.775	5.625	2.95	5.525	3.45	5.425
1128	4.775	5.05	4.625	5.325	3.775	6.1	6.2	4.425	2.7	6.225		1128	3.025	5	5.625	4.25	5.825	5.625	3.025	5.525	3.65	5.425
1129	4.375	5.075	4.7	5.325	3.65	6.075	6.175	4.8	2.7	6.25		1129	4.55	5.075	5.675	4.125	9.475	5.65	3.175	5.5	3.6	5.425
1130	4.45	5.075	4.7	5.325	4.425	6.075	6.425	4.575	3.4	6.125		1130	4.85	4.975	5.625	4.15	10.65	5.5	4.1	5.4	3.875	5.4
1131	4.5	5.075	4.475	5.35	4.65	6.05	6.375	4.8	3.325	6.2		1131	6.15	4.775	5.4	4.225	9.175	5.025	4.125	5.4	3.875	5.425
1132	4.45	5.075	4.45	5.35	4.925	6.05	6.5	4.475	2.4	6.175		1132	6.275	4.775	5.625	4.275	6.125	5.05	3.925	5.425	3.775	5.425
1133	3.3	5.1	4.5	5.325	5.25	6.025	6.45	4.475	2.875	6.1		1133	6.225	4.775	5.425	4.25	6.15	5.05	3.875	5.425	3.6	5.45
1134	5.05	5.05	4.35	5.35	3.875	6.05	7.275	4.525	2.75	6.1		1134	6.425	4.825	5.325	4.25	6.15	5.05	3.975	5.425	3.725	5.45
1135	4.85	5.075	4.325	5.35	4.05	6	10.625	4.725	2.3	6.2		1135	6.35	4.775	3.675	4.175	6.175	5.05	3.15	5.5	3.775	5.45
1136	4.95	5.075	4.225	5.375	3.975	6.025	4.9	4.375	3.975	6.125		1136	6.275	4.775	5.5	4.325	3.35	5.05	3.1	5.5	3.675	5.45
1137	4.375	5.075	4.35	5.35	3.95	6.075	6.375	4.8	4.05	6.125		1137	7.375	4.725	5.475	4.35	3.375	5.05	2.825	5.55	3.4	5.425
1138	4.025	5.1	4.45	5.35	3.45	6.025	6.475	4.4	3.825	6.15		1138	7.45	4.55	2.85	4.2	4.225	5.6	3.25	5.5	3.375	5.425
1139	3.9	5.125	3.6	5.425	3.4	6	6.475	4.4	4.075	6.15		1139	9.2	4.675	3.625	4.2	4.225	5.575	2.675	5.575	3.925	5.45
1140	3.775	5.125	4.125	5.375	3.35	6.025	6.3	4.4	3.575	6.2		1140	9.45	4.65	4.925	4	5.025	5.275	2.7	5.575	3.9	5.45
1141	3.85	5.125	4.3	5.35	3.375	6.05	6.25	4.4	3.7	6.175		1141	8.4	4.675	5.525	4.325	5.5	5.525	2.6	5.6	4.025	5.45
1142	4.05	5.125	2.55	5.575	3.375	6.05	6.375	4.8	3.775	6.125		1142	6.675	4.5	5.525	4.3	7.1	5.55	2.475	5.6	3.9	5.45
1143	3.35	5.125	3.8	5.45	3.225	6.025	6.4	4.4	3.75	6.125		1143	4.925	4.45	2.775	4.25	6.425	5.45	2.4	5.625	3.975	5.45
1144	3.5	5.125	2.875	5.55	2.975	5.975	7.225	4.5	3.5	6.2		1144	4.325	4.475	3.075	4.225	5.925	5.475	2.45	5.6	4	5.45
1145	3.3	5.125	2.975	5.525	2.775	6.025	6.375	4.5	3.725	6.2		1145	5.05	4.8	4.325	4	6.05	5.475	3.125	5.525	4.1	5.425
1146	3.175	5.125	2.95	5.525	3.1	6.025	6.4	4.425	2.5	6.225		1146	7.125	4.5	5.625	4.325	6.05	5.475	3.175	5.5	4.275	5.425
1147	3.275	5.125	2.85	5.525	2.975	6.025	5.9	4.35	2.55	6.25		1147	6.525	4.525	5.525	4.375	6.9	5.4	3.175	5.5	4.375	5.425
1148	3.175	5.125	2.925	5.525	3.05	6.025	6.05	4.325	2.325	6.275		1148	6.95	4.475	5.65	4.3	6.075	5.425	3.35	5.475	4.3	5.425
1149	3.1	5.125	3.075	5.5	2.95	6.025	5.3	4.325	3.5	6.125		1149	7.375	4.475	3.625	4.275	6.025	4.975	3.65	5.45	4.325	5.425
1150	2.975	5.125	2.65	5.575	2.35	6.025	5.4	4.325	2.725	6.225		1150	7.35	4.6	5.5	4.35	6.3	5.45	4.4	5.375	4.4	5.425
1151	3.1	5.125	2.8	5.55	2.4	6	9.525	4.6	2.65	6.225		1151	8.925	4.425	5.925	4.575	5.225	5.225	4.55	5.375	4.4	5.45
1152	3.15	5.125	2.825	5.55	2.575	6	10.225	4.675	3.675	6.125		1152	6.55	4.275	5.675	4.35	5.475	5.275	4.475	5.375	3.825	5.45
1153	3.2	5.125	2.25	5.625	2.675	6	9.925	4.625	2.825	6.175		1153	5.675	4.4	5.55	4.325	5.625	5.225	4.525	5.375	3.7	5.475
1154	3.35	5.125	4.15	5.375	4.45	5.875	10.25	5	2.85	6.175		1154	5.45	4.45	5.4	4.35	4.375	5.525	4.675	5.375	3.7	5.475
1155	3.2	5.125	4.15	5.375	5.9	6.025	7.05	4.45	2.925	6.175		1155	5.15	4.475	5.475	4.325	2.925	5.5	4.425	5.375	3.75	5.45
1156	3.3	5.125	4.2	5.375	5.75	6	6.325	4.4	2.9	6.175		1156	5.15	4.5	5.45	4.325	3.3	5.525	6.3	5.3	3.8	5.45
1157	3.375	5.125	4.25	5.375	5.35	6.025	6.2	4.775	3.15	6.15		1157	5.2	4.5	3.95	4.05	3.35	5.45	6.35	5.3	3.775	5.45
1158	2.875	5.125	4.35	5.35	4.55	6.05	6.15	4.6	2.875	6.15		1158	3	4.225	10.225	4.125	3.5	5.475	6.525	5.3	4.025	5.425
1159	2.825	5.125	4.675	5.325	4.325	6.025	6.2	4.55	2.975	6.15		1159	5.9	3.975	10.525	4.125	3.425	5.475	3.425	5.475	3.225	5.45
1160	2.725	5.125	4.75	5.3	4.125	6.075	6.275	4.375	3.075	6.15		1160	10.4	4.05	6.175	4.225	3.225	5.45	3.325	5.475	3.325	5.45
1161	2.6	5.125	4.9	5.3	3.725	6.05	6.35	4.525	2.65	6.15		1161	9.925	4.025	6.175	4.25	3.1	5.425	3.35	5.475	2.625	5.475
1162	2.85	5.125	4.425	5.35	3.625	6.05	6.325	4.625	2.675	6.2		1162	5.625	4.025	5.55	4.35	3	5.4	4.075	5.725	2.6	5.45
1163	2.525	5.1	4.4	5.35	3.525	6.05	6.375	4.75	3.125	6.175		1163	5.6	4.35	3	4.275	3.25	5.4	2.425	5.625	3.325	5.425
1164	2.275	5.125	4.275	5.35	3.125	6.075	7.25	4.475	3.4	6.125		1164	5.975	3.875	4.575	4.075	3.05	5.4	2.4	5.6	3.325	5.45
1165	2.225	5.125	4.35	5.35	2.8	5.95	6.225	4.4	3.45	6.125		1165	2.65	3.95	5.475	4.35	3.5	5.4	2.55	5.6	3.4	5.425
1166	3.45	5.125	4.225	5.375	2.625	5.95	6.25	4.4	3.5	6.15		1166	5.25	4.175	5.525	4.375	3.225	5.375	2.725	5.575	3.75	5.425
1167	3.55	5.125	4.225	5.375	2.625	5.95	6.25	4.4	3.475	6.175		1167	5.45	4.075	2.8	4.275	3.675	5.375	2.45	5.575	3.725	5.425
1168	5.95	5.15	4.15	5.375	3.025	5.95	6.275	4.4	3.375	6.175		1168	5.55	4.1	3	4.3	3.625	5.25	2.4	5.575	3.675	5.45
1169	3.075	5.1	4.975	5.3	2.8	5.975	6.25	4.4	3.625	6.15		1169	5.525	4.1	2.9	4.25	3.15	5.35	2.75	5.55	3.525	5.45
1170	6.05	5.15	5.025	5.275	2.25	5.975	6.275	4.4	3.65	6.125		1170	6.025	3.8	3.775	4.15	3.325	5.35	2.875	5.525	3.8	5.45
1171	7.625	5.125	4.375	5.35	2.45	5.975	6.325	4.65	3.75	6.125		1171	6.025	3.825	6.225	3.95	3.75	5.35	2.9	5.525	3.875	5.45
1172	6.825	5.05	4.475	5.35	3.2	6.05	6.35	4.6	3.2	6.225		1172	5.375	4.125	5.65	4.35	3.75	5.325	2.975	5.525	3.925	5.45
1173	5.9	5.05	3.95	5.4	3.4	6.025	6.475	4.325	4.075	6.175		1173	5.65	4.125	5.3	4.35	3.975	5.35	3.05	5.525	3.975	5.45
1174	4.7	5.1	3.775	5.425	3.4	6	6.225	4.35	4.025	6.175		1174	5.625	4.1	5.7	4.25	4.625	5.675	3.35	5.475	4.075	5.45
1175	4.375	5.1	4.025	5.375	3.275	6	6.15	4.475	2.675	6.275		1175	5.625	4.025	4.275	4.125	4.45	5.375	3.275	5.5	4.075	5.45
1176	2.9	5.125	2.125	5.6	3.375	6	6.15	4.475	2.775	6.25		1176	5.4	4.05	3.825	4.2	4.75	5.35	3.4	5.475	4.2	5.45
1177	2.825	5.125	3.275	5.45	3.45	6	6.3	4.35	2.9	6.2		1177	6.125	4.975	2.9	4.275	4.6	5.575	3.9	5.425	4.125	5.45
1178	2.875	5.125	3.5	5.425	3.55	6	7.375	4.45	2.225	6.225		1178	6.075	5	5.525	4.375	4.8	4.975	4	5.425	4.05	5.45
1179	3.025	5.125	3.25	5.45	3.575	5.95	5.25	4.25	4.425	6.15		1179	6.225	4.975	5.525	4.35	4.4	5.5	3.725	5.45	3.425	5.425
1180	3.025	5.125	3.45	5.425	3.7	5.975	5.425	4.25	3.9	6.15		1180	6.55	5.025	5.8	4.35	4.625	5.55	3.7	5.45	3.6	5.425
1181	2.95	5.125	3.425	5.425	3.675	6.05	5.35	4.275	3.3	6.2		1181	4.55	4.85	2.725	4.325	4.55	5.55	3.525	5.475	3.9	5.4
1182	2.925	5.125	3.425	5.425	3.775	6.05	5.375	4.275	6.2	5.925		1182	6.175	4.85	5.925	4.575	8.55	4.35	3.675	5.45	3.8	5.425
1183	3.175	5.125	3.375	5.425	4	6	5.35	4.25	4.4	6.175		1183	6.275	4.925	5.25	4.375	2.4	4.95	3.45	5.475	3.625	5.425
1184	3.225	5.125	2.65	5.525	4	6	5.55	4.55	4	6.125		1184	6.65	4.875	5.975	4.575	8.375	5.1	3.425	5.475	2.9	5.425
1185	3.225	5.125	3.175	5.45	4.125	6	5.625	4.15	4	6.125		1185	6.175	4.825	6	4.35	7.75	9.95	3.475	5.475	3.3	5.475
1186	2.95	5.125	2.775	5.5	4.075	6.05	5.775	4.275	4.15	6.125		1186	6.4	4.875	5.25	4.1	6.875	9.85	3.425	5.475	3.325	5.475
1187	2.925	5.125	2.975	5.475	4.175	6.05	5.775	4.275	4.075	6.15		1187	4.55	4.725	4.825	4.075	3.95	8.875	3.55	5.45	3.325	5.475
1188	3	5.125	2.625	5.525	4.175	6.05	6.15	4.35	3.725	6.15		1188	7.4	4.75	2.575	4.375	4.05	8.85	3.6	5.45	4.15	5.425
1189	3	5.125	3.9	5.375	4.275	6.05	6.2	4.75	3.675	6.15		1189	7.95	4.775	5.15	4.375	3.975	8.8	3.575	5.45	4.175	5.45
1190	3.525	5.125	3.85	5.375	4.45	5.975	6.425	4.325	3.875	6.125		1190	2.525	4.825	6.025	4.55	3.7	8.75	3.4	5.475	4.5	5.425
1191	3.475	5.125	4	5.35	4.625	6	6.35	4.375	3.925	6.125		1191	2.675	4.825	5.05	4.1	3.725	8.775	3.4	5.475	4.65	5.425
1192	3.5	5.125	3.975	5.35	4.575	6.05	6.4	4.375	3.375	6.225		1192	8.025	5.05	2.925	4.35	3.85	8.675	3.45	5.475	4.575	5.425
1193	3.1	5.125	4.275	5.325	4.4	6	6.15	5.125	3.4	6.225		1193	6.2	4.85	3.075	4.325	3.625	8.575	3.325	5.5	4.525	5.425
1194	2.5	5.125	4.35	5.325	4.3	6	6.15	4.7	3.475	6.225		1194	4.3	4.7	3.2	4.35	3.7	8.525	3.175	5.5	4.15	5.45
1195	2.275	5.125	4.625	5.3	5.45	6	6.55	4.625	3.5	6.225		1195	6.775	4.725	2.45	4.3	3.55	8.4	3.2	5.5	4.15	5.45
1196	2.125	5.125	4.5	5.3	2.375	5.975	6.4	4.375	3.475	6.125		1196	4.45	4.675	6.325	4	3.8	8.425	3.075	5.525	4.025	5.45
1197	2.3	5.125	4.45	5.3	2.5	5.975	6.425	4.35	3.45	6.15		1197	4.625	4.675	5.575	4.45	3.575	8.375	3.05	5.525	3.95	5.45
1198	2.075	5.125	4.35	5.325	2.5	5.95	6.6	4.3	3.425	6.15		1198	5.95	4.6	2.775	4.375	3.55	8.35	3.1	5.525	3.725	5.45
1199	2.35	5.1	4.375	5.325	2.825	5.975	5.425	4.175	3.45	6.15		1199	3.375	4.925	6.525	4.325	3.55	8.325	2.95	5.55	3.7	5.475
1200	2.675	5.1	4.4	5.325	3.175	5.975	5.275	4.275	3.375	6.15		1200	6.15	4.775	5.175	4.425	3.625	8.325	3.1	5.525	4.075	5.45
1201	3.175	5.1	4.525	5.3	3.25	6	5.2	4.225	3.3	6.15		1201	6.375	4.75	3.425	4.775	3.675	8.35	3.275	5.5	4.05	5.45
1202	4.4	5.575	4.425	5.325	3.3	6	6.275	4.6	3.275	6.15		1202	6.3	4.8	3.425	4.35	3.425	8.275	3.3	5.5	4.1	5.45
1203	5.825	5.175	4.175	5.35	3.75	6.025	6.525	4.35	3.15	6.175		1203	5.9	4.625	3.625	4.375	3.65	8.25	3.375	5.475	4.25	5.425
1204	3.4	5.125	4.025	5.35	3.725	5.975	6.425	4.375	3.2	6.175		1204	4.8	5.025	8.7	4.15	3.7	8.2	3.35	5.475	4.3	5.425
1205	2.425	5.15	3.95	5.375	4.375	6.05	6.675	4.3	3.175	6.175		1205	4.875	5.05	7.575	4.275	3.225	8.25	3.2	5.5	4.275	5.425
1206	3.25	5.125	4.25	5.325	4.475	6	6.4	4.3	3.425	6.125		1206	4.825	5	4.15	4.25	3.45	8.175	3.25	5.5	4.375	5.425
1207	3.1	5.15	4.175	5.35	4.45	6.075	6.175	4.7	3.525	6.125		1207	4.625	5	6.225	4.35	3.75	8.175	3.1	5.525	4.45	5.425
1208	2.825	5.15	4.725	5.3	4.55	6.025	6.225	4.65	3.025	6.15		1208	4.55	5.45	5.65	4.45	3.675	8.125	3.45	5.475	4.525	5.425
1209	2.75	5.15	4.75	5.275	2.925	5.925	6.35	4.35	3.025	6.15		1209	6.725	4.775	5.05	4.475	3.65	8.1	3.375	5.475	4.5	5.4
1210	2.675	5.15	5.15	5.25	3.025	5.95	6.525	4.25	3.125	6.125		1210	6.275	4.8	2.525	4.425	3.45	8.1	3.3	5.5	3.425	5.425
1211	2.775	5.15	4.8	5.275	3.3	6	5.775	4.25	3.1	6.175		1211	6.475	4.7	5.525	4.475	3.475	8.025	3.375	5.475	3.075	5.425
1212	2.725	5.15	5.05	5.25	3.3	5.975	5.625	4.1	2.775	6.175		1212	6.5	4.75	5.05	4.475	3.675	7.975	3.3	5.5	2.575	5.475
1213	2.8	5.15	5.275	5.225	2.6	5.95	5.45	4.25	2.85	6.15		1213	6.075	4.75	5.225	4.425	2.9	7.925	3.25	5.5	2.7	5.475
1214	2.7	5.15	4.7	5.275	4.575	6.025	5.375	4.25	3	6.1		1214	7.4	4.675	3.275	4.4	3.725	7.85	3.2	5.5	2.675	5.475
1215	3.55	5.15	4.5	5.3	4.175	6.025	5.35	4.25	2.975	6.1		1215	6.325	4.775	2.875	4.4	3.15	7.85	3.275	5.5	3	5.475
1216	3.525	5.15	4.675	5.275	3.975	6	5.35	4.25	2.775	6.125		1216	6.25	4.775	2.45	4.425	3.125	7.8	3.325	5.475	3.25	5.45
1217	5.725	5.075	4.4	5.325	3.675	6.025	6.1	4.525	2.625	6.125		1217	6.4	4.75	3.475	4.3	3.6	7.75	2.9	5.525	3.675	5.425
1218	4.725	5.1	4.625	5.3	3.475	5.975	6.275	4.55	2.5	6.15		1218	6.425	4.725	5.3	4.15	3.675	7.9	2.975	5.525	3.575	5.425
1219	4.325	5.125	4.575	5.3	3.475	5.975	6.3	4.575	2.475	6.15		1219	6.95	4.775	6.525	4.375	3.475	7.575	2.775	5.55	3.775	5.425
1220	3.75	5.15	2.825	5.5	2.8	5.925	6.35	4.325	2.6	6.15		1220	3.525	4.925	3.125	4.425	3.45	7.55	2.875	5.525	3.825	5.425
1221	3.75	5.15	2.775	5.5	2.975	5.925	6.35	4.325	2.125	6.25		1221	3.2	4.975	3.275	4.5	3.1	7.425	4.175	5.4	3.825	5.425
1222	3.8	5.15	2.825	5.5	3.025	5.925	6.325	4.35	2.95	6.2		1222	8.3	0.8	3.8	5.3	3.2	7.325	4.15	5.4	3.925	5.4
1223	3.5	5.15	3	5.475	2.6	5.925	6.325	4.35	2.925	6.2		1223	7.375	0.85	2.375	4.45	3.475	7.325	4.35	5.375	3.975	5.4
1224	3.425	5.15	2.975	5.5	2.375	5.95	7.425	4.4	3.7	6.125		1224	7.375	0.875	3.775	4.325	3.475	7.25	4.425	5.375	3.8	5.4
1225	3.175	5.175	2.775	5.525	2.45	5.95	5.925	4.225	6.425	5.875		1225	8.525	1.125	7	4.4	2.65	7.225	4.75	5.375	3.75	5.4
1226	3.15	5.175	2.825	5.5	2.675	5.975	6.125	4.85	3.9	6.15		1226	7.025	1.125	7.3	4.5	2.6	7.025	4.75	5.375	3.875	5.4
1227	3.05	5.15	2.65	5.55	2.875	5.975	6.125	4.55	4.15	6.1		1227	8.4	1.4	3.45	4.475	2.875	7.075	4.65	5.375	3.675	5.45
1228	3.125	5.15	2.9	5.5	3.35	6	6.125	4.525	4.15	6.125		1228	7.475	1.35	3.55	4.9	2.45	6.925	4.85	5.375	3.6	5.45
1229	3.325	5.15	2.85	5.5	4.75	6	6.2	4.3	3.85	6.125		1229	8.85	1.475	2.1	4.45	2.55	6.925	4.8	5.375	3.65	5.45
1230	3.15	5.175	2.525	5.5	5.125	5.975	6.3	4.3	3.9	6.1		1230	6.7	1.35	5.6	4.15	2.4	6.9	4.875	5.375	3.55	5.475
1231	3.35	5.15	2.45	5.525	7.55	5.9	6.175	4.65	3.925	6.125		1231	8.65	1.475	3.125	4.425	2.15	6.85	4.275	5.4	3.925	5.45
1232	3.525	5.15	2.6	5.5	3.95	6.025	6.45	4.275	3.75	6.125		1232	8.85	1.5	2.875	4.425	3	6.825	4.2	5.4	4.425	5.65
1233	3.25	5.15	2.875	5.475	3.175	6	6.4	4.3	3.425	6.125		1233	8.6	1.5	6.775	4.4	3.55	6.8	5.1	5.35	4.275	5.4
1234	3	5.15	2.725	5.475	2.8	5.925	6.45	4.325	3.475	6.125		1234	8.9	1.525	2.825	4.475	2.925	6.7	5.45	5.35	3.4	5.45
1235	3.425	5.15	3.575	5.375	3.35	5.925	6.6	4.325	3.35	6.125		1235	5.45	1.525	2.925	4.45	3.1	6.65	5.325	5.375	3.275	5.475
1236	3.425	5.15	3.725	5.35	2.7	5.95	6.45	4.3	3.325	6.125		1236	8.775	1.525	2.825	4.45	3.6	6.625	5.625	5.375	6.6	4.65
1237	3.4	5.15	3.725	5.375	2.8	5.95	7.075	4.55	3.25	6.125		1237	8.9	1.525	3.125	4.425	2.475	6.675	2.95	5.525	6.6	4.675
1238	3.2	5.15	4.525	5.275	2.575	5.925	6.7	4.225	3.375	6.1		1238	8.525	1.5	3.3	4.425	2.35	6.65	3.5	5.475	3.775	4.875
1239	3	5.175	4.5	5.275	2.375	5.925	6.125	4.9	3.475	6.1		1239	8.575	1.525	3.675	4.35	2.375	6.625	3.075	5.525	3.75	5
1240	3.35	5.15	4.35	5.3	3.35	5.975	6.25	4.25	3.8	6.075		1240	8.75	1.55	2.975	4.425	2.3	6.6	2.85	5.575	3.675	4.775
1241	2.975	5.175	4.3	5.3	3.9	6.05	6.2	4.4	3.675	6.125		1241	8.975	1.575	2.7	4.475	2.575	6.65	2.825	5.575	3.525	4.775
1242	2.35	5.15	4.275	5.3	4.275	6.025	6.275	4.525	3.55	6.175		1242	8.675	1.525	4.2	4.3	2.15	6.575	2.75	5.625	3.775	4.775
1243	2.75	5.15	4.95	5.25	4.75	6	6.375	4.525	3.475	6.175		1243	8.575	1.525	5.125	4.525	2.8	6.625	2.95	5.575	3.65	4.75
1244	2.8	5.15	5.05	5.225	7.2	5.875	6.25	4.275	3.275	6.175		1244	8.8	1.55	5.325	4.525	2.75	6.6	2.45	5.625	3.6	4.75
1245	2.85	5.175	4.6	5.275	2.8	5.925	6.375	4.275	2.95	6.125		1245	5.025	1.625	6.2	4.4	2.725	6.6	3.45	5.5	3.65	5
1246	2.8	5.15	5.925	5.125	2.675	5.925	6.325	4.25	2.975	6.125		1246	8.55	1.55	5.15	4.175	2.45	6.575	3.75	5.475	3.7	4.775
1247	2.75	5.15	2.75	5.5	3.625	6.05	6.525	4.475	2.975	6.125		1247	8.725	1.575	4.85	4.25	2.125	6.55	4.625	5.4	3.625	4.75
1248	2.825	5.175	3	5.45	4.275	6.05	6.075	4.8	2.95	6.1		1248	8.775	1.575	5.85	4.2	2.325	6.55	6.35	5.325	3.6	4.775
1249	2.975	5.15	2.275	5.55	4.775	5.975	7.375	4.375	2.95	6.1		1249	8.95	1.6	3.2	4.475	2.45	6.55	6.75	5.325	2.65	4.825
1250	3.175	5.15	2.575	5.5	4.05	6	7.3	4.35	2.9	6.125		1250	8.85	1.6	3.05	4.475	2.475	6.525	6.875	5.325	8.025	4.95
1251	3.175	5.15	2.975	5.45	3.55	6	6.275	4.275	2.8	6.075		1251	8.525	1.55	3.175	4.475	2.55	6.525	6.325	5.3	8.225	4.2
1252	3.375	5.15	3.825	5.35	3.35	5.975	6.325	4.45	2.725	6.1		1252	8.85	1.575	2.775	6.525	2.225	6.475	6.525	5.275	3.05	4.825
1253	3.4	5.15	3.825	5.35	2.7	5.9	6.425	4.475	2.85	6.1		1253	7.825	1.525	2.925	6.5	2.325	6.5	4.5	5.375	3.425	4.825
1254	3.25	5.15	3.7	5.375	2.775	5.9	6.2	4.225	2.75	6.125		1254	8.55	1.575	3.25	6.525	2.05	6.475	3.4	5.475	3.525	4.8
1255	3.75	5.15	3.3	5.4	2.725	5.925	6.225	4.5	2.5	6.125		1255	8.725	1.6	2.925	6.525	2.9	6.525	2.925	5.55	3.55	4.8
1256	3.025	5.175	3.15	5.425	2.65	5.925	6.325	4.2	2.5	6.15		1256	8.675	1.6	2.8	6.525	2.95	6.425	2.6	5.55	3.975	4.775
1257	3.1	5.175	3.175	5.45	2.5	5.925	6.325	4.7	2.4	6.15		1257	8.35	1.55	2.8	6.475	3.125	6.45	2.625	5.55	3.9	4.775
1258	2.775	5.15	3.35	5.425	2.5	5.925	6.325	4.35	2.525	6.15		1258	6.7	1.475	3.1	6.475	2.5	6.5	2.9	5.525	3.75	4.775
1259	2.775	5.15	3.2	5.425	8.275	5.75	6.125	4.55	2.35	6.15		1259	5.2	1.6	3.375	6.475	2.325	6.45	2.9	5.525	3.675	4.8
1260	2.825	5.15	3.925	5.375	2.525	5.925	6.85	4.175	2.225	6.2		1260	8.85	1.625	3.95	6.5	2.375	6.45	2.925	5.5	4.65	4.75
1261	2.425	5.15	3.85	5.35	2.3	5.925	7.1	4.275	2.225	6.2		1261	8.625	1.6	4.175	6.525	2.8	6.375	2.8	5.525	4.8	4.75
1262	2.1	5.15	3.825	5.35	2.3	5.925	7.175	4.3	2.2	6.175		1262	8.7	1.625	3.775	6.5	2.275	6.4	3.15	5.5	4.425	4.775
1263	2.825	5.175	3.775	5.35	2.575	5.95	7.2	4.3	2.525	6.175		1263	8.475	1.6	3.275	6.475	2.625	6.325	3.175	5.475	4.65	4.75
1264	2.875	5.15	3.65	5.375	2.975	5.9	6.1	5.025	2.6	6.2		1264	8.95	1.65	2.775	6.525	2.425	6.375	3.175	5.475	6.175	4.725
1265	2.925	5.15	2.875	5.475	3.775	6	6.1	4.525	4.475	5.9		1265	8.775	1.625	2.275	6.5	2.375	6.375	3.1	5.475	6.175	4.725
1266	2.95	5.15	3.325	5.4	3.7	6	6.1	4.45	6.775	5.8		1266	8.9	1.65	3.375	6.45	2.8	6.425	3.3	5.45	6.125	4.725
1267	2.975	5.175	3.525	5.375	3.875	6.025	6.15	4.4	7.4	5.875		1267	8.225	1.575	8.55	10.5	2.9	6.325	3.25	5.475	5.925	4.725
1268	3.325	5.15	4.125	5.325	2.975	5.875	6.35	4.525	3.6	6.175		1268	8.825	1.675	7.9	10.55	2.15	6.35	3.25	5.475	6.45	4.725
1269	3.15	5.125	4.275	5.3	2.65	5.875	7.45	4.275	2.975	6.2		1269	8.875	1.675	7.55	10.4	2.2	6.375	3.4	5.45	3.575	4.775
1270	2.95	5.125	4.4	5.275	2.875	5.925	6.425	4.175	2.85	6.225		1270	5.475	1.625	7.525	10.275	2.45	6.375	3.4	5.45	3.775	4.8
1271	2.8	5.125	4.35	5.3	2.475	5.9	5.875	4.125	2.625	6.15		1271	8.625	1.65	7.35	10.3	2.625	6.325	3.525	5.425	3.925	5
1272	2.55	5.15	4.375	5.3	4.95	5.95	5.775	4	2.775	6.175		1272	8.325	1.625	7.4	10.1	2.35	6.3	3.5	5.45	3.375	4.85
1273	3.15	5.15	4.2	5.3	3.85	5.975	6.85	4	2.7	6.2		1273	8.525	1.65	7.9	9.95	2.375	6.3	3.2	5.475	3.975	4.825
1274	2.9	5.15	4.125	5.325	4.125	5.95	6.175	4.225	2.25	6.175		1274	8.85	1.675	4.775	9.45	2.45	6.325	3.325	5.45	4.275	4.8
1275	5.6	5.55	4.2	5.3	2.6	5.875	6.175	4.225	2.25	6.15		1275	8.875	1.675	4.9	9.45	2.95	6.225	3.225	5.475	3.9	4.825
1276	5.975	5.2	4.375	5.3	2.45	5.9	6.2	4.325	2.325	6.175		1276	8.725	1.65	4.825	9.375	2.3	6.225	3.5	5.425	3.775	4.825
1277	6.225	5.475	4.575	5.275	2.725	5.9	6.275	4.025	2.775	6.1		1277	8.925	1.675	4.625	9.375	2.2	6.275	3.525	5.425	3.7	4.8
1278	5.9	5.55	4.5	5.275	2.775	5.875	6.3	4.025	2.9	6.1		1278	9.05	1.725	4.6	9.325	2.175	6.275	3.375	5.45	3.7	4.8
1279	6.625	5.575	4.825	5.25	3.125	5.925	6.125	4.375	2.65	6.075		1279	9.05	1.725	4.975	9.2	2.5	6.225	3.525	5.425	3.825	5.05
1280	6.65	5.55	4.625	5.275	3.55	5.975	6.225	4.425	2.775	6.1		1280	8.6	1.675	4.625	9.25	2.225	6.225	3.825	5.4	3.725	5.05
1281	6.525	5.525	4.825	5.25	5.45	5.9	6.3	4.45	3.2	6.05		1281	8.65	1.675	4.425	9.2	2.825	6.2	3.85	5.4	3.525	4.825
1282	6.2	5.525	4.925	5.25	6.15	5.95	6.375	4.55	3	6.125		1282	8.5	1.675	4.25	9.2	3.025	6.175	3.15	5.475	3.55	4.825
1283	5.65	5.525	5.375	5.2	9.55	5.775	6.575	4.55	2.95	6.125		1283	8.925	1.85	4.45	9.075	2.575	6.275	2.925	5.5	3.35	4.825
1284	5.375	5.475	5.725	5.175	3.15	5.925	6.25	4.2	2.925	6.125		1284	8.525	1.7	4.1	8.95	2.425	6.25	3.075	5.475	3.475	4.825
1285	6.325	5.5	6.775	5.225	3.625	5.975	5.45	4.2	3.125	6.1		1285	8.7	1.725	4.15	8.95	3.15	6.2	3.05	5.475	3.5	4.85
1286	5.85	5.425	2.6	5.5	3.375	5.95	5.4	4.2	3.05	6.1		1286	9.175	1.775	4.05	8.875	3.125	6.225	2.975	5.5	3.225	4.85
1287	6.525	5.475	2.375	5.525	5.7	5.875	5.25	3.95	3.45	6.075		1287	8.775	1.725	4.125	8.875	2.225	6.225	3.625	5.475	2.525	4.875
1288	5.8	5.45	2.65	5.5	2.45	5.85	5.25	3.95	3.55	6.075		1288	8.675	1.7	4.175	8.825	2.2	6.225	3.8	5.45	3.2	4.875
1289	5.825	5.45	2.425	5.525	4	5.925	5.45	3.95	3.6	6.075		1289	9.075	1.8	4	8.825	2.4	6.25	3.8	5.45	3.8	4.825
1290	5.5	5.425	2.925	5.45	4.775	5.9	5.725	3.9	3.575	6.1		1290	9	1.775	3.925	8.825	2.475	6.2	3.975	5.4	3.775	5.05
1291	5.8	4.775	2.975	5.45	6.825	5.675	5.825	3.9	3.525	6.125		1291	9.05	1.775	3.95	8.8	2.425	6.225	4.8	5.35	3.5	4.825
1292	6.05	5.425	3.075	5.45	6.725	5.7	5.8	3.9	3.6	6.1		1292	8.7	1.775	4.05	8.825	2.3	6.2	4.875	5.35	3.7	4.8
1293	6.4	5.4	3.1	5.425	4.1	5.7	5.65	3.9	3.625	6.1		1293	8.8	1.775	3.9	8.775	2.95	6.175	4.85	5.35	3.65	4.8
1294	5.85	5.325	3.075	5.45	4.125	5.675	6.125	4.35	3.35	6.125		1294	8.425	1.75	3.775	8.8	3.925	6.175	4.65	5.35	3.6	4.8
1295	6.3	5.425	3.475	5.4	9.425	5.65	10.225	4.2	3.475	6.125		1295	8.425	1.75	4.05	8.7	3.925	6.175	4.5	5.375	3.8	4.925
1296	6.325	5.425	3.475	5.4	10.075	5.7	6.2	4.4	3.325	6.125		1296	8.575	1.75	4.55	8.675	3.675	6.2	4.025	5.4	3.7	4.825
1297	6.575	5.425	3.575	5.375	9.925	5.65	6.275	4.25	3.325	6.125		1297	8.975	1.8	3.8	8.725	3.45	6.175	3.775	5	2.85	4.875
1298	6.35	5.425	3.425	5.4	9.55	5.65	6.25	4.3	3.375	6.125		1298	9.05	1.825	4	8.65	3.7	6.225	3.225	5.475	2.5	4.875
1299	5.35	5.1	4.35	5.3	8.025	5.625	6.175	4.35	3.45	6.1		1299	8.35	1.775	4.025	8.65	3.875	6.225	3.225	5.475	2.175	4.875
1300	6.625	5.4	2.5	5.525	4.4	5.625	6.275	4	3.3	6.1		1300	8.175	1.75	3.9	8.625	4.2	6.125	4.7	5.35	3.65	4.85
1301	5.925	5.35	2.925	5.45	4.35	5.625	6.15	4.425	3.225	6.1		1301	8.275	1.75	3.925	8.65	3.275	6.2	4.725	5.35	3.775	4.825
1302	5.75	5.325	2.9	5.45	4.15	5.65	5.775	3.95	3.15	6.15		1302	8.475	1.85	3.775	8.675	2.525	6.2	4.975	5.325	3	4.875
1303	5.675	5.325	2.7	5.475	4.375	5.625	5.275	4.2	3.125	6.15		1303	4.75	1.925	4.025	8.6	2.45	6.2	4.9	5.325	3.275	4.85
1304	6.6	5.375	3.325	5.475	4.325	5.65	5.275	3.95	3.7	6.125		1304	6.25	1.775	3.95	8.575	2.375	6.2	4.95	5.325	2.625	4.9
1305	5.8	5.325	5.575	5.175	4.3	5.65	5.4	3.95	2.225	6.2		1305	8.175	1.75	3.85	8.6	3.15	6.125	4.725	5.325	3.475	4.875
1306	5.75	5.325	6.125	5.125	4.325	5.65	5.45	3.95	2.95	6.2		1306	8.375	1.8	3.875	8.55	2.175	6.175	4.675	5.35	3.675	4.85
1307	5.75	5.325	5.775	5.175	4.45	5.675	6.25	4.275	3.1	6.175		1307	8.575	1.825	3.675	8.6	2.9	6.225	4.65	5.35	3.725	4.85
1308	5.85	5.325	4.45	5.275	4.325	5.75	6.15	4.35	3.15	6.175		1308	4.225	1.875	3.975	8.55	3.25	6.15	4.475	5.35	3.725	4.85
1309	6.525	5.375	4.275	5.3	4.4	5.675	6.125	4.375	3.325	6.175		1309	8.05	1.775	4.275	8.5	3.35	6.15	4.475	5.35	3.675	4.825
1310	6.175	5.275	4.825	5.25	4.375	5.7	6.25	3.95	3.85	6.125		1310	8.325	1.8	3.875	8.5	2.4	6.1	4.275	5.35	3.5	4.825
1311	6.175	5.275	4.425	5.275	4.275	5.625	6.15	4.475	4	6.125		1311	8.625	1.85	3.975	8.5	2.4	6.175	4.025	5.375	2.675	4.875
1312	5.85	5.275	4.35	5.3	4.6	5.65	6.2	4.45	7.65	5.95		1312	9.025	1.9	3.4	8.575	2.375	6.175	6.075	5.35	3.8	4.85
1313	5.675	5.825	4.05	5.325	9.975	5.625	6.2	4.325	4.025	6.1		1313	8.6	1.875	3.675	8.525	3.375	6.175	6.05	5.35	3.825	4.875
1314	6.225	5.3	3.675	5.375	10.1	5.65	6.85	4.025	2.25	6.175		1314	8.425	1.85	4.125	8.475	3.35	6.125	5.75	5.35	3.325	4.875
1315	5.8	4.8	3.6	5.375	9.85	5.65	7.55	4.075	2.225	6.175		1315	8.7	1.85	3.525	8.475	3.35	6.125	5.175	5.325	3.85	4.875
1316	5.825	5.275	3.55	5.375	9.7	5.675	6.2	4.45	2.275	6.175		1316	4.8	1.975	3.475	8.45	3.175	6.125	3.3	5.45	3.525	4.85
1317	6.05	5.25	3.425	5.4	4.375	5.625	6.125	4.5	2.35	6.175		1317	5.8	1.75	3.675	8.425	3.4	6.15	3.75	5.4	3.925	5.1
1318	6.65	5.275	3.425	5.4	4.4	5.675	6.425	4.45	2.5	6.175		1318	4.875	2	3.525	8.4	3.025	6.1	3.3	5.5	3.8	4.85
1319	5.875	5.4	3.55	5.375	9.4	5.6	6.275	4.125	2.45	6.175		1319	8.475	1.85	3.475	8.35	2.875	6.15	3.3	5.5	3.725	4.85
1320	6	5.25	4.05	5.325	4.225	5.575	6.15	4.45	2.45	6.15		1320	8.55	1.85	3.5	8.325	2.525	6.175	5.625	5.425	4.075	4.825
1321	5.725	5.35	3.95	5.325	4.5	5.6	6.4	4.15	2.375	6.2		1321	4.8	2	3.5	8.325	2.65	6.2	5.925	5.275	3.15	4.9
1322	5.95	5.2	4.075	5.325	4.15	5.675	6.35	4.15	2.75	6.1		1322	8.1	1.825	3.825	8.3	2.55	6.2	6.025	5.275	3.1	4.875
1323	2.375	5.05	3.65	5.375	4.25	5.6	6.325	4.15	2.725	6.1		1323	8.775	1.9	3.175	8.3	2.3	6.175	5.975	5.275	4.025	4.875
1324	3.45	5.05	4.3	5.3	4.3	5.6	6.45	4.175	2.825	6.075		1324	9	1.95	3.375	8.225	2.6	6.125	6.825	5.275	4.1	4.85
1325	3.45	5.05	3.775	5.35	4.2	5.75	6.375	4.1	2.725	6.1		1325	8.275	1.85	3.4	8.225	2.55	6.125	6.6	5.25	4.1	4.875
1326	3.3	5.05	3.9	5.35	4.2	5.725	6.275	4.1	2.825	6.125		1326	8.625	1.925	3.35	8.225	2.575	6.125	5.95	5.275	3.725	4.85
1327	3.35	5.05	2.775	5.475	4.325	5.575	6.25	4.1	2.825	6.15		1327	9.075	1.975	3.475	8.175	2.975	6.1	5.025	5.325	3.725	4.85
1328	3.55	5.025	3.475	5.35	4.325	5.575	6.2	4.3	2.475	6.2		1328	8.9	1.975	3.7	8.175	2.3	6.15	4.85	5.325	3.6	4.875
1329	2.425	5.05	3.75	5.325	4.325	5.575	6.175	4.325	2.75	6.225		1329	8.8	1.95	3.325	8.175	2.475	6.15	4.475	5.35	3.95	4.875
1330	5.075	4.975	3.85	5.325	3.825	5.625	6.1	4.425	2.7	6.225		1330	8.925	1.975	4	8.125	2.775	6.175	4.475	5.35	4.575	4.85
1331	3.375	5.025	4.15	5.275	4.45	5.575	6.35	4.125	2.675	6.225		1331	8.9	1.95	3.95	8.125	2.525	6.15	4.625	5.325	4.425	4.85
1332	2.925	5.05	3.225	5.4	4.25	5.575	6.225	4.125	2.675	6.225		1332	5.65	2.025	3.75	8.125	2.5	6.15	4.425	5.35	4.075	4.875
1333	3.45	5.05	2.75	5.45	4.15	5.7	6.125	4.475	3.4	6.1		1333	8.55	1.95	3.85	8.125	2.65	6.175	3.65	5.425	4.35	4.875
1334	5.6	5.35	2.975	5.425	4.35	5.55	6.45	4.05	3.425	6.1		1334	8.975	2	4.075	8.3	3.05	6.125	3.975	5.25	4.9	4.875
1335	4.7	5.1	2.775	5.45	4.4	5.55	5.775	3.95	3.4	6.1		1335	9.15	2.025	3.525	8.1	3.225	6.125	3.85	4.875	5.075	4.875
1336	2.725	5.05	2.625	5.475	4.425	5.55	5.55	4.05	3.35	6.125		1336	8.6	2	3.75	8.1	2.725	6.15	3.725	5.425	5.025	4.875
1337	3.2	5.075	2.35	5.5	4.25	5.575	5.275	4.05	3.15	6.15		1337	8.975	2.025	3.85	8.075	3.275	6.075	3.6	5.425	3.65	4.925
1338	3.175	5.075	2.7	5.45	4.175	5.55	5.325	4.025	3.25	6.15		1338	8.7	2	3.75	8.05	3.35	6.075	3.45	5.45	3.675	4.9
1339	7.825	4.5	3.3	5.375	4.325	5.6	6.125	4.725	3.15	6.15		1339	4.975	2.15	3.325	8.05	3.3	6.075	3.35	5.45	3.675	4.9
1340	5.975	5.1	3.4	5.375	4.425	5.775	6.175	4.325	3.225	6.15		1340	4.25	2.1	3.175	8.05	3.425	6.1	3.35	5.45	3.725	4.9
1341	3.4	5.075	4.425	5.25	6.25	5.55	6.125	4.4	3.225	6.1		1341	4.35	2.125	3.575	7.95	2.3	6.125	3.375	5.45	3.825	4.875
1342	3.9	5.075	4.45	5.25	6.25	5.55	6.175	4.375	3.3	6.125		1342	4.325	2.125	3.075	7.925	2.95	6.075	3.3	5.45	3.825	4.875
1343	4.4	5.025	4.825	5.225	10.25	5.65	6.325	4.425	3.35	6.1		1343	8.7	2.025	3.15	7.9	3.375	6.075	3.325	5.475	3.625	4.9
1344	3.65	5.075	5.375	5.175	9.725	5.525	6.1	4.4	3.775	6.1		1344	8.675	2.025	3.425	7.7	2.55	6.1	3.25	5.475	3.575	4.9
1345	3.625	5.075	5.5	5.15	4.55	5.6	6.125	4.725	3.65	6.125		1345	8.375	1.975	3.075	7.7	2.7	6.1	3.1	5.5	3.85	4.9
1346	3.55	5.075	5.325	5.175	4.325	5.55	6.15	4.475	3.6	6.125		1346	8.85	2.075	3.125	7.7	2.55	6.125	3.075	5.5	3.725	4.9
1347	3.45	5.075	5.325	5.175	4.225	5.55	6.1	4.75	3.85	6.1		1347	8.45	2.075	3.975	8.175	2.55	6.125	3.15	5.5	2.9	4.9
1348	3.35	5.075	4.575	5.25	6.95	5.525	6.2	4.35	3.725	6.1		1348	8.275	2	2.875	7.675	2.5	6.125	3.125	5.5	2.65	4.925
1349	3.35	5.075	4.55	5.25	4.35	5.675	6.2	4.425	3.7	6.1		1349	8.65	2.05	2.925	7.675	2.3	6.1	3.725	5.4	2.7	4.95
1350	3.4	5.075	4.725	5.225	4.3	5.725	6.2	4.425	3.75	6.1		1350	7.85	1.975	2.95	7.65	2.55	6.075	3.625	5.425	4.325	4.9
1351	3.225	5.075	3.325	5.375	4.225	5.525	6.15	4.475	3.65	6.1		1351	8.65	2.075	3	7.625	2.375	6.075	3.85	5.4	4.4	4.9
1352	3.45	5.1	3.3	5.375	4.575	5.825	6.475	4.5	3.625	6.1		1352	5.4	2.075	2.975	7.625	3.6	6.075	3.575	5.425	4.625	4.875
1353	3.5	5.1	3.45	5.375	3.5	5.575	7.1	4.175	3.6	6.1		1353	4.35	2.175	3.75	7.65	2.65	6.1	3.475	5.425	4.65	4.875
1354	3.3	5.1	3.425	5.375	6.625	5.525	6.175	4.4	3.625	6.075		1354	7.7	2	4.325	7.675	3.325	6.05	3.5	5.425	4.9	4.85
1355	3.525	5.1	3.825	5.325	6.525	5.525	6.375	4.075	3.65	6.075		1355	7.775	2.075	3.725	7.5	3.625	6.075	3.5	5.425	3.325	4.925
1356	5.6	5.575	3.95	5.3	6.5	5.525	7.2	4.15	3.075	6.225		1356	8.675	2.05	3.6	7.5	3.475	6.05	3.325	5.45	3.3	4.925
1357	8.875	5.15	2.925	5.425	6.425	5.525	6.225	4.625	3.175	6.225		1357	7.2	2.125	4.55	7.575	3.625	6.075	3.225	5.475	3.95	5.35
1358	2.3	5.1	2.125	5.525	6.25	5.525	7.55	4.15	2.9	6.2		1358	8.775	2.1	2.775	7.475	3.7	6.1	3.15	5.475	3.625	4.9
1359	1.825	5.075	2.575	5.475	6.2	5.525	7.575	4	2.9	6.1		1359	4.425	2.2	3.475	7.45	2.95	6.05	3.125	5.475	3.525	4.9
1360	3.025	5.1	2.75	5.45	6.075	5.525	6.35	4.525	2.55	6.2		1360	4.275	2.225	3.025	7.475	2.85	6.05	3.15	5.475	3.575	4.9
1361	2.95	5.1	2.85	5.425	6.575	5.575	5.8	3.875	5.725	6.025		1361	4.15	2.2	3.125	7.45	3.45	6.075	3.075	5.475	3.7	4.9
1362	3.7	5.1	2.875	5.425	6.425	5.575	5.525	3.825	3.325	6.175		1362	8.2	2.125	3.725	7.475	2.475	6.075	2.975	5.5	3.75	4.9
1363	3.825	5.1	2.9	5.425	6.85	5.575	5.775	3.8	2.725	6.1		1363	4.225	2.225	2.75	7.425	2.35	6.075	3.075	5.475	3.675	4.9
1364	3.5	5.1	2.7	5.45	6.15	5.675	6.35	4.3	2.475	6.125		1364	4.325	2.225	2.925	7.4	2.875	6.1	3.25	5.475	3.1	4.95
1365	3.225	5.1	3.125	5.4	6.65	5.675	6.05	3.75	2.925	6.05		1365	8.6	2.125	3.1	7.325	3.75	6	3.175	5.475	3.05	4.95
1366	3.175	5.1	2.675	5.475	6.475	5.7	6.4	3.725	3.15	6.075		1366	8.775	2.15	2.775	7.35	3.8	6.05	3.075	5.5	3.05	4.95
1367	3.9	5.1	2.875	5.425	6.1	5.775	6.55	3.75	3.1	6.075		1367	8	2.075	2.85	7.325	2.6	6.1	2.625	5.55	3.675	4.9
1368	5.6	5.575	3.95	5.35	6.275	5.825	7.9	3.825	2.175	6.175		1368	7.5	2.075	2.85	7.25	2.675	6.1	2.3	5.575	3.325	4.7
1369	3.3	5.1	2.45	5.45	5.525	6.05	8.15	3.8	2.325	6.1		1369	4.975	2.175	3.1	7.225	2.925	6.1	2.325	5.575	3.15	4.95
1370	3.575	5.1	2.325	5.475	5.675	6.05	5.825	3.55	2.65	6.075		1370	4.475	2.275	3.05	7.225	2.425	6.075	2.2	5.575	2.6	4.95
1371	3.225	5.1	2.575	5.45	4.225	6.075	5.85	3.625	2.925	6.15		1371	4.95	2.225	2.725	7.2	2.3	6.05	2.35	5.55	3.65	4.925
1372	2.95	5.1	2.575	5.45	4.3	6.025	3.7	3.25	2.85	6.175		1372	3.975	2.275	2.525	7.2	3.275	6.025	3.05	5.475	3.675	4.925
1373	3.1	5.1	2.45	5.45	4.275	6.025	3.8	3.275	3.15	6.1		1373	3.925	2.275	3.8	7.225	2.425	6.1	3.025	5.5	3.675	4.925
1374	3.375	5.1	2.975	5.4	4.025	6.025	3.8	3.275	3.25	6.075		1374	7.975	2.1	3.475	7.2	3.75	6.025	3.075	5.475	3.725	4.925
1375	3.175	5.1	3	5.4	3.925	6.025	3.825	3.3	3.025	6.125		1375	4.9	2.25	3.425	6.5	2.5	6.075	3.55	5.425	3.775	4.925
1376	3.375	5.125	2.95	5.4	3.9	6.025	4.1	3.325	2.9	6.15		1376	7.225	2.1	2.975	7.2	2.4	6.05	3.475	5.45	3.825	4.925
1377	3.4	5.1	3.225	5.375	4.025	6.05	3.675	3.4	3.2	6.125		1377	8.475	2.225	3.125	7.2	2.425	6.05	3.575	5.425	3.85	4.9
1378	3.45	5.125	2.85	5.4	3.875	6.025	3.2	3.2	2.625	6.075		1378	8.825	2.2	3.55	7.2	2.5	6.05	3.65	5.425	3.875	4.925
1379	7.125	5.2	2.925	5.4	3.85	6.025	3.175	3.275	3.525	6.075		1379	8.425	2.2	3.8	7.15	3.375	6	3.6	5.425	3.875	4.925
1380	3.55	5.125	2.975	5.4	3.7	6.025	4.6	3.55	3.375	6.1		1380	4.975	2.275	2.65	7.125	2.525	6.05	3.55	5.425	3.625	4.925
1381	3.2	5.125	2.875	5.4	4	6.025	5.325	3.5	3.325	6.1		1381	8.325	2.1	3.25	7.125	2.65	6.05	3.675	5.425	3.55	4.925
1382	3.35	5.125	3.5	5.325	3.95	6.05	5.575	3.325	3.625	6.1		1382	8.675	2.25	2.775	7.15	2.625	6.025	3.475	5.425	3.475	4.925
1383	3.65	5.125	3.5	5.325	3.8	6.05	3.875	3.175	3.675	6.075		1383	9	2.275	2.675	7.15	2.45	6.025	3.55	5.425	3.55	4.925
1384	3.275	5.125	3.55	5.325	3.8	6.05	3.8	3.375	3.425	6.1		1384	4.725	2.3	3.4	7.15	2.825	6.075	3.875	5.425	3.725	4.925
1385	3.7	5.125	3.55	5.325	3.875	6.05	5.9	3.45	3.625	6.125		1385	3.8	2.35	2.925	7.125	2.925	6.075	4.7	5.35	3.675	4.925
1386	3.5	5.125	3.55	5.325	3.9	6.05	6.375	3.475	3.85	6.1		1386	3.925	2.35	2.9	7.1	2.95	6.075	5	5.35	3.575	4.925
1387	3.5	5.125	3.75	5.3	4.075	6.05	6.45	3.475	3.7	6.15		1387	4.25	2.35	3	7.1	3.025	6.075	4.625	5.35	2.275	5
1388	5.9	5.2	4.05	5.275	4.1	6.075	3.9	3.275	3.5	6.175		1388	7.7	2.175	2.975	7.125	2.9	6.1	6.825	5.275	3.125	4.975
1389	3.5	5.15	4.075	5.25	4.125	6.075	3.875	3.25	4.575	5.95		1389	7.7	2.175	2.625	7.1	3	6.05	6.175	5.3	3.175	4.95
1390	3.35	5.15	4.1	5.25	4.425	6.05	4.1	3.3	6.95	5.75		1390	4.025	2.35	2.725	7.1	2.975	6	7.125	5.275	2.975	4.95
1391	3.45	5.15	4.125	5.25	3.95	6.1	3.65	3.175	7.25	5.5		1391	4.125	2.35	2.75	7.075	3.4	6.05	6.9	5.225	2.925	5
1392	3.6	5.15	4.125	5.25	3.1	6.075	3.225	3.15	4.075	6.125		1392	8.025	2.2	2.825	7.075	3.3	6.025	6.325	5.275	2.95	5
1393	3.4	5.15	4.15	5.25	5.625	6.05	5.55	3.3	3.95	6.075		1393	7.15	2.2	2.825	7.05	3.275	5.975	4.3	5.35	2.775	5.025
1394	3.425	5.15	4.075	5.25	5.95	5.525	7.15	3.05	3.675	6.125		1394	7.1	2.175	2.725	7.05	3.725	6.075	3.425	5.45	2.925	5.025
1395	3.375	5.15	4.25	5.25	5.925	5.525	5.375	3.4	3.375	6.125		1395	6.4	1.95	2.65	7	3.925	6.025	6.825	5.25	3.2	5
1396	3.35	5.175	4.25	5.25	5.35	5.55	4.325	3.5	3.65	6.125		1396	7.8	2.225	3.7	7.025	4.025	6.025	6.625	5.075	3.2	5
1397	3.875	5.15	4.925	5.175	7.175	5.525	4.425	3.475	3.575	6.075		1397	4.15	2.4	3.9	7.025	3.925	5.975	5.775	5.275	3.1	5
1398	3.725	5.15	5.225	5.15	6.225	5.525	5.3	3.4	4.2	6.125		1398	7.2	2.225	2.95	7.025	2.4	6.05	5.925	5.275	3.125	5
1399	3.1	5.15	5.175	5.15	6.45	5.5	6.85	3.425	10.1	5.75		1399	7.55	2.225	3.325	7.025	2.475	6.05	6.05	5.35	3.325	5
1400	3.025	5.15	5.1	5.15	6.475	5.5	6.725	3.4	6.45	5.825		1400	4.675	2.4	3.575	7	2.425	6.05	4.825	5.35	2.9	5
1401	2.925	5.15	4.725	5.2	6.325	5.5	7.075	3.425	2.5	6.1		1401	8.5	2.45	2.5	6.975	2.4	6.025	4.7	5.35	2.85	5
1402	2.825	5.15	6	5.075	6.2	5.525	6.075	3.375	2.3	6.125		1402	8.1	2.2	3.025	7	2.575	6.05	3.8	5.45	2.45	5.025
1403	2.85	5.15	4.775	5.2	6.625	5.525	5.925	3.375	2.35	6.1		1403	8.225	2.225	2.625	6.95	2.55	6.05	3.9	5.425	2.325	5.025
1404	2.975	5.15	4.65	5.2	6.375	5.5	3.525	3.05	2.625	6.075		1404	8.625	2.275	2.8	6.95	2.725	6.05	3.825	5.4	2.625	5
1405	2.875	5.175	4.35	5.25	6.7	5.45	3.425	3.025	2.6	6.075		1405	8.4	2.25	2.6	6.95	2.725	6.025	3.75	5.425	2.425	5
1406	2.85	5.175	4.375	5.225	6.25	5.475	3.575	3.05	2.6	6.05		1406	6.95	2.2	2.725	6.95	2.925	6.05	3.35	5.475	2.575	5
1407	3.1	5.175	4.725	5.2	5.8	5.475	3.775	3.15	2.775	6.05		1407	6.95	2.225	3.1	6.975	2.95	6.075	3.375	5.45	2.675	5
1408	2.7	5.15	3.875	5.3	5.6	5.475	3.75	3.15	2.725	6.05		1408	7.35	2.2	3.375	6.975	2.9	6.025	3.3	5.45	2.8	4.975
1409	2.6	5.15	3.95	5.275	6.325	5.475	3.8	3.175	2.625	6.075		1409	6.05	2.45	3.05	6.975	2.925	6	3.375	5.45	3.175	4.975
1410	2.5	5.15	2.9	5.4	6.375	5.475	3.95	3.225	2.575	6.15		1410	7.025	2.275	2.375	6.925	3.775	6.05	3.75	5.4	3.15	5
1411	2.725	5.15	2.85	5.4	6.375	5.475	3.9	3.275	2.55	6.15		1411	7.025	2.275	2.65	6.9	3.725	6.05	3.825	5.4	3.35	4.975
1412	5.3	5.075	3.725	5.3	6.1	5.475	4.675	3.45	2.5	6.125		1412	7.775	2.3	4.225	6.95	3.775	6.025	3.875	5.4	3.45	4.95
1413	4.575	5.125	4.175	5.25	6.05	5.45	6.375	3.325	2.55	6.125		1413	7.575	2.275	2.7	6.875	3.675	6.05	3.7	5.4	3.3	4.95
1414	4.4	5.125	4.15	5.25	6.125	5.45	6.225	3.325	2.3	6.175		1414	8.475	2.35	2.5	6.9	3.65	6	3.65	5.425	2.675	5.025
1415	4.425	5.15	4.075	5.275	6.05	5.45	6.925	3.375	2.25	6.175		1415	3.8	2.475	2.95	6.9	3.175	6.025	3.5	5.425	2.875	5.025
1416	4.525	5.125	4.175	5.25	5.675	5.425	7.275	3.4	2.325	6.15		1416	4.125	2.45	4.925	7.025	3.175	6	3.7	5.4	3	5.025
1417	3.5	5.15	4.2	5.25	6.175	5.425	7.2	3.35	2.25	6.15		1417	8.875	2.325	5.2	7.025	3.525	6.05	3.425	5.45	3.025	5.025
1418	3.375	5.15	4.275	5.25	5.975	5.375	7.275	3.35	2.125	6.175		1418	4.6	2.35	3.95	6.925	2.775	6.075	3.375	5.45	3.275	5
1419	3.15	5.15	4.375	5.225	6.35	5.375	6.375	3.3	2.2	6.175		1419	8.225	2.3	4.5	6.95	2.9	6	3.325	5.45	3.175	5.025
1420	3.425	5.15	4.4	5.225	6.275	5.375	6.375	3.3	2.225	6.2		1420	3.85	2.475	2.925	6.9	2.95	6	3.375	5.45	3.225	5.025
1421	3.05	5.15	4.475	5.225	5.825	5.4	5.875	3.275	2.25	6.2		1421	3.85	2.5	2.8	6.9	3.05	5.975	3.25	5.45	3.4	5.025
1422	2.975	5.125	4.675	5.2	5.725	4.675	3.4	2.95	2.95	6.175		1422	7.325	2.3	3.55	6.875	2.95	6.025	3.175	5.475	2.625	5.05
1423	2.425	5.175	4.9	5.175	7	5.325	3.475	2.95	3.125	6.125		1423	8.025	2.325	3.7	6.85	3.1	6.075	3.275	5.45	2.5	5.05
1424	2.6	5.175	4.425	5.225	7.45	5.05	3.75	3.15	3.025	6.1		1424	4.7	2.45	2.6	6.85	3.1	6.025	3.15	5.475	2.575	5.025
1425	2.85	5.2	4.225	5.25	6.075	5.4	3.675	3.175	3.025	6.075		1425	3.875	2.525	2.875	6.85	2.825	6.05	3.2	5.475	2.625	5
1426	2.95	5.2	4.3	5.225	6.075	5.4	6.575	3.3	3.175	6.1		1426	3.95	2.525	3.05	6.85	2.525	6	3.325	5.45	2.925	5
1427	2.85	5.175	3.675	5.325	6.025	5.4	6.125	3.3	3.225	6.1		1427	7.55	2.325	3.825	6.825	3.6	6.025	3.25	5.475	3.05	5
1428	2.675	5.175	3.9	5.275	6.075	5.375	5.275	3.3	3.05	6.125		1428	6.975	2.35	2.625	6.825	3.65	6.025	3	5.5	3	5.025
1429	3.275	5.175	2.275	5.475	6.225	5.35	3.975	3.125	2.9	6.125		1429	7.95	2.975	2.975	6.85	3.625	6.05	2.875	5.525	3.1	5
1430	3.2	5.175	7.4	5.075	6.675	5.35	3.55	2.975	3.4	6.075		1430	9.075	2.45	2.65	6.85	3.475	5.95	2.85	5.525	3.35	5
1431	3.525	5.175	7.375	5.075	6.575	5.3	3.6	2.975	3.4	6.075		1431	7.275	2.325	2.325	6.85	3.775	6	2.775	5.525	3.3	5
1432	3.45	5.175	5.35	5.125	6.025	5.325	7.6	2.975	3.35	6.1		1432	4.05	2.6	3.625	6.85	2.675	6.025	2.95	5.5	3.125	4.975
1433	3.25	5.175	6.5	5.025	5.95	5.475	7.65	3.325	3.55	6.075		1433	3.8	2.55	2.75	6.8	2.375	6.05	2.85	5.5	2.275	5.05
1434	3.175	5.2	3.775	5.3	5.85	5.3	3.4	2.925	3.525	6.175		1434	8.5	2.425	3.075	6.85	2.675	6	2.95	5.5	2.5	5.05
1435	3.1	5.2	2.5	5.45	7.025	5.275	6	3.5	3.75	6.1		1435	3.775	2.55	2.6	6.825	2.7	6.025	3	5.5	2.55	5.075
1436	3.275	5.175	3.075	5.375	6.95	5.275	6.55	3.25	2.875	6.1		1436	7.275	2.425	2.675	6.825	2.75	6.025	3.05	5.475	2.525	5.075
1437	3.65	5.175	3.5	5.325	6	5.275	3.9	3.15	2.85	6.1		1437	7.95	2.75	2.55	6.8	2.9	6.025	3.225	5.475	3.05	5.075
1438	3.525	5.2	3.775	5.3	5.6	5.45	4.075	3.125	3	6.075		1438	3.775	2.625	2.65	6.8	2.95	6.025	3.375	5.45	3.175	5.05
1439	3.3	5.2	3.775	5.3	5.95	4.95	4.125	3.125	2.4	6.125		1439	6.55	2.45	2.6	6.8	3.125	6.025	2.975	5.5	3.175	5.05
1440	3.1	5.2	4.175	5.25	5.975	4.95	4.125	3.125	6.45	5.875		1440	7.075	2.425	2.5	6.8	2.925	6.025	2.975	5.5	3.4	5.05
1441	3.425	5.175	4.25	5.25	5.875	5.275	3.925	3.075	2.425	6.175		1441	6.975	2.425	2.725	6.775	3.075	6.025	3.425	5.45	3.45	5.05
1442	4.125	5.175	4.15	5.25	5.85	5.275	3.925	3.075	9.725	5.65		1442	7.25	2.45	3.1	6.75	3.05	6	2.55	5.55	3.425	5.05
1443	4.05	5.15	4.35	5.225	6.05	5.275	3.775	3.025	9.9	5.625		1443	8.375	2.475	2.425	6.775	3.35	6	2.625	5.55	3.3	5.05
1444	4.475	5.15	3.8	5.3	6.55	5.25	3.75	3.025	7.45	5.675		1444	8.625	2.45	2.475	6.75	2.55	6.025	2.425	5.55	3.45	5.025
1445	4.45	5.175	3.025	5.375	7.175	5.25	3.6	2.95	7.4	5.675		1445	6.875	2.45	2.8	6.775	2.475	6.025	2.65	5.55	3.35	5.025
1446	4.625	5.175	3.075	5.375	6.4	5.25	3.65	2.975	7.525	5.7		1446	8.425	2.475	3.475	6.8	3.4	5.95	2.725	5.55	3.45	5.025
1447	4.775	5.15	3.075	5.375	6.7	5.25	6.35	3.175	7.175	5.525		1447	8.875	2.5	2.625	6.75	2.725	6	3.275	5.475	3.45	5.025
1448	4.8	5.125	3.5	5.325	5.75	4.8	6.275	3.175	6.8	5.65		1448	3.725	2.6	2.45	6.75	2.95	5.975	3.4	5.45	3.45	5.025
1449	4.65	5.15	2.275	5.475	5.95	5.225	5.75	3.175	6.6	5.65		1449	3.8	2.625	3.375	6.725	2.875	6.025	3.475	5.45	3.3	5.025
1450	6.35	5.125	2.575	5.45	6.025	5.225	5.45	3.175	5.95	5.75		1450	3.75	2.6	2.55	6.775	3.675	6	3.35	5.45	3.4	5
1451	6.55	5.1	2.975	5.35	5.8	5.2	8.675	2.425	6.325	5.725		1451	8.75	2.475	2.875	6.75	3.6	5.975	4	5.375	3.15	5.025
1452	6.575	5.1	2.825	5.375	6.225	5.05	7.125	2.825	6.65	5.725		1452	4.3	2.675	2.875	6.725	3.525	5.975	3.525	5.425	2.825	5.05
1453	3.625	5.175	3.05	5.35	10.25	5.675	3.475	3.05	5.775	5.75		1453	7.2	2.525	3.425	6.725	2.675	6	4.025	5.375	3.075	5.025
1454	2.55	5.175	2.7	5.4	10.1	5.525	3.675	2.875	5.775	5.75		1454	7.125	2.475	2.575	6.725	3	6	4.375	5.35	2.925	5.05
1455	2.3	5.175	2.75	5.375	6.125	5.05	3.825	2.95	5.8	5.65		1455	3.575	2.65	2.9	6.725	3.075	6	4.35	5.35	3.05	5.05
1456	2.325	5.175	2.775	5.375	6.1	5.05	3.525	2.875	2.625	6.125		1456	3.75	2.65	2.475	6.7	3.25	6	4.55	5.35	3.35	5.05
1457	2.4	5.175	3.225	5.325	5.85	5.1	3.725	2.95	2.5	6.1		1457	3.75	2.675	2.325	6.7	2.8	6	4.625	5.35	2.85	5.075
1458	2.675	5.175	3.15	5.35	6.15	5.075	3.825	2.975	2.85	6.05		1458	7.75	2.525	2.75	6.7	2.95	6	5.25	5.325	2.675	5.075
1459	2.7	5.175	3.6	5.3	6.3	5.025	8.4	3.1	2.775	6.075		1459	7.15	2.55	2.55	6.725	3.075	5.975	5.375	5.325	2.8	5.075
1460	2.675	5.175	3.325	5.325	6.35	5.075	6.9	3.15	2.7	6.05		1460	7.375	2.55	2.85	6.725	2.7	5.975	5.85	5.325	2.5	5.075
1461	2.75	5.2	4.075	5.225	5.7	5.425	7.2	3.175	2.6	6.05		1461	3.95	2.7	4.25	6.7	2.775	5.975	5.95	5.35	2.9	5.025
1462	3.2	5.2	4.225	5.225	3.225	5.6	4.8	3.175	2.625	6.075		1462	3.9	2.675	3.375	6.65	3.15	6	5.125	5.3	3.225	5
1463	3.25	5.2	4.075	5.225	3.95	5.575	6.7	3.075	2.85	6.075		1463	3.95	2.65	3.425	6.7	2.975	5.95	5.175	5.3	3.175	5.05
1464	3.2	5.175	4.075	5.225	3.4	5.625	6.875	3.1	3	6.05		1464	4.4	2.7	2.4	6.7	2.9	5.95	5.5	5.3	2.775	5.075
1465	2.825	5.175	2.725	5.4	9.575	5.675	7.05	2.7	2.925	6.1		1465	8.65	2.625	3.325	6.65	3.775	5.6	4.825	5.3	2.8	5.075
1466	2.675	5.175	2.8	5.375	9.4	5.65	5.375	3.05	2.925	6.075		1466	3.75	2.725	2.9	6.7	4.3	5.575	4.8	5.3	2.85	5.075
1467	3	5.2	3	5.35	9.525	5.675	3.975	2.925	2.925	6.05		1467	3.925	2.7	3.35	6.7	3.675	5.625	4.9	5.3	2.85	5.075
1468	2.95	5.2	3.825	5.275	9.525	5.725	5.125	3.05	3.375	6.05		1468	3.45	2.7	2.525	6.65	3.475	5.6	4.625	5.3	3.05	5.05
1469	2.925	5.175	2.925	5.4	9.475	5.875	5.575	3	3.25	6.1		1469	7.15	2.575	2.45	6.675	4.1	5.625	4.35	5.325	3.05	5.075
1470	2.925	5.15	3.85	5.3	3.125	6.575	6.1	3	3.2	6.1		1470	8.7	2.6	2.625	6.65	4.125	5.6	4.325	5.325	3.125	5.075
1471	2.225	5.175	3.6	5.325	3.6	6.05	6.475	3.025	2.975	6.125		1471	8.775	2.575	2.8	6.675	4.775	5.8	4.025	5.35	3.275	5.05
1472	2.975	5.2	2.5	5.425	3.575	6.05	6.9	3.05	2.95	6.1		1472	4.275	2.7	3.15	6.65	4.1	5.675	4.075	5.35	3.4	5.05
1473	2.925	5.1	2.275	5.425	4	6.075	8.3	3.1	2.775	6.05		1473	3.5	2.725	3.9	6.65	4.55	5.675	3.9	5.35	3.375	5.05
1474	3.4	5.175	2.3	5.425	4.025	6.05	8.525	3.1	3.625	6.025		1474	4.325	2.75	5.3	6.75	4.75	5.725	3.45	5.4	3.45	5.025
1475	3.475	5.175	2.9	5.375	4.2	6.05	5.325	3	3.725	6.025		1475	3.775	2.75	2.725	4.3	4.475	5.675	3.35	5.425	3.4	5.025
1476	4.425	5.65	3.175	5.35	4.35	6.075	5.075	3.025	3.65	6.05		1476	3.8	2.75	2.875	4.3	4.3	5.675	3.3	5.425	2.25	5.075
1477	5.65	5.1	3.275	5.325	3.925	6	4.925	3.05	3.575	6.05		1477	3.9	2.775	3.65	4.775	4.125	5.65	3.5	5.4	2.35	5.075
1478	4.725	5.125	3.4	5.3	2.7	5.85	5.1	3.025	3.6	6.075		1478	3.65	2.775	4.7	4.075	3.75	5.625	3.525	5.4	2.45	5.075
1479	4.95	5.15	3.575	5.3	4.425	5.7	6.075	2.975	3.275	6		1479	3.675	2.775	3.65	4.275	4.225	5.625	3.25	5.425	2.55	5.075
1480	4.45	5.15	3.3	5.325	4.425	5.675	5.7	2.95	3.05	6.05		1480	3.75	2.775	3	4.425	4.575	5.6	3.275	5.425	2.625	5.075
1481	4.425	5.15	4.075	5.225	4.225	5.675	7.025	2.6	3.05	6.075		1481	8.375	2.65	2.8	4.425	4.3	5.625	3.225	5.425	2.95	5.025
1482	4.5	5.15	3.975	5.25	4.25	5.675	8.3	2.725	6.25	5.825		1482	8.45	2.675	5.2	4.525	4.475	5.65	3.225	5.425	3.275	5
1483	3.6	5.2	4.15	5.225	5	5.7	3.85	2.8	7.675	5.7		1483	3.45	2.775	4.1	4.35	4.425	5.6	3.275	5.425	2.625	5.075
1484	3.4	5.2	4.125	5.225	4.375	5.675	3.775	2.8	3.725	6.075		1484	7.95	2.85	5.35	4.225	4.175	5.575	3.275	5.425	2.825	5.05
1485	3.4	5.175	4.35	5.2	4.2	5.725	3.6	2.75	3.475	6.125		1485	3.9	2.85	3.15	4.45	4.2	5.6	3.275	5.425	2.975	5.075
1486	2.725	5.175	4.325	5.2	3.775	6.125	7.1	2.6	3.475	6.075		1486	3.6	2.9	7.375	4.4	4.575	5.55	3.175	5.45	3.05	5.05
1487	2.15	5.2	4.35	5.2	3.925	6.125	7.15	2.6	2.2	6.125		1487	3.725	2.85	2.575	4.475	4.3	5.575	3.475	5.4	3.225	5.05
1488	2.45	5.2	4.475	5.2	3.95	6.125	4.375	2.85	2.2	6.125		1488	3.975	2.9	2.275	4.5	4.175	5.575	3.5	5.4	3.225	5.05
1489	2.5	5.2	4.375	5.2	3.875	6.125	4.95	2.975	2.475	6.075		1489	3.75	2.825	2.65	4.525	4.45	5.575	3.3	5.425	3.4	5.025
1490	2.9	5.225	4.825	5.15	3.775	6.15	7.45	0.7	2.55	6.05		1490	3.75	2.825	2.7	4.5	4.475	5.55	3.55	5.4	3.25	5.05
1491	2.975	5.225	4.9	5.15	3.675	6.125	6.375	0.95	2.625	6.05		1491	3.7	2.825	3.025	4.5	4.475	5.55	3	5.45	3.4	5.05
1492	3.2	5.225	4.75	5.15	3.575	6.125	6.85	0.875	2.7	6.05		1492	3.325	2.825	2.975	4.5	4.5	5.525	3	5.45	3.35	5.075
1493	2.725	5.225	4.4	5.2	3.55	6.15	6.775	0.875	2.775	6.05		1493	5.9	2.9	3.45	4.9	4.425	5.525	2.975	5.45	3.075	5.1
1494	2.75	5.225	2.95	5.375	3.6	6.15	8.025	0.975	3.075	6.075		1494	4.275	2.825	3.675	4.675	4.575	5.525	3.125	5.45	3.05	5.1
1495	2.725	5.225	2.825	5.375	7.075	4.75	6.625	0.9	3.15	6.075		1495	3.825	2.85	5.15	4.25	4.675	5.55	3.15	5.45	2.85	5.1
1496	2.925	5.225	2.775	5.375	6.325	4.675	6.925	0.875	3.05	6.075		1496	7.825	2.85	2.4	4.55	4.275	5.575	3.15	5.45	2.95	5.1
1497	2.825	5.2	4.075	5.475	6.325	4.675	6.9	0.875	3.125	6.1		1497	7.425	2.75	2.55	4.525	4.325	5.5	3.05	5.475	3.325	5.075
1498	2.975	5.2	4.3	5.2	6.3	4.7	6.775	0.925	3.325	6.05		1498	3.725	2.875	2.675	4.525	4.35	5.5	3.05	5.475	3.375	5.075
1499	3.35	5.2	8.275	4.975	5.95	4.725	6.575	0.975	3.225	6.05		1499	3.575	2.875	2.075	4.55	4.425	5.625	3.25	5.425	3.45	5.075
1500	3.25	5.225	5.4	5.075	6.825	4.825	6.775	0.975	3.15	6.05		1500	3.7	2.85	3.5	4.525	4.525	5.625	2.425	5.525	3.45	5.05
1501	3.575	5.2	5.25	5.075	6.825	4.85	6.375	1	3.1	6.05		1501	3.85	2.9	3.525	4.75	4.275	5.55	2.45	5.525	2.825	5.1
1502	3.625	5.225	5.075	5.1	6.575	4.825	6.775	1.05	3.45	6.025		1502	8.3	3.025	3.675	4.45	4.325	5.475	2.425	5.525	2.7	5.1
1503	3.025	5.225	4.9	5.125	6.375	4.8	6.9	0.975	3.45	6.1		1503	3.625	2.9	3.55	4.85	4.325	5.45	2.45	5.525	2.375	5.1
1504	3.3	5.225	4.925	5.125	6.35	4.8	7.05	1	3.25	6.125		1504	3.625	2.9	4.925	4.575	4.5	5.475	2.8	5.475	2.8	5.075
1505	3.3	5.225	4.675	5.15	6.3	4.8	6.875	1.075	3.7	6.075		1505	8.625	2.925	4.9	4.55	4.35	5.55	2.775	5.475	3.3	5.05
1506	2.925	5.15	4.075	5.2	5.775	4.8	7.525	1.125	3.75	6.075		1506	8.6	2.925	5.25	4.575	4.425	5.575	3.075	5.45	3.4	5.05
1507	3.125	5.175	3.975	5.225	7.45	4.85	6.975	1.05	3.675	6.05		1507	8.575	2.725	5.725	4.575	4.4	5.5	3.475	5.4	3.45	5.05
1508	3.175	5.175	3.675	5.25	7.625	4.825	8.8	1.25	3.575	6.05		1508	7.975	2.975	3.075	4.525	4.375	5.4	3.35	5.425	3.35	5.05
1509	3.35	5.2	3.45	5.275	5.775	4.8	7.325	1.15	3.575	6.025		1509	8.05	3.125	3.075	4.55	4.475	5.425	3.675	5.4	2.875	5.1
1510	3.275	5.225	3.5	5.275	6.5	5.55	8.475	1.05	2.925	6.05		1510	3.45	2.9	7.75	4.425	4.75	5.4	3.9	5.375	2.85	5.1
1511	2.825	5.225	2.725	5.35	6.675	5.525	6.6	1.2	2.95	6.075		1511	3.525	2.9	6.825	4.475	4.45	5.4	3.9	4.925	3	5.1
1512	6.75	5.25	2.6	5.375	6.65	5.5	6.3	1.2	2.825	6.025		1512	3.9	2.9	6.65	4.5	3.025	5.25	3.95	5.3	2.675	5.1
1513	5.375	5.15	2.55	5.375	5.9	5.5	9.375	1.4	2.65	6.05		1513	3.675	2.925	6.875	4.5	3.3	5.25	3.95	5.375	2.525	5.1
1514	4.825	5.15	2.95	5.325	6.425	5.475	6.725	1.175	2.675	6.05		1514	3.4	2.95	6.8	4.5	3.425	5.25	4.675	5.325	2.475	5.125
1515	4.5	5.2	3.15	5.3	6.125	5.45	9.075	1.2	2.6	6.075		1515	3.55	2.95	6.95	4.525	3.1	5.25	4.875	5.325	2.55	5.125
1516	3.975	5.2	3.45	5.275	6.3	5.45	7.975	1.15	2.575	6.075		1516	8.05	3.1	6.975	4.575	3.1	5.25	4.675	5.325	2.6	5.125
1517	3.5	5.225	3.85	5.225	6.225	5.45	9.175	1.25	2.625	6.1		1517	3.375	2.95	6.875	4.65	3.2	5.25	4.6	5.325	2.575	5.125
1518	3.65	5.225	4.175	5.2	6.35	5.425	9.35	1.275	2.775	6.05		1518	3.05	2.9	6.9	4.6	3.175	5.25	4.7	5.7	2.925	5.125
1519	3.375	5.225	4.225	5.175	6.15	5.45	6.6	1.25	2.8	6.05		1519	7.025	3.525	7.375	4.55	3.625	5.225	6.7	5.25	2.8	5.125
1520	3.225	5.225	4.15	5.2	6.425	5.425	7.675	1.425	2.4	6.05		1520	4.125	2.975	7.9	4.7	3.675	5.225	6.25	5.25	2.925	5.125
1521	3.475	5.2	4.125	5.2	5.775	5.375	7.25	1.45	2.4	6.1		1521	3.475	2.975	7.65	4.675	3.7	5.225	6.175	5.25	3	5.1
1522	3.425	5.2	4.15	5.2	6	5.35	8.55	1.625	2.4	6.1		1522	8.575	2.9	6.275	4.7	3.325	5.25	4.5	5.325	3.3	5.1
1523	4.875	5.15	4.3	5.175	7.475	5.375	7.925	1.425	2.375	6.125		1523	3.15	2.95	6.6	4.775	3.4	5.25	3.75	5.375	3.3	5.075
1524	4.7	5.175	4.475	5.175	5.95	5.3	8.475	1.55	2.45	6.075		1524	3.35	2.975	6.85	4.8	3.525	5.25	3.025	5.45	3.375	5.075
1525	5.075	5.175	4.7	5.125	5.95	5.45	8.675	1.6	2.45	6.075		1525	3.625	2.975	6.25	4.775	3.175	5.25	3.425	5.4	3.45	5.075
1526	4.475	5.2	4.55	5.15	5.975	5.3	8.7	1.375	2.275	6.125		1526	8.4	3.075	6.3	4.725	3.625	5.25	3.575	5.4	3.45	5.075
1527	4.35	5.2	2.675	5.35	6.225	5.3	8.675	1.65	2.45	6.125		1527	3.45	3.125	7.025	4.725	3.65	5.225	3.55	5.4	3.4	5.075
1528	4.4	5.175	8.075	4.95	5.925	5.3	8.375	1.325	6.95	5.75		1528	3.35	3	7.45	4.5	3.475	5.225	2.9	5.475	3.425	5.1
1529	4.225	5.2	3.2	5.3	5.9	5.3	8.5	1.275	6.825	5.8		1529	3.45	3.125	6.65	4.75	3.425	5.225	2.95	5.475	3.225	5.1
1530	4.25	5.2	2.8	5.35	5.775	5.3	7.475	1.25	6.6	5.775		1530	7.625	2.975	6.5	4.75	3.425	5.225	2.975	5.475	3.45	5.1
1531	3.3	5.225	2.825	5.35	7.425	5.05	7	1.425	10.4	5.675		1531	6.2	3.175	6.625	4.85	3.65	5.225	2.75	5.5	3.425	5.1
1532	3.35	5.225	3.3	5.3	5.925	5.3	7.675	1.35	3.25	6.1		1532	6.25	3.3	7.275	4.8	3.475	5.225	4.05	5.3	3.075	5.125
1533	3.35	5.225	3.375	5.275	6.325	5.25	7.25	1.5	3.25	6.1		1533	6.25	3.275	8	4.85	3.475	5.225	3.85	5.375	3.425	5.075
1534	3.3	5.225	2.3	5.4	6.325	5.25	8.45	1.325	6.1	5.8		1534	3.35	3.25	6.5	4.85	3.075	5.25	3.55	5.4	3.425	5.075
1535	3.05	5.225	2.95	5.325	6.2	5.25	8.4	1.3	6.475	5.75		1535	3.4	3.275	6.65	4.825	3.4	5.2	3.225	5.45	3.425	5.05
1536	3.1	5.225	3.3	5.3	6.05	5.25	8.65	1.7	6.9	5.725		1536	3.35	3.275	6.4	4.85	3.5	5.2	3.55	5.4	2.8	5.075
1537	3.175	5.225	3.425	5.275	6.025	5.25	8.75	1.425	4.6	5.875		1537	3.5	3.275	7.725	4.825	3.325	5.2	2.35	5.525	2.75	5.125
1538	2.95	5.225	3.375	5.275	5.975	5.25	8.55	1.4	5.275	6.025		1538	7.925	2.8	6.95	4.925	3.55	5.175	2.475	5.525	2.575	5.125
1539	2.8	5.225	4.275	5.175	6.05	5.225	8.675	1.65	3.95	6.1		1539	7.7	2.95	6.75	4.95	3.25	5.2	2.925	5.475	2.525	5.125
1540	2.825	5.2	4.175	5.2	6.075	5.2	8.625	1.575	3.775	6.075		1540	3.55	3.05	6.9	4.875	3.25	5.2	3.025	5.45	2.4	5.125
1541	2.825	5.2	4.1	5.2	6.45	5.35	8.775	1.375	3.55	6.1		1541	3.225	3.025	6.6	4.925	3.225	5.2	2.925	5.475	2.725	5.1
1542	2.875	5.225	4.35	5.175	5.775	4.825	8.825	1.375	3.475	6.125		1542	3.325	3.025	6.375	4.925	3.2	5.225	2.925	5.475	3	5.1
1543	2.95	5.225	4.2	5.175	5.975	5.175	8.825	1.375	3.425	6.075		1543	4.2	3.225	6.5	4.925	3.425	5.2	3.425	5.425	2.825	5.125
1544	3	5.225	4.125	5.2	5.875	5.175	8.975	1.7	3.725	6.05		1544	3.425	3.1	6.45	4.975	3.375	5.2	3.375	5.425	2.725	5.125
1545	2.775	5.225	4.025	5.2	5.925	5.175	8.85	1.725	3.45	6.05		1545	3.525	3.1	6.875	4.925	3.575	5.2	3.375	5.425	2.8	5.125
1546	2.95	5.225	4.15	5.2	6.2	5.05	8.375	1.675	3.2	6.075		1546	3.475	3.075	6.8	5	3.125	5.175	3.125	5.45	3	5.125
1547	2.7	5.225	4.2	5.2	5.775	5.175	8.5	1.7	3	6.125		1547	3.075	3.075	6.85	4.95	3.2	5.175	3.275	5.425	3.075	5.125
1548	2.65	5.225	3.325	5.3	6.575	5.3	8.8	1.65	2.675	6.125		1548	3.375	3.1	6.525	4.975	3.4	5.175	3.3	5.425	3.2	5.1
1549	2.55	5.2	3.175	5.3	6.625	5.3	8.75	1.625	2.775	6.125		1549	3.425	3.1	6.5	5	3.5	5.175	3.45	5.4	3.2	5.1
1550	2.5	5.2	3.225	5.3	6.125	5.15	8.575	1.675	2.85	6.1		1550	3.45	3.075	6.2	5.025	3.625	5.175	3.3	5.425	3.35	5.1
1551	2.775	5.225	3.6	5.25	6.025	5.15	8.35	1.575	2.85	6.1		1551	3.325	3.1	6.425	5.025	3.325	5.175	3.225	5.425	3.425	5.1
1552	2.975	5.2	3.4	5.275	6.025	5.175	8.4	1.3	2.875	6.075		1552	3.4	3.125	7.6	5.375	3.6	5.175	2.85	5.475	3.425	5.1
1553	3.525	5.2	3.525	5.275	6.35	5.125	8.4	1.325	2.65	6.15		1553	3.45	3.125	6.375	5.025	3.675	5.15	3.425	5.425	3.225	5.125
1554	3.55	5.2	3.85	5.225	6.4	5.125	8.7	1.575	2.65	6.15		1554	3.075	3.125	7.6	5.05	3.075	5.025	3.35	5.425	3	5.125
1555	2.1	5.2	3.7	5.25	6.225	4.975	8.875	1.65	2.625	6.15		1555	3.05	3.125	6.3	5.1	3.525	5.15	3.275	5.425	3.1	5.1
1556	2.275	5.2	3.7	5.25	5.95	5.15	8.875	1.65	2.625	6.15		1556	3.3	3.15	6.375	5.075	3.25	5.15	3.725	5.375	3.175	5.075
1557	2.275	5.2	3.8	5.225	6	5.15	8.75	1.65	2.95	6.125		1557	3.475	3.15	6.625	4.85	3.25	5.125	3.675	5.375	3.475	5.075
1558	3.675	5.2	3.725	5.25	5.975	5.15	8.575	1.675	2.875	6.075		1558	3.525	3.15	7.325	5.075	3.375	5.125	3.7	5.375	3.5	5.075
1559	3.5	5.2	2.55	5.35	6.1	5.175	8.45	1.425	2.85	6.05		1559	3.675	3.175	6.4	5.125	3.375	5.125	3.425	5.4	3.575	5.05
1560	6.925	5.25	2.625	5.35	6.25	5.125	8.475	1.45	2.975	6.075		1560	4.05	3.175	6.7	4.875	3.3	5.125	3.175	5.45	3.75	5.05
1561	5.65	5.15	2.825	5.325	6.625	5.375	9.625	1.475	3.025	6.05		1561	4.125	3.2	6.525	5.125	3.3	5.1	4.075	5.35	3.7	5.05
1562	5.4	5.175	2.95	5.3	7.175	5.125	8.15	1.3	3.05	6.025		1562	4.05	3.15	7.425	4.65	3.375	5.1	3.825	5.375	3.525	5.05
1563	5.075	5.125	2.775	5.325	7.85	5.55	8.275	1.325	3.1	6.05		1563	4.075	3.15	6.85	4.925	3.225	5.1	3.725	5.375	3.45	5.05
1564	4.85	5.175	2.925	5.3	7.15	5.175	8.5	1.625	3.225	6.05		1564	3.65	3.225	6.65	5.175	3.325	5.1	3.875	5.35	3.375	5.075
1565	3.475	5.225	3.05	5.3	6.6	5.325	7.35	1.275	3.275	6.05		1565	3.5	3.175	6.625	4.875	3.475	5.1	3.775	5.375	3.6	5.075
1566	2.425	5.2	3.15	5.275	5.85	5.15	8.925	1.65	3.325	6.025		1566	8.025	3.15	6.45	5.15	3.5	5.1	4.125	5.325	2.525	5.125
1567	2.15	5.2	3.45	5.25	5.85	5.125	7.675	1.4	3.025	6.075		1567	7.875	3.375	6.15	5.15	3.275	5.1	4.175	5.325	2.625	5.125
1568	2.45	5.2	3.875	5.2	5.825	5.125	8.45	1.7	2.65	6.05		1568	8.525	3.075	6.125	5.15	3.35	5.075	4.275	5.325	2.65	5.125
1569	2.6	5.225	3.1	5.275	6.075	5.125	8.55	1.625	2.6	6.075		1569	3.45	3.175	6.35	5.15	3.2	5.075	4.4	5.325	2.85	5.125
1570	2.55	5.2	2.6	5.325	6.475	5.275	8.35	1.325	2.575	6.075		1570	3.425	3.175	6.1	5.175	3.475	5.075	4.75	5.3	2.85	5.125
1571	2.8	5.2	2.45	5.35	6.025	5.125	8.4	1.325	2.475	6.125		1571	2.975	3.15	6.5	5.15	3.375	5.075	4.825	5.3	2.925	5.125
1572	3.125	5.225	2.95	5.3	6.125	5.125	8.6	1.6	2.5	6.125		1572	3	3.15	6.55	5.15	3.25	5.075	4.9	5.3	2.925	5.1
1573	3.2	5.225	3.4	5.3	7.225	5.15	8.875	1.6	2.275	6.15		1573	2.925	3.175	6.675	5.175	3.3	5.05	4.95	5.3	3.125	5.1
1574	2.825	5.225	3.725	5.225	5.9	5.375	8.325	1.325	3.45	6.15		1574	2.975	3.175	6.675	5.225	3.125	5.05	5.25	5.3	3.275	5.075
1575	2.775	5.225	3.625	5.225	5.9	5.125	8.8	1.625	2.2	6.125		1575	3.4	3.2	6.675	5.225	3.25	5.05	5.325	5.3	3.1	5.1
1576	2.75	5.225	4.225	5.175	6.05	5.125	8.825	1.6	2.25	6.05		1576	3.425	3.2	6.05	5.25	3.4	5.05	7.05	5.275	3.3	5.1
1577	2.5	5.2	4.525	5.125	6.175	5.075	9.05	1.425	2.15	6.125		1577	3.425	3.225	7.275	5.425	3.375	5	7	5.25	3.3	5.1
1578	3.4	5.225	4.625	5.125	6.425	5.075	7	1.425	2.275	6.075		1578	6.7	3.1	7.4	5.1	3.475	5	7.075	5.225	3.275	5.1
1579	2.925	5.225	4.75	5.1	7.3	5.125	8.25	1.35	2.525	6.05		1579	3.45	3.225	6.6	5.2	3.45	4.925	3.725	5.4	3.325	5.1
1580	2.975	5.225	4.55	5.125	7.35	5.125	8.125	1.35	2.425	6.075		1580	3.3	3.25	6.975	5.225	3.375	4.975	3.5	5.4	3.375	5.1
1581	3	5.225	4.925	5.1	6.175	5.1	8.3	1.7	2.6	6.025		1581	3.325	3.225	6.45	5.225	3.375	4.975	3.475	5.4	3.45	5.1
1582	2.975	5.2	5.375	5.05	7.05	5.1	8.7	1.7	2.7	6.025		1582	3.4	3.25	7.325	5.225	3.25	4.95	3.05	5.45	3.35	5.075
1583	3.1	5.2	5.625	5.025	7.475	5.075	8.675	1.65	2.7	6.1		1583	3.6	3.3	6.25	5.25	3.325	4.95	3.3	5.425	3.275	5.075
1584	3.05	5.2	8	4.9	6.025	5.05	8.55	1.675	2.275	6.075		1584	4.05	3.3	6.625	5.225	3.05	4.9	3.45	5.4	3.1	5.075
1585	3.25	5.2	4.875	5.05	6.175	5.05	8.875	1.725	2.3	6.075		1585	8.325	3.025	6.425	5.25	3.5	4.925	2.925	5.475	3	5.075
1586	3.225	5.2	4.25	5.125	6.65	5.15	9.425	1.425	2.275	6.1		1586	8.025	2.95	6.625	5.25	3.5	4.9	2.925	5.475	3.225	5.075
1587	3.35	5.2	4.025	5.15	6.325	5.025	5.85	1.475	2.325	6.1		1587	3.55	3.325	5.925	5.275	3.325	4.825	3.175	5.45	3.425	5.05
1588	3.525	5.225	3.725	5.175	6.95	5.075	8.05	1.6	2.55	6.075		1588	3.9	3.3	6.2	5.25	2.775	4.75	6.375	5.225	3.425	5.075
1589	3.05	5.2	4.175	5.125	6.075	5.05	8.55	1.375	2.6	6.05		1589	3.15	3.275	5.925	5.3	3.325	4.275	6.675	5.275	2.6	5.1
1590	3.275	5.225	3.925	5.175	5.95	5	8.425	1.85	2.6	6.05		1590	3.375	3.3	6.025	5.3	3.7	3.675	5.45	5.25	7.5	4.975
1591	2.925	5.15	3.45	5.225	6.05	5.05	8.05	1.35	2.725	6.025		1591	4.05	3.35	6.525	5.3	3.2	4.25	4.5	5.3	6.625	4.975
1592	3	5.15	3.475	5.225	6.275	5.025	8.625	1.6	2.825	6		1592	4	3.325	6.825	5.3	3.525	4.175	3.95	5.325	6.775	4.975
1593	3.2	5.175	2.8	5.3	6.05	5.025	8.825	1.775	2.825	6		1593	6	3.4	6.625	5.275	2.575	4.1	3.65	5.35	6.325	4.975
1594	3.025	5.2	3.325	5.225	6	5.025	8.8	1.9	2.725	6.05		1594	3.775	3.3	6.525	5.3	2.35	4.05	3.65	5.35	6.275	4.975
1595	3.175	5.2	3.375	5.225	7.375	5.05	8.2	1.35	2.75	6.025		1595	4.025	3.325	4.325	5.425	2.575	3.95	3.8	5.325	6.225	4.975
1596	3.025	5.2	2.825	5.275	7.325	5.05	8.525	1.7	2.35	6.125		1596	3.3	3.325	4.375	5.425	2.525	4	3.725	5.35	6.1	4.975
1597	3.325	5.2	2.6	5.325	5.775	4.8	8.375	1.65	2.4	6.125		1597	3.575	3.35	4.375	5.425	2.675	3.975	3.925	5.325	6.2	4.975
1598	4.725	5.175	2.475	5.3	6.1	5	7.3	1.35	2.2	6.075		1598	3.3	3.325	4.7	5.425	2.65	3.95	3.55	5.375	6.2	4.975
1599	4.15	5.2	2.25	5.325	6.425	5	8.85	1.625	2.25	6.1		1599	2.975	3.3	4.95	5.225	2.525	3.875	3.525	5.375	6.275	4.975
1600	2.725	5.2	2.35	5.325	6.05	5	8.2	1.725	2.35	6.05		1600	6.2	3.375	4.925	5.225	2.45	3.875	3.55	5.375	6.025	4.975
1601	2.475	5.225	2.575	5.325	5.925	5	8.575	1.8	2.35	6.05		1601	3.2	3.35	4.675	5.25	2.65	3.75	3.55	5.375	6.025	4.975
1602	2.475	5.225	3.35	5.225	6.95	5.025	8.275	1.5	2.325	6.05		1602	3.95	3.375	4.625	5.25	2.9	3.725	3.45	5.375	5.9	5
1603	2.95	5.25	4.425	5.1	7.475	5.05	8.45	1.825	2.35	6.05		1603	7.275	2.975	4.55	5.25	3.5	3.575	3.225	5.4	6	4.975
1604	2.875	5.25	4.525	5.1	7.55	5.025	8.85	1.75	2.55	6.025		1604	3.175	3.35	4.525	5.225	2.7	3.525	3.175	5.4	5.425	5
1605	3.025	5.25	3.625	5.2	7.45	5.05	8.75	1.775	2.475	6.05		1605	3.075	3.375	4.45	5.25	2.825	3.5	3.125	5.425	5.475	5
1606	2.875	5.25	2.85	5.275	7.1	5	8.975	1.775	2.45	6.075		1606	3.975	3.4	4.4	5.25	2.65	3.425	3.25	5.4	5.35	5.025
1607	2.825	5.25	4.05	5.375	7.45	5.025	9.1	1.85	2.625	6.05		1607	3.725	3.425	4.5	5.25	3.9	2.825	3.275	5.4	4.95	5.05
1608	2.825	5.225	3.25	5.25	7.45	5.025	8.875	1.425	2.625	6.025		1608	3.6	3.4	4.2	5.25	4.6	2.65	3.275	5.4	4.875	5.05
1609	2.775	5.225	3.6	5.2	6.775	4.975	8.75	1.8	2.5	6.025		1609	3.425	3.4	4.125	5.25	9.55	5.8	3.4	5.375	4.8	5.05
1610	2.875	5.225	3.375	5.225	6.325	5	8.025	1.425	2.525	6.025		1610	3.25	3.375	3.925	5.275	9.975	5.775	3.425	5.375	4.975	5.025
1611	2.6	5.225	3.475	5.225	5.95	5	8.125	1.75	2.675	6.05		1611	7.8	3.5	3.975	5.275	10.075	5.75	3.15	5.4	4.5	5.05
1612	2.575	5.225	3.125	5.25	5.975	5	8.075	1.375	2.725	6.05		1612	3.825	3.425	3.8	5.275	9.7	5.675	3.075	5.425	4.475	5.05
1613	3.325	5.25	3.775	5.175	6.15	5.025	8.45	1.375	2.675	6.075		1613	3.975	3.425	3.775	5.275	9.5	5.725	3.025	5.425	4.225	5.075
1614	3.325	5.25	4.275	5.275	6.225	4.95	8.65	1.575	2.75	6.075		1614	3.75	3.425	3.925	5.25	9.65	5.725	3.025	5.425	4.325	5.075
1615	3.275	5.25	4.375	5.125	6.15	4.95	8.55	1.675	2.775	6.025		1615	7.7	3	6.5	5.275	7.65	5.075	3	5.425	3.975	5.075
1616	3.25	5.25	4.125	5.15	6.125	4.975	8.45	1.7	2.625	6		1616	3.25	3.375	6.625	5.275	2.975	4.8	3.025	5.425	4.125	5.075
1617	3	5.25	4.55	5.1	6.175	4.975	8.925	1.65	2.475	6.025		1617	3.275	3.4	7.125	5.275	2.875	4.825	3.075	5.425	4.175	5.075
1618	3.4	5.225	4.5	5.1	6.1	4.975	8.825	1.65	2.625	6.025		1618	3.225	3.4	3.475	5.475	5.475	4.4	3.05	5.425	4.35	5.05
1619	4	5.225	4.725	5.075	6.025	4.975	8.525	1.6	2.7	6.025		1619	3.95	3.4	3.525	5.475	2.075	4.875	2.975	5.425	4.3	5.05
1620	3.75	5.25	5	5.05	6.25	4.975	8.95	1.775	2.175	6.1		1620	3.9	3.4	3.15	5.5	2.775	4.825	3.025	5.425	4.325	5.05
1621	3.75	5.25	5.175	5.025	6.225	4.975	8.475	1.65	2.175	6.1		1621	5.8	3.65	3.4	5.4	2.475	4.85	2.975	5.425	4.15	5.075
1622	3.525	5.25	5.35	5.025	5.875	4.975	8.6	1.65	2.4	6		1622	5.85	3.725	3.2	5.4	3.15	4.675	2.325	5.5	4.15	5.075
1623	3.85	5.225	5.275	5.025	6.075	4.975	8.875	1.675	2.425	6		1623	2.775	3.4	3.325	5.375	4.2	9.075	2.125	5.5	4.525	5.025
1624	4.3	5.225	4.6	5.1	6	4.975	8.025	1.35	2.45	5.975		1624	2.85	3.4	3.4	5.4	2.45	6.675	2.15	5.5	4	5.075
1625	4.525	5.225	2.225	5.3	6.35	4.975	7.925	1.375	2.475	6		1625	3	3.425	3.525	5.375	3.25	6.375	2.7	5.475	3.925	5.075
1626	3.15	5.25	2.8	5.25	6.325	4.95	7.9	1.4	2.5	5.975		1626	3.125	3.425	3.725	5.375	3.575	6.375	2.7	5.475	3.975	5.075
1627	4.375	5.2	2.625	5.275	6.425	4.95	8.85	1.4	2.425	6		1627	3.3	3.425	3.325	5.375	3.475	6.425	2.7	5.475	3.85	5.075
1628	3.45	5.25	3.475	5.2	6.225	4.975	9.5	1.475	2.425	6.025		1628	3.375	3.45	2.675	5.375	3.45	6.35	2.2	5.475	3.825	5.1
1629	3.375	5.25	3.4	5.2	6.375	4.95	8.45	1.4	2.325	6.025		1629	3.05	3.45	2.725	5.375	3.05	6.275	3.025	5.45	3.85	5.1
1630	2.525	5.225	3.575	5.175	6.1	4.975	8.45	1.4	2.275	6.025		1630	6.3	3.425	2.95	5.35	3.375	6.325	3.025	5.45	3.775	5.1
1631	2.525	5.25	4.225	5.1	7.475	5	8.075	1.4	2.325	6.025		1631	5.8	3.625	2.95	5.35	3.225	6.3	3.125	5.425	3.75	5.1
1632	2.55	5.25	4.425	5.075	7.45	5.025	8.275	1.7	2.275	6.05		1632	3.375	3.475	2.325	5.35	3.2	6.3	3.3	5.4	3.625	5.1
1633	2.875	5.25	6.6	4.85	7.325	5	9.75	1.625	2.225	6.05		1633	6.025	3.475	2.35	5.35	3.15	6.3	3.325	5.4	3.575	5.1
1634	2.975	5.25	4.075	5.1	7.4	5	8.7	1.475	2.175	6.05		1634	3.85	3.45	2.4	5.35	3.35	6.3	3.275	5.4	3.65	5.1
1635	6.2	5.15	3.425	5.2	7.5	5	8.375	1.9	2.2	6.05		1635	3	3.475	2.4	5.35	2.65	6.325	3.175	5.425	3.525	5.1
1636	5.725	5.15	3.575	5.175	7.575	5	7.95	1.4	2.2	6.05		1636	3.25	3.475	2.45	5.35	3.55	6.3	3.175	5.4	3.525	5.1
1637	5.325	5.175	3.35	5.2	7.4	4.65	8.375	1.7	2.425	6.05		1637	5.8	3.6	2.4	5.35	3.95	6.25	3.15	5.4	3.525	5.1
1638	4.85	5.2	3.275	5.2	6.325	4.925	8.6	1.675	2.25	6.075		1638	3.7	3.55	2.525	5.325	3.775	6.275	3.85	5.35	3.55	5.1
1639	4.075	5.225	3.925	5.125	6.55	4.925	8.975	1.7	2.575	6.025		1639	6.325	3.575	2.525	5.325	3.4	6.275	3.975	5.35	3.525	5.1
1640	4.325	5.2	3.225	5.225	6.2	5	9.1	1.875	2.55	6		1640	2.9	3.475	2.675	5.325	2.125	6.25	3.775	5.35	3.675	5.075
1641	4.025	5.225	3.7	5.175	5.9	4.95	7.875	1.4	2.575	6		1641	3.225	3.525	2.7	5.325	3.425	6.225	4.025	5.725	3.625	5.075
1642	4.425	5.225	3.575	5.175	6.75	4.925	7.85	1.4	2.625	6.025		1642	3.175	3.55	2.75	5.325	3.85	6.2	3.525	5.375	3.675	5.075
1643	3.6	5.25	3.625	5.175	6.075	4.95	7.95	1.5	2.675	6.025		1643	3.325	3.55	2.85	5.3	3.8	6.175	3.375	5.4	3.725	5.075
1644	3.125	5.25	4.125	5.1	6.125	4.95	8.55	1.725	2.675	6		1644	3.525	3.575	2.65	5.325	3.7	6.175	5.975	5.2	3.775	5.075
1645	3.025	5.25	4.3	5.1	6.25	4.95	8.675	1.85	2.725	5.975		1645	3.05	3.575	2.725	5.3	2.575	6.2	5.75	5.35	3.95	5.075
1646	3.075	5.25	4.55	5.075	5.7	5.275	8.15	1.425	2.8	5.975		1646	3.4	3.6	3.075	5.3	2.175	6.175	6.65	5.2	3.825	5.075
1647	3.5	5.25	4.8	5.05	5.85	4.95	6.875	1.65	2.8	5.975		1647	3.225	3.65	2.9	5.325	3.125	6.1	3.375	5.375	3.7	5.075
1648	3.325	5.25	3.3	5.3	7.525	4.975	8.425	1.425	2.375	5.975		1648	2.65	3.525	3	5.325	3.55	6.1	3.3	5.4	3.7	5.1
1649	2.925	5.25	2.275	5.3	6.55	4.925	8.675	1.9	2.325	6		1649	7.125	3.175	3.025	5.325	3.275	6.025	3.275	5.4	3.625	5.1
1650	2.975	5.25	2.175	5.3	5.8	4.925	8.6	1.925	2.375	6		1650	5.75	3.85	2.55	5.375	3.575	6	3.325	5.4	3.825	5.075
1651	3.05	5.25	3.4	5.175	5.9	4.925	8.925	1.675	2.4	6		1651	6.35	3.575	2.475	5.375	3.6	6.05	3.225	5.4	3.85	5.05
1652	3.05	5.25	4.05	5.1	6.2	4.9	8.05	1.425	2.175	6		1652	5.85	3.6	2.45	5.375	3.55	6.075	3.275	5.4	3.675	5.075
1653	3.35	5.25	4.075	5.075	6.225	4.9	8.05	1.425	2.45	5.975		1653	3.425	3.6	3.25	5.3	3.475	6.075	3.3	5.4	3.575	5.075
1654	3.75	5.25	4.225	5.075	6.2	4.9	8.3	1.7	2.525	6		1654	2.975	3.575	3.45	5.3	3.5	6.075	3.4	5.375	3.6	5.075
1655	3.8	5.25	4.1	5.1	6.225	4.9	8.525	1.475	2.575	5.975		1655	3.1	3.6	3.375	5.3	3.625	6.1	3.375	5.375	3.675	5.05
1656	4.7	5.225	4.4	5.05	6.3	4.9	8.75	1.825	2.7	5.95		1656	3.35	3.625	3.275	5.3	3.6	6.125	3.15	5.425	3.7	5.05
1657	3.525	5.25	3.125	5.2	6.2	4.9	8.675	1.6	2.7	5.925		1657	2.8	3.55	3.225	5.3	3.925	6.025	3.425	5.4	3.775	5.05
1658	3.575	5.25	3	5.2	6.975	4.95	8.875	1.825	2.75	5.975		1658	3.575	3.675	2.375	5.325	4.225	6.1	2.725	5.45	3.775	5.05
1659	4.475	5.225	2.35	5.25	6.9	4.95	8.95	1.675	2.725	6		1659	2.375	3.525	2.475	5.325	4.125	6.125	2.4	5.475	3.725	5.05
1660	3.575	5.25	3.45	5.175	6.025	4.875	8.1	1.9	2.4	6		1660	3.175	3.65	2.575	5.325	3.9	6.125	2.575	5.45	3.675	5.05
1661	2.75	5.25	4.525	5.05	6	4.9	8.15	1.9	2.75	5.95		1661	5.525	3.775	2.6	5.325	3.575	6.125	3.675	5.35	3.825	5.25
1662	2.8	5.25	2.975	5.2	6.3	4.875	8.325	1.875	2.775	5.95		1662	5.5	3.8	3.825	5.275	4.275	6.1	3.625	5.35	3.85	5.05
1663	3.025	5.225	3.525	5.15	5.875	4.9	8.45	1.925	2.475	5.975		1663	3.075	3.675	3.25	5.325	3.225	6.1	3.775	5.35	3.475	5.075
1664	3.4	5.225	4.025	5.1	7.15	4.9	8.475	1.85	2.35	6.025		1664	3.275	3.7	3.25	5.3	3.075	6.1	2.35	5.5	3.825	5.075
1665	3.075	5.225	4.5	5.05	7.45	4.9	7.8	1.45	2.275	6		1665	3.525	3.6	3.15	5.325	3.15	6.075	2.35	5.475	3.875	5.05
1666	2.975	5.25	3.5	5.15	7.475	4.9	7.825	1.45	2.3	5.975		1666	5.7	3.775	4.85	5.25	3.65	6.1	2.6	5.5	3.8	5.075
1667	5.5	5.2	2.375	5.25	7.575	4.9	7.825	1.45	2.45	5.975		1667	5.9	3.725	4.575	5.225	2.475	6.075	2.75	5.475	2.825	5.125
1668	6.1	5.3	2.55	5.25	6.725	4.85	8.625	1.75	2.425	5.975		1668	5.4	3.775	4.325	5.25	4.1	6.075	2.575	5.475	3.925	5.125
1669	6	5.3	2.625	5.25	6.875	4.825	7.025	1.675	2.575	5.95		1669	3.55	3.7	4.575	5.25	3.65	6.1	2.625	5.475	4.1	5.1
1670	4.425	5.25	2.475	5.25	6.3	4.875	8.25	1.925	2.55	5.95		1670	3.65	3.7	4.875	5.225	3.7	6.1	2.575	5.475	3.875	5.125
1671	3.65	5.275	3.2	5.175	6.225	4.85	8.65	1.825	2.575	5.95		1671	3.475	3.75	4.75	5.225	3.5	6.075	2.775	5.45	3.85	5.125
1672	3.35	5.275	3.25	5.175	6.225	4.85	8.375	1.85	2.475	6		1672	3.425	3.725	5.025	5.225	3.9	6	4.7	5.3	3.875	5.1
1673	3.325	5.275	4.1	5.075	6.15	4.85	8.85	1.625	2.425	5.95		1673	3.4	3.725	5.325	5.2	2.375	6.05	6.15	5.2	4.025	5.1
1674	3.15	5.275	4.1	5.075	6.05	4.85	8.825	1.525	2.4	5.925		1674	2.325	3.625	5.625	5.225	3.725	6	6.325	5.475	4.1	5.1
1675	3.125	5.275	2.95	5.2	6.575	4.9	8.525	1.5	2.375	5.95		1675	6.325	3.4	5.25	5.225	4	6	6.625	5.2	3.675	5.125
1676	3	5.275	3.375	5.175	6.45	4.875	7.875	2.025	2.325	5.95		1676	3.325	3.75	5.2	5.175	2.975	5.9	6.8	5.225	3.475	5.125
1677	2.95	5.275	3.1	5.2	6.15	4.85	8.625	1.975	3.2	6.025		1677	3.425	3.725	5.3	5.175	6.975	9	5.525	5.275	3.625	5.125
1678	2.9	5.275	6.675	4.825	5.975	4.85	7.85	2.1	2.925	6.025		1678	3.525	3.725	5.45	5.175	7.35	8.8	5.525	5.275	3.65	5.125
1679	2.875	5.275	5.85	4.9	5.9	4.85	7.775	1.5	2.975	6.025		1679	3.5	3.75	4.125	5.25	7.2	8.65	4.325	5.3	3.725	5.1
1680	2.8	5.275	5.65	4.925	6	4.85	8.025	1.85	3	6.025		1680	6.25	3.725	3.825	5.275	7.3	8.675	4.625	5.275	3.45	5.125
1681	2.925	5.275	4.025	5.1	6.075	4.875	8.825	1.575	3.025	6.025		1681	2.95	3.725	7.025	5.325	4.6	6.725	4.425	5.275	3.475	5.125
1682	3.15	5.275	4.125	5.075	7.5	4.9	8.625	1.9	3.575	6.075		1682	6.125	3.775	6.925	5.325	3.975	6.725	4.175	5.3	3.2	5.15
1683	3.2	5.25	4.1	5.075	6.425	4.85	8.625	1.775	3.525	6.05		1683	6.25	3.7	6.425	5.325	3.725	6.7	3.95	5.325	3.225	5.125
1684	2.65	5.275	4.075	5.1	6.3	4.85	9.05	1.85	2.75	6.175		1684	5.8	3.8	6	5.325	4.1	6.6	3.85	5.325	3.375	5.125
1685	2.55	5.275	3.85	5.125	5.775	4.875	7.75	1.475	2.65	6.05		1685	3	3.75	6.375	5.325	4.325	6.525	3.775	5.35	3.55	5.125
1686	3.05	5.275	2.3	5.225	7.175	4.875	7.775	1.475	3.075	6.05		1686	3.25	3.775	6.525	5.325	4.375	6.475	3.75	5.35	3.575	5.125
1687	3.05	5.275	2.675	5.2	7.45	4.85	7.8	1.55	2.625	6.075		1687	2.925	3.775	6.6	5.3	3.75	6.425	3.6	5.35	3.625	5.1
1688	2.65	5.275	2.6	5.2	7.15	4.875	8.575	1.975	2.725	6.075		1688	5.975	4.225	7.4	5.325	4.025	6.375	3.675	5.35	3.6	5.1
1689	2.55	5.275	3.05	5.175	7.025	4.875	8.725	1.85	3.025	6.025		1689	3.45	3.8	6.725	5.325	3.95	6.375	3.2	5.4	3.575	5.1
1690	2.875	5.275	3.275	5.15	7.425	4.875	7.925	1.475	3.075	6.05		1690	3.2	3.825	6.5	5.35	5	6.25	3.2	5.4	3.55	5.1
1691	2.8	5.275	3.55	5.125	6	4.825	7.8	1.475	3	6.1		1691	2.625	3.725	6.675	5.325	4.175	6.225	3.225	5.4	3.675	5.1
1692	2.525	5.275	3.375	5.15	5.95	4.825	7.9	1.925	2.925	6.1		1692	5.675	3.9	7.75	5.5	4	6.075	3.1	5.425	3.35	5.1
1693	2.3	5.25	3.575	5.125	6.1	4.875	8.15	1.675	3.075	6.025		1693	5.65	3.925	4.325	5.45	4.875	5.975	3.15	5.425	3.325	5.1
1694	2.475	5.25	4.125	5.325	7.125	4.825	7.85	1.475	3.025	6		1694	5.625	3.925	4.45	5.45	4.35	5.975	3.225	5.4	3.275	5.1
1695	2.275	5.25	4.2	5.05	6.25	4.75	8.3	1.675	2.9	6.05		1695	3.55	3.85	4.3	5.625	5.15	5.475	3.05	5.425	3.65	5.075
1696	3.875	5.275	3.925	5.075	7.05	4.775	7.475	1.75	2.9	6.05		1696	3.725	3.825	4.075	5.65	5.2	5.45	2.95	5.425	3.825	5.075
1697	3.475	5.275	3.65	5.1	7.25	4.8	8.125	1.5	2.95	6.025		1697	5.5	4	3.15	5.425	4	5.5	3	5.425	2.775	5.125
1698	3.4	5.275	3.75	5.1	7.45	4.775	8.95	1.675	2.825	6.05		1698	6.425	3.175	3.225	5.425	4.075	5.5	2.975	5.425	2.3	5.15
1699	3.325	5.275	6.775	4.95	7.5	4.775	8.95	1.775	2.725	6.025		1699	3.4	3.675	3.025	5.4	4.225	5.5	3.125	5.425	3.85	5.1
1700	3.4	5.275	7.675	4.875	7.425	4.75	8.225	2	3.4	6.025		1700	5.625	3.95	2.95	5.4	4.325	5.525	3.2	5.4	4.2	5.075
1701	2.85	5.275	7.475	4.775	7.125	4.75	8.225	2	3.15	6.075		1701	3.525	3.95	2.75	5.425	4.5	5.55	3.175	5.4	4.125	5.075
1702	3.225	5.275	3.8	5.125	7.05	4.7	8.15	2	3.575	6.025		1702	3.7	3.375	2.875	5.4	4.375	5.525	3.225	5.4	3.85	5.075
1703	2.025	5.25	2.425	5.225	6.475	4.625	7.7	1.55	3.3	6.075		1703	3.475	3.925	2.875	5.4	4.55	5.525	3.175	5.4	3.425	5.1
1704	4.7	5.25	3.125	5.175	6.3	4.675	8.875	1.925	3.325	6.1		1704	3.475	3.925	3.1	5.4	4.925	5.45	3.15	5.425	3.55	5.075
1705	4.625	5.225	3	5.175	7.45	4.7	8.05	1.975	3.3	6.1		1705	2.425	3.9	2.975	5.375	4.625	5.425	3.125	5.425	3.575	5.075
1706	4.8	5.225	3.25	5.15	5.8	4.975	7.925	1.525	3.225	6.1		1706	2.575	3.9	3.275	5.375	4.35	5.45	3.075	5.425	3.35	5.075
1707	4.85	5.2	3.425	5.15	6.8	4.55	7.9	2.05	3.125	6.125		1707	2.375	3.875	3.175	5.375	4.05	5.45	3.075	5.425	2.85	5.1
1708	5.05	5.2	5.3	4.925	5.925	4.425	9.05	1.675	4.025	6.05		1708	3.175	3.975	3.275	5.375	5.15	5.5	2.975	5.425	2.6	5.15
1709	3.175	5.275	3.725	5.1	5.975	4.4	7.875	1.5	2.775	6		1709	3.425	3.925	3.375	5.375	5.225	5.4	2.95	5.425	6	5.025
1710	3.2	5.275	2.3	5.225	5.9	4.425	7.025	1.525	2.8	6		1710	5.4	4.15	3.325	5.375	5.025	5.425	3.175	5.4	6	5.025
1711	3.375	5.275	3.25	5.15	5.575	4.425	8.55	1.6	2.825	6.05		1711	5.525	4.075	3.425	5.35	5.125	5.325	3.325	5.4	3.825	5.075
1712	3.625	5.275	3.325	5.125	5.725	4.425	8.5	2.025	3	6.05		1712	2.225	3.9	3.475	5.35	5.45	5.3	3.375	5.375	3.875	5.075
1713	3.025	5.275	3.275	5.15	5.5	4.425	8.175	1.575	2.85	6.075		1713	6.6	4	3.575	5.35	6.575	5.575	3.425	5.375	3.925	5.075
1714	2.95	5.275	3.475	5.125	5.475	4.425	8.775	2.075	2.95	6		1714	3.175	4.025	3.525	5.35	6.6	5.575	3.4	5.375	3.7	5.1
1715	2.475	5.275	4.1	5.05	5.35	4.425	8.825	1.825	2.9	6		1715	2.675	3.975	2.4	5.375	3.625	5.625	3.525	5.375	3.65	5.1
1716	2.4	5.25	4.175	5.05	5.15	4.425	9.15	1.775	2.8	5.975		1716	2.4	3.95	2.55	5.375	3.075	5.625	3.425	5.375	3.675	5.1
1717	2.125	5.25	3.9	5.075	5.075	4.45	8.975	1.65	3.1	6		1717	2.225	3.925	2.55	5.375	3.15	5.6	3.225	5.425	3.8	5.075
1718	3.25	5.25	4.125	5.05	7.275	4.475	9.025	2	3.1	6.025		1718	5.55	4.15	2.5	5.375	4.225	5.6	3.175	5.425	3.7	5.1
1719	3	5.275	4.9	4.975	6.4	4.25	7.8	1.55	3.6	6.05		1719	5.7	4.175	2.45	5.375	3.475	5.525	3.075	5.425	3.6	5.1
1720	3.425	5.275	4.85	4.975	6.6	4.25	7.75	1.5	3.85	6.025		1720	5.95	3.975	2.45	5.4	5.625	5.4	3.2	5.425	3.7	5.1
1721	3.375	5.275	7.05	4.85	6.875	4.25	7.975	1.875	4.725	5.8		1721	5.425	4.1	2.675	5.375	5.025	5.375	3.25	5.4	3.475	5.125
1722	3.35	5.25	3.425	5.15	5.3	4.3	7.6	1.825	4.525	5.825		1722	2.275	3.975	2.8	5.375	6.15	5.55	3.225	5.4	3.2	5.125
1723	5.85	5.3	3.175	5.15	5.2	4.3	8.5	2.1	6.525	5.55		1723	2.225	3.95	2.975	5.35	6.2	5.55	3.3	5.4	3.025	5.15
1724	6.175	5.3	2.725	5.2	5.275	4.3	8.7	1.85	6.55	5.075		1724	5.425	4.225	2.625	5.35	6.25	5.35	3.075	5.425	3	5.15
1725	3.1	5.275	3.675	5.1	5.25	4.375	8.725	1.975	6.6	5.675		1725	5.25	4.25	2.575	5.35	6.325	5.525	2.95	5.425	2.75	5.125
1726	2.175	5.25	3.625	5.1	5.55	4.45	8.5	2.05	6.6	4.85		1726	5.075	4.275	2.7	5.35	6.4	5.525	2.925	5.425	2.85	5.125
1727	2.625	5.25	3.65	5.1	5.85	4.275	8.275	1.975	6.675	5.525		1727	5.725	4.05	2.75	5.35	6.525	5.55	3.25	5.4	2.875	5.125
1728	2.425	5.275	3.75	5.1	5.225	4.275	7.8	2.075	7.475	5.725		1728	5.6	4.425	2.775	5.35	7.45	5.475	3.375	5.4	2.8	5.125
1729	2.5	5.275	2.375	5.175	5.95	4.525	8.15	2.075	7.1	5.775		1729	5.175	4.275	2.725	5.35	4.5	5.575	2.375	5.5	3.35	5.125
1730	2.5	5.275	2.575	5.175	7.15	4.3	7.825	2.175	7.8	5.65		1730	5.125	4.275	2.15	5.375	3.625	5.6	2.425	5.475	3.3	5.125
1731	2.725	5.275	3.125	5.15	6.1	4.375	7.95	1.625	7.125	5.575		1731	2.35	4.025	2.3	5.35	6.1	5.3	2.25	5.5	3.175	5.15
1732	2.825	5.275	1.975	5.225	6.275	4.1	8.9	1.7	10.375	5.6		1732	2.625	4.05	2.35	5.35	6.125	5.325	3.25	5.4	3.15	5.15
1733	2.75	5.275	2.6	5.175	7.65	4.125	7.625	1.9	9.6	5.675		1733	5.5	4.3	2.275	5.375	6.25	5.275	3.725	5.375	3.4	5.125
1734	2.85	5.25	3.4	5.125	7.05	0.725	5.75	1.8	10	5.725		1734	5.675	4.375	2.4	5.35	5.4	5.325	3.9	5.225	3.5	5.125
1735	3.35	5.25	4.25	5	7.2	0.7	8.55	1.9	4.425	5.975		1735	5.625	4.175	2.325	5.375	6.475	5.475	3.7	5.425	3.5	5.125
1736	2.925	5.275	4.275	5	6.775	0.925	8.425	1.675	3.15	6.1		1736	5.525	4.25	4.025	5.3	6.8	5.475	3.275	5.425	3.25	5.125
1737	3.025	5.275	4.025	5.025	6.775	0.925	8.25	2.15	3.1	6.075		1737	5.975	4.2	3.925	5.3	4.975	5.225	4.675	5.75	3.375	5.1
1738	3.025	5.275	3.8	5.05	7.875	1	8.725	2.025	2.8	6.125		1738	6.075	4.2	4.15	5.3	5.35	5.325	7	5.175	3.375	5.1
1739	3.025	5.275	3.5	5.1	9.275	1.1	8.475	2.1	3.2	6.05		1739	5.2	4.325	4.15	5.3	5.3	5.35	6.1	5.225	3.025	5.125
1740	3	5.25	2.1	5.2	7.3	1.15	8.65	1.975	3.3	5.975		1740	2.55	4.05	4.3	5.3	6.15	5.425	5.975	5.2	3.225	5.1
1741	3.05	5.275	3.25	5.1	6.7	1.225	8.275	2.175	2.775	6		1741	2.325	4.075	4.375	5.3	7.575	5.25	5.875	5.275	3.5	5.1
1742	2.925	5.275	3.5	5.075	6.475	1.275	7.75	2.175	2.975	5.975		1742	2.45	4.125	4.2	5.3	5.525	5.15	5.95	5.275	3.75	5.125
1743	3	5.275	3.8	5.05	7.025	1.2	8.35	2.15	2.95	5.975		1743	3.4	4.225	4.225	5.325	5.325	5.15	5.55	5.25	3.825	5.125
1744	2.975	5.275	3.825	5.05	6.675	1.2	8.6	1.975	2.65	6		1744	3.375	4.225	4.525	5.3	5.325	5.175	5.45	5.25	3.775	5.125
1745	3	5.275	3.8	5.05	8.375	1.2	7.95	1.7	2.65	6		1745	2.95	4.175	4.375	5.3	5.875	5.15	5.05	5.25	3.925	5.1
1746	2.875	5.275	4.175	5.025	6.55	1.325	9	2.025	3.5	6.05		1746	5.3	4.35	4.15	5.3	5.975	5.375	4.825	5.3	3.875	5.125
1747	3.275	5.275	3.95	5.025	7.025	1.275	8.2	1.75	3.475	6		1747	5.425	4.325	4.2	5.275	5.675	5.325	4.6	5.275	4.075	5.35
1748	3.275	5.275	3.85	5.05	6.8	1.3	8.25	2.175	3.3	6.075		1748	5.65	4.325	4.4	5.275	6.05	5.375	4.475	5.275	3.525	5.075
1749	3.15	5.275	3.825	5.05	6.35	1.325	9.05	2.075	3.075	6.1		1749	5.525	4.35	4.35	5.275	6.125	5.325	4.475	5.275	3.325	5.125
1750	3.5	5.275	6.2	4.775	6.025	1.375	8.925	2.075	3.025	6.1		1750	2.3	4.125	4.45	5.275	6.15	5.375	4.7	5.275	3.525	5.125
1751	3.775	5.275	5.55	4.875	9.6	1.4	7.95	1.75	3.1	6.075		1751	2.35	4.125	4.525	5.3	6.2	5.375	4.375	5.275	3.175	5.15
1752	3.925	5.275	6.525	4.775	8.45	1.3	8.1	1.75	2.875	6		1752	5.25	4.425	4.7	5.275	6.225	5.375	4.45	5.375	2.725	5.175
1753	3.95	5.275	3.275	5.125	8.65	1.575	8.15	1.775	2.725	6.025		1753	5.625	4.35	4.7	5.3	6.225	5.375	4.525	5.275	2.725	5.175
1754	4.025	5.25	3.5	5.1	8.525	1.35	7.975	1.775	2.6	6		1754	5.525	4.375	4.85	5.275	6.45	5.35	3.7	5.35	2.5	5.175
1755	4.1	5.25	3.8	5.05	8.75	1.65	9	2.1	2.6	6.025		1755	5.525	4.375	4.975	5.275	6.75	5.35	3.625	5.35	3.1	5.15
1756	4.325	5.25	3.8	5.05	8.55	1.625	8.5	1.85	2.625	6		1756	5.25	4.45	4.925	5.275	6.475	5.35	3.6	5.35	3.475	5.125
1757	4.45	5.25	3.95	5.025	8.425	1.525	7.775	2.275	2.375	6.1		1757	2.675	4.2	5.15	5.25	6	5.25	3.65	5.35	3.475	5.125
1758	4.6	5.225	3.725	5.075	8.45	1.575	7.725	2.3	2.425	6		1758	2.425	4.175	4.85	5.25	6.15	5.35	3.625	5.35	3.5	5.125
1759	4.65	5.225	3.65	5.075	8.65	1.6	8.5	2.075	3	5.975		1759	2.175	4.125	4.625	5.25	6.075	5.525	3.6	5.35	3.55	5.125
1760	4.7	5.225	3.5	5.075	8.575	1.55	8.275	1.825	2.95	5.975		1760	2.35	4.125	4.775	5.225	6.075	5.525	3.75	5.35	3.675	5.125
1761	5.3	5.225	3.925	5.05	8.7	1.55	8.85	2.125	3.1	5.975		1761	2.275	4.175	4.8	5.225	6.075	5.525	3.8	5.325	3.575	5.1
1762	4.25	5.25	3.65	5.075	7.975	1.375	8.05	1.8	3	6		1762	3.25	4.225	5	5.225	6.125	5.375	3.775	5.35	3.4	5.125
1763	4.375	5.25	3.525	5.075	8.65	1.575	8.525	2.25	2.95	6		1763	2.95	4.2	4.975	5.225	6.15	5.325	3.425	5.375	3.7	5.1
1764	3.55	5.275	3.475	5.1	8.425	1.575	8.375	2.225	3.85	6.05		1764	5.475	4.425	4.825	5.225	5.975	4.95	3.425	5.375	3.675	5.1
1765	5.575	5.225	3.65	5.075	8.7	1.625	8.45	2.125	7.125	5.225		1765	5.125	4.475	7.15	5.325	5.975	5.35	3.225	5.4	3.825	5.1
1766	7.525	5.325	3.575	5.075	8.5	1.625	8.4	2.15	6.025	5.75		1766	5.125	4.45	6.175	5.35	6.1	5.35	3.125	5.425	3.7	5.1
1767	6.025	5.225	3.5	5.075	8.65	1.6	8.2	2.325	6	5.775		1767	5.075	4.45	6.525	5.35	6.275	5.35	3.15	5.425	3.75	5.1
1768	3.425	5.275	3.45	5.1	8.8	1.675	7.825	2.375	9.925	5.725		1768	7.05	4.55	6.725	5.35	6.15	5.325	3.225	5.4	3.45	5.1
1769	1.85	5.275	3.75	5.05	8.625	1.575	8.425	1.9	6.175	5.6		1769	5.225	4.5	7.6	5.35	6.025	5.325	3.275	5.4	3.525	5.15
1770	2.175	5.275	3.825	5.05	9.05	1.75	7.6	2.45	3.7	5.975		1770	2.475	4.25	7.1	5.225	5.8	4.775	3.25	5.4	3.5	5.15
1771	2.35	5.275	3.85	5.05	8.425	1.625	8.6	2.25	2.95	6.05		1771	3	4.25	6.6	5.35	6.025	5.275	3.2	5.4	3.55	5.15
1772	2.625	5.3	3.75	5.075	8.375	1.55	8.15	1.875	2.75	6.05		1772	4.025	4.225	6.2	5.35	6.075	4.95	3.1	5.425	3.6	5.15
1773	2.55	5.3	3.875	5.05	8.725	1.6	8.125	1.875	2.775	6.05		1773	2.5	4.275	6.15	5.375	6.125	5.3	3.25	5.4	3.625	5.15
1774	2.575	5.3	3.425	5.1	8.825	1.65	8.55	2.2	2.775	6.025		1774	2.25	4.25	6.2	5.375	6.1	5.325	3.275	5.4	3.575	5.15
1775	2.875	5.3	3.175	5.15	8.95	1.65	8.825	2.175	2.975	5.975		1775	2.25	4.25	7.325	5.35	6.475	5.325	3.25	5.4	3.7	5.15
1776	2.775	5.3	2.95	5.15	8.925	1.675	8.625	2.35	2.975	5.975		1776	4.65	4.625	7.2	5.375	6.1	5.325	3.2	5.4	3.75	5.125
1777	2.75	5.275	3.15	5.125	8.525	1.6	8.05	1.925	2.9	5.975		1777	5.05	4.6	7.05	5.375	6.175	5.3	3.35	5.4	3.875	5.15
1778	2.85	5.3	3.2	5.125	8.325	1.575	8.375	2.325	2.85	5.975		1778	5.2	4.575	7.15	5.375	5.675	5.325	3.3	5.4	3.7	5.125
1779	2.85	5.3	4.275	4.975	8.325	1.625	8.675	2.25	3.05	6.05		1779	5.2	4.55	7.125	5.2	6.325	5.3	3.475	5.375	3.3	5.125
1780	2.9	5.3	3.75	5.05	8.55	1.65	8.775	2.025	3.375	6.05		1780	4.9	4.55	6.6	5.4	6.375	5.3	3.45	5.375	3.35	5.125
1781	3.025	5.3	3.4	5.075	8.85	1.725	8.425	2.275	2.75	6.05		1781	5.2	4.575	6.725	5.4	6.125	5.3	3.55	5.375	3.25	5.125
1782	3.05	5.3	2.425	5.15	8.875	1.6	8.35	2.375	2.825	6.05		1782	5.175	4.6	6.625	5.4	5.9	5.275	3.15	5.425	3.05	5.175
1783	3	5.3	2.4	5.15	8.625	1.575	8.3	2.35	3.05	6.05		1783	5.025	4.6	5.925	5.425	5.975	5.275	3.175	5.425	3.65	5.15
1784	3.35	5.3	2.275	5.15	8.575	1.7	8.2	2.25	3	6.05		1784	2.7	4.375	7.075	5.375	5.925	5.25	3.1	5.425	3.925	5.15
1785	3.575	5.3	1.95	5.175	8.975	1.65	7.95	1.975	3.075	6.05		1785	2.7	4.35	6.8	5.4	6.35	5.225	3.025	5.425	3.85	5.15
1786	3.05	5.3	2.6	5.15	8.975	1.65	7.75	1.975	2.85	5.975		1786	2.875	4.35	6.95	5.375	6.325	5.225	3.25	5.4	4.05	5.15
1787	3.075	5.3	3.75	5.125	8.775	1.65	8.9	2.35	2.725	6		1787	3.275	4.375	6.125	5.4	6.35	5.225	3.225	5.425	4.1	5.125
1788	3.275	5.3	3.65	5.125	8.6	1.65	8.6	2.375	3.35	5.95		1788	4.95	4.65	6.375	5.425	5.925	5.225	3.1	5.425	4.05	5.125
1789	2.85	5.3	7.05	4.8	8.525	1.625	8.375	2.35	3.25	6.025		1789	5	4.625	6.525	5.375	6.575	5.35	2.95	5.425	4.25	5.125
1790	3.125	5.275	7.4	4.8	8.675	1.625	8.125	2.025	3.35	6.05		1790	3.225	4.325	6.725	5.45	6.625	5.35	2.925	5.425	4.4	5.1
1791	3.125	5.275	4.05	5	8.975	1.675	8.025	2.05	3.275	6.05		1791	4.6	4.275	7.075	5.375	6.15	5.175	3.025	5.425	4.425	5.125
1792	3.775	5.3	4.275	4.975	8.975	1.525	7.975	2.05	2.675	5.975		1792	4.725	4.225	7.275	5.375	6.9	5.125	2.975	5.425	4.6	5.1
1793	4.425	5.275	4.15	4.975	8.275	1.65	7.425	2.025	5.65	5.875		1793	4.075	4.275	6.8	5.375	6.1	5.175	3.025	5.425	4.575	5.125
1794	4.2	5.275	3.7	5.05	8.8	1.575	8.325	2.425	3.35	6.05		1794	2.6	4.375	6.725	5.375	6.15	5.175	2.9	5.45	5.025	5.075
1795	4.175	5.275	3.6	5.05	8.45	1.625	8.375	2.125	3.45	6.025		1795	2.525	4.35	6.475	5.375	7.15	5.125	3.15	5.425	5.35	5.075
1796	4.35	5.275	3.925	5	8.8	1.525	8.5	2.45	3.5	6.05		1796	3.25	4.375	6.85	5.4	5.225	4.9	2.75	5.45	5.325	5.075
1797	4.45	5.275	3.2	5.1	8.3	1.675	8.225	2.7	3.725	6		1797	2.875	4.4	6.8	5.4	3.525	5.075	2.75	5.45	4.85	5.275
1798	4.35	5.275	3.275	5.075	8.175	1.625	6.7	2.125	3.1	6.05		1798	5.075	4.625	6.65	5.4	3.4	5.1	2.575	5.475	4.875	5.075
1799	4.85	5.25	3.425	5.075	8.275	1.625	6.625	2.15	2.725	6.1		1799	5.025	4.6	6.3	5.4	3.375	5.1	2.6	5.475	4.925	5.075
1800	5.55	5.25	3.35	5.1	8.575	1.7	7.575	2.65	2.325	6.025		1800	4.625	4.65	7.55	5.425	3.3	5.1	2.225	5.5	4.65	5.1
1801	6.225	5.25	3.3	5.075	8.725	1.75	6.775	2.075	2.85	5.975		1801	5.175	4.65	7.3	5.4	2.975	5.15	2.325	5.475	4.625	5.1
1802	3.2	5.275	3.6	5.05	8.575	1.675	7.15	2.05	2.825	5.975		1802	2.25	4.375	7.325	5.4	3.1	5.15	2.9	5.45	4.675	5.1
1803	2.975	5.3	3.725	5.025	8.15	1.675	6.55	2.125	2.75	5.975		1803	4.85	4.525	6.55	5.4	3.35	5.15	5.45	5.275	5.975	5.05
1804	3.15	5.3	3.475	5.05	8.625	1.55	6.65	2.35	2.775	5.95		1804	2.625	4.45	6.775	5.425	3.5	5.15	4.1	5.3	6	5.05
1805	3.125	5.3	3.75	5.025	9	1.6	6.9	2.1	2.725	6		1805	2.175	4.375	7.125	5.3	3.525	5.15	2.95	5.425	6.125	5.05
1806	2.775	5.3	4.175	5.25	8.65	1.625	6.425	2.2	4.5	5.775		1806	2.525	4.45	6.225	5.425	3.625	5.125	3.65	5.35	6.175	5.05
1807	4.125	5.275	3.75	5.05	8.375	1.65	6.925	2.15	4.3	5.8		1807	2.325	4.4	6.5	5.425	3.575	5.15	4.15	5.375	6.05	5.05
1808	3.25	5.275	3.7	5	8.25	1.625	6.725	2.15	5.675	5.75		1808	4.45	4.3	6.8	5.45	3.475	5.175	4.2	5.3	6.375	5.025
1809	2.775	5.2	3.625	5.025	8.15	1.725	6.725	2.2	5.9	5.725		1809	4.525	4.75	6.9	5.45	3.4	5.175	3.525	5.375	6.275	5.05
1810	2.9	5.275	3.375	5.025	8.15	1.65	7.075	2.2	2.8	5.95		1810	3.5	4.7	6.775	5.45	3.4	5.175	3	5.425	6.225	5.05
1811	2.425	5.275	3.325	5.05	8.7	1.7	6.825	2.2	2.675	5.975		1811	3.5	4.425	6.8	5.45	3.65	5.2	6.475	5.2	6.125	5.05
1812	2.575	5.3	3.2	5.05	8.575	1.775	6.825	2.375	6.125	5.7		1812	2.6	4.475	6.65	5.45	3.375	5.2	4.65	5.25	6.325	5.025
1813	2.75	5.3	4.525	4.925	8.95	1.575	6.8	2.375	6.15	5.675		1813	2.6	4.45	6.825	5.45	3.55	5.175	6.25	5.175	6.6	5.025
1814	2.8	5.3	4.55	4.925	8.075	1.625	6.675	2.225	7.6	5.6		1814	3.1	4.475	6.1	5.45	3.45	5.2	6.275	5.175	6.575	5.025
1815	2.85	5.3	6.325	4.7	8.275	1.725	6.875	2.275	8.175	5.575		1815	2.15	4.45	6.125	5.45	3.4	5.2	5.975	5.35	6.725	5.025
1816	3	5.3	6.325	4.7	8.475	1.75	6.75	2.225	2.85	5.95		1816	4.825	4.75	7.025	5.45	3.3	5.225	6.85	5.175	4.6	5.525
1817	2.8	5.3	7.25	4.675	8.5	1.575	6.95	2.225	2.9	5.925		1817	4.85	4.75	7.2	5.45	3.325	5.225	7.2	5.175	4.7	5.125
1818	2.675	5.3	8.425	4.675	8.525	1.675	6.8	2.25	2.75	6.025		1818	4.15	4.375	6.975	5.45	3.25	5.2	6.775	5.325	4.575	5.15
1819	3.075	5.3	2.45	5.125	9.075	1.675	6.375	2.275	2.8	6.025		1819	5.35	4.325	6.975	5.45	3.2	5.2	5.975	5.25	2.875	5.125
1820	3.25	5.3	2.15	5.15	8.85	1.65	6.925	2.25	2.975	6.05		1820	4.525	4.35	6.775	5.45	3.25	5.2	5.6	5.225	3.075	5.125
1821	3.275	5.3	3.15	5.05	8.65	1.825	6.7	2.275	3.15	6.025		1821	5.4	4.35	7.275	5.375	3.1	5.2	5.225	5.225	2.925	5.125
1822	3.475	5.3	3.7	5	8.1	1.75	6.775	2.4	3.075	6		1822	2.15	4.475	6.375	5.45	3.15	5.2	5.575	5.225	2.625	5.15
1823	3.575	5.3	3.85	5	8.475	1.65	6.45	2.3	3.2	6.025		1823	2.2	4.475	5.975	5.475	3.175	5.225	5.55	5.225	2.875	5.15
1824	3.05	5.3	3.825	5	8.275	1.625	6.925	2.25	6.15	5.7		1824	2.225	4.475	6.575	5.45	3.175	5.225	4.75	5.225	2.9	5.15
1825	2.85	5.3	3.775	5	8.525	1.675	6.725	2.275	6.125	5.7		1825	2.275	4.475	6.7	5.45	3.15	5.25	4.4	5.25	2.625	5.15
1826	2.925	5.3	3.725	5	8.925	1.65	6.9	2.3	6	5.7		1826	4.775	4.35	6.875	5.45	3.15	5.25	4.55	5.25	2.8	5.175
1827	3.875	5.3	3.7	5	8	1.7	7	2.3	5.95	5.725		1827	3.15	4.575	6.9	5.45	3.1	5.25	4.225	5.275	2.65	5.2
1828	4.65	5.275	3.875	4.975	8.025	1.725	6.875	2.275	6.325	5.7		1828	2.65	4.5	6.025	5.5	3.375	5.225	3.75	5.3	3.475	5.125
1829	4.8	5.25	4.175	4.95	8.05	1.775	6.575	2.325	7.55	5.675		1829	2.625	4.525	6.125	5.475	3.325	5.225	3.675	5.325	3.35	5.15
1830	4.9	5.25	4.175	4.95	8.05	1.675	6.475	2.325	4.375	5.75		1830	2.525	4.475	6.325	5.5	3.375	5.225	3.65	5.325	3.275	5.125
1831	5	5.25	3.85	5	8.05	1.675	7.1	2.325	4.075	5.775		1831	4.8	4.875	6.175	5.5	3.475	5.225	3.625	5.325	3.4	5.15
1832	5.1	5.25	3.825	5	8.475	1.825	6.85	2.325	3.375	6.025		1832	4.825	4.85	6.575	5.5	3.575	5.225	3.425	5.35	3.425	5.15
1833	5.15	5.25	3.45	5.025	8.675	1.9	6.75	2.325	3.9	5.975		1833	4.8	4.825	6.3	5.475	2.95	5.025	3.35	5.35	3.2	5.175
1834	5.2	5.25	3.475	5.05	8.975	1.7	7.25	2.35	4.075	5.975		1834	4.45	4.9	7.675	4.925	2.375	5.275	3.475	5.35	3.375	5.15
1835	4.275	5.325	3.625	5.025	8.95	1.7	7.225	2.325	6.675	5.7		1835	2.725	4.575	7.3	5.475	2.375	5.25	3.45	5.35	3.525	5.15
1836	3.2	5.3	3.3	5.05	8.95	1.65	7.175	2.325	6.025	5.6		1836	2.275	4.525	5.95	5.5	2.575	5.25	3.225	5.375	3.475	5.175
1837	3.3	5.3	3.55	5.025	8.35	1.6	7.55	2.35	6.225	5.625		1837	3.225	4.55	5.975	5.5	2.575	5.25	3.175	5.375	3.225	5.175
1838	3.425	5.3	3.925	4.975	8.45	1.8	6.825	2.35	4.425	5.725		1838	3.275	4.525	5.9	5.525	2.625	5.25	3.175	5.375	3.65	5.125
1839	2.075	5.275	4.075	4.975	8.1	1.825	6.675	2.375	4.275	5.725		1839	6.55	4.5	6.825	5.475	2.75	5.25	3.075	5.375	3.5	5.15
1840	1.85	5.275	3.55	5.025	8.275	1.825	6.575	2.375	2.675	6.025		1840	2.425	4.575	6.9	5.475	2.7	5.25	3.1	5.4	3.55	5.125
1841	2.075	5.275	3.85	5	8.025	1.725	6.55	2.375	3.275	6		1841	2.45	4.575	7.125	5.475	2.65	5.25	3.275	5.375	3.6	5.125
1842	3.425	5.3	3.525	5	9.075	1.7	7.225	2.35	3.8	5.95		1842	2.625	4.6	6.6	5.5	2.75	5.275	3.2	5.375	3.7	5.125
1843	3.025	5.3	3.55	5	8.975	1.7	6.725	2.4	3.175	6		1843	2.8	4.6	6.825	5.5	2.725	5.275	3.375	5.35	3.7	5.125
1844	2.775	5.3	3.2	5.05	8.65	1.675	7.1	2.325	6.1	5.675		1844	3.075	4.6	7.525	5.5	2.825	5.275	3.3	5.375	3.725	5.1
1845	3.05	5.3	3.525	5.025	8.55	1.65	6.925	2.375	7.175	5.225		1845	3.4	4.85	5.9	5.55	2.825	5.275	3.275	5.375	3.775	5.1
1846	2.375	5.325	3.425	5.025	9.025	1.775	7.125	2.375	6.775	5.725		1846	3.525	4.9	5.975	5.55	2.925	5.275	3.35	5.35	3.775	5.1
1847	2.575	5.325	3.55	5.025	7.975	1.825	6.85	2.4	6.75	5.625		1847	3.525	4.95	6.65	5.5	3.1	5.25	3.4	5.35	3.875	5.15
1848	2.3	5.3	3.625	5	7.975	1.85	6.6	2.425	7.125	5.45		1848	6.05	4.6	6.425	5.525	3.1	5.25	3.5	5.35	3.775	5.1
1849	2.75	5.3	3.4	5.025	8.05	1.825	7.25	2.4	6.825	5.625		1849	6.5	4.575	6.875	5.5	3.45	5.25	3.4	5.35	4.175	5.1
1850	2.95	5.325	2.9	5.075	8.225	1.825	7.3	2.375	6.275	5.65		1850	4.775	4.9	7.025	5.5	3.525	5.25	3.425	5.35	3.85	5.1
1851	2.8	5.325	3.825	5.075	8.55	1.825	7.075	2.4	5.35	5.675		1851	2.375	4.6	7.225	5.5	3.525	5.25	3.225	5.375	3.825	5.1
1852	2.8	5.325	5.725	4.75	8.725	1.75	7.05	2.4	3.9	5.925		1852	2.55	4.6	6.725	5.525	3.525	5.25	3.25	5.375	3.825	5.1
1853	2.875	5.325	5.95	4.725	8.8	1.75	6.95	2.4	3.45	5.975		1853	2.15	4.6	5.95	5.55	3.55	5.25	2.8	5.425	3.775	5.125
1854	2.95	5.325	7.15	4.65	8.95	1.75	6.8	2.425	3.025	6		1854	2.325	4.625	5.9	5.55	3.375	5.25	3.025	5.4	3.8	5.125
1855	3.025	5.325	8.75	4.675	8.425	1.675	7.05	2.4	3.05	6		1855	3.3	4.825	6.075	5.525	2.8	5.225	3.025	5.4	3.75	5.125
1856	2.775	5.325	3.55	5	8.475	1.8	6.7	2.45	4.1	5.725		1856	3.425	4.875	6.125	5.525	2.85	5.225	2.975	5.4	3.9	5.125
1857	3.175	5.325	3.8	4.975	8.4	1.85	6.825	2.425	6.125	5.625		1857	2.9	4.625	6.825	5.5	2.8	5.2	3	5.4	3.925	5.125
1858	3.6	5.325	3.825	4.95	8.025	1.85	6.875	2.45	6.325	5.625		1858	3.5	5.075	7.175	5.225	2.9	5.2	3.15	5.4	3.825	5.15
1859	3.4	5.325	3.85	4.95	8.025	1.875	7.15	2.45	6.2	5.6		1859	6.975	4.55	6.825	5.55	2.825	5.175	3.4	5.375	3.9	5.15
1860	3.875	5.325	3.9	4.95	8.025	1.875	7.025	2.425	6.425	5.6		1860	7.575	4.575	6.65	5.55	2.9	5.25	3.4	5.375	3.975	5.15
1861	4.6	5.3	3.925	4.95	7.925	1.85	6.975	2.45	6.45	5.6		1861	3.5	4.625	6.85	5.525	2.875	5.25	3.275	5.375	3.975	5.15
1862	4.825	5.3	3.85	4.975	8.475	1.9	7.35	2.45	6.625	5.625		1862	3.15	4.85	6.95	5.525	2.8	5.25	3.15	5.375	4.15	5.125
1863	5.45	5.25	3.675	4.975	7.9	1.775	7	2.375	7.175	5.45		1863	3.4	4.875	7.025	5.525	2.825	5.25	3.5	5.35	4.275	5.125
1864	7.325	5.275	3.8	4.95	8.7	1.825	7.225	2.45	4.375	5.725		1864	3.375	4.875	7.6	5.55	2.9	5.25	3.65	5.325	3.775	5.15
1865	7.925	5.3	3.8	5.025	8.725	1.875	7	2.45	6.3	5.6		1865	3.075	4.85	7	5.525	2.925	5.25	3.725	5.3	3.275	5.15
1866	4.375	5.75	3.775	4.975	8.625	1.7	6.875	2.625	6.4	5.575		1866	3.475	4.9	5.9	5.575	2.925	5.25	2.775	5.425	3.6	5.125
1867	3.55	5.325	2.3	5.075	8.825	1.725	7	2.475	6.6	5.625		1867	3.525	4.7	5.875	5.575	2.85	5.25	2.8	5.425	3.725	5.125
1868	6.725	5.725	3.5	5	7.9	1.9	7.2	2.475	8.125	5.6		1868	3.2	4.725	6.125	5.55	2.925	5.25	3.025	5.4	3.475	5.15
1869	5.95	5.7	3.525	5	7.95	1.9	6.975	2.525	7.825	5.575		1869	3.35	4.7	7.8	5.525	2.95	5.25	2.7	5.425	4.475	5.1
1870	6	5.675	3.275	5.025	9.025	1.85	7.025	2.5	7.625	5.475		1870	3.625	4.7	7.5	5.525	2.975	5.25	2.5	5.45	4.725	5.075
1871	6.525	5.7	3.375	5.025	9.125	1.875	7	2.375	4.025	5.7		1871	4.525	4.55	6.95	5.55	3.025	5.25	2.425	5.45	4.75	5.1
1872	6.075	5.625	4.075	4.95	8.825	1.85	7	2.475	4.325	5.7		1872	4.825	4.525	6.9	5.55	3.025	5.25	2.375	5.45	3.725	5.15
1873	6.1	5.625	4.25	4.925	7.975	1.725	6.925	2.475	4.55	5.725		1873	5.525	4.5	5.9	5.6	3.025	5.25	2.65	5.425	3.725	5.15
1874	7.15	5.625	4	4.95	8.95	1.9	6.575	2.525	5.35	5.7		1874	4.675	4.95	6.075	5.6	3.025	5.25	2.475	5.45	3.9	5.15
1875	7.375	5.65	4.075	4.925	8	1.95	7.125	2.525	5.975	5.5		1875	4.55	4.975	7.15	5.575	3.1	5.25	2.45	5.45	3.925	5.15
1876	5.975	5.625	3.6	5	8.35	1.775	7.55	2.6	6.125	5.6		1876	3.525	4.9	7.75	5.6	3.3	5.15	6.275	5.375	3.7	5.15
1877	6.575	5.625	3.575	5	8.9	1.9	7.175	2.625	6.25	5.6		1877	2.775	4.65	7.775	5.6	3.1	5.275	2.925	5.4	3.675	5.15
1878	6.7	5.6	2.85	5.075	7.925	2	8.125	2.7	6.425	5.625		1878	4.6	4.55	6.3	5.65	2.025	5.275	2.85	5.425	3.625	5.15
1879	6.425	5.6	6.825	4.75	8.425	1.95	3.825	2.825	6.4	5.6		1879	7.475	4.6	6.475	5.65	2.175	5.275	2.925	5.425	3.6	5.15
1880	6.5	5.6	3.725	4.975	8.675	1.9	3.95	2.85	6.6	5.6		1880	7.525	4.425	6.8	5.675	2.35	5.275	2.85	5.425	3.625	5.15
1881	5.875	5.525	3.2	5.05	8.675	1.9	3.875	2.825	6.05	5.5		1881	7.8	4.625	6.825	5.625	2.275	5.275	2.95	5.4	3.6	5.15
1882	6.55	5.475	3.45	5.025	9.2	1.975	3.825	2.8	6.8	5.55		1882	8.425	4.75	6.95	5.625	2.225	5.275	2.325	5.45	3.65	5.15
1883	6.4	5.475	3.625	5	8.725	1.95	4.25	2.9	6.55	5.575		1883	3.65	4.7	7.05	5.625	2.575	5.25	2.225	5.45	3.35	5.15
1884	2.425	6.475	7	4.75	8.65	1.8	3.525	2.8	7.15	5.25		1884	3.05	4.75	5.95	5.675	2.6	5.25	3.95	5.3	3.125	5.175
1885	2.125	6.45	6.925	4.75	8.1	1.975	3.65	2.825	7.225	5.6		1885	2.55	4.675	6.475	5.65	2.675	5.25	3.625	5.35	2.625	5.175
1886	2.075	6.425	5	4.85	8.425	1.925	4.05	2.875	7.375	5.6		1886	3.05	4.85	5.925	5.7	2.775	5.225	3.275	5.4	2.625	5.15
1887	3.025	6.45	4.425	4.9	8.525	1.85	3.925	2.875	4.3	5.65		1887	6.2	4.675	6.925	5.65	2.875	5.2	3.775	5.325	3.275	5.125
1888	3.65	6.475	4.65	4.875	8.7	1.85	4.25	2.95	4.325	5.65		1888	6.125	4.675	6.975	5.375	2.9	5.225	3.6	5.35	3.225	5.125
1889	3.475	6.45	3.475	4.975	8.1	1.825	3.9	2.9	4.375	5.65		1889	7.625	4.725	7.175	5.575	2.825	5.25	4.7	5.25	3.35	5.125
1890	2.2	6.4	3.525	4.95	8.55	2	3.625	2.85	4.3	5.675		1890	3.65	4.7	7.175	5.275	3.075	5.225	5.9	5.275	3.775	5.1
1891	2.225	6.375	3.575	4.95	8.75	2	3.625	2.875	6.5	5.55		1891	3.525	4.725	7.45	5.5	3.025	5.225	6.55	5.275	4	5.25
1892	2.3	6.375	3.4	5	8.075	2.05	3.675	2.95	6.475	5.6		1892	3.525	4.725	7.625	5.5	3.025	5.15	5.975	5.225	3.825	5.1
1893	4.025	6.45	3.75	4.95	8.875	2.025	3.9	2.925	6.45	5.575		1893	3.7	5.075	7.45	5.5	2.925	5.125	5.475	5.225	4.125	5.35
1894	3.9	6.45	3.65	4.95	8.725	2	4	2.95	6.6	5.525		1894	3.55	5.075	7.275	5.675	3.175	5.175	5.7	5.225	3.8	5.1
1895	3.575	6.425	3.6	4.95	8.05	1.875	4.05	3.05	6.075	5.625		1895	3.475	4.8	6.6	5.925	3.175	5.225	5.275	5.225	3.275	5.125
1896	2.975	6.4	3.1	5	7.825	2.075	3.875	3.075	4.425	5.675		1896	2.625	4.675	6.775	5.925	3.225	5.225	5.175	5.225	3.475	5.125
1897	4.025	6.45	4	4.925	8.65	2.025	3.825	2.975	4.6	5.65		1897	2.625	4.675	3.675	6.225	3.2	5.225	4.6	5.25	3.7	5.125
1898	2.175	6.35	3.75	5.05	8.575	2.025	3.95	3.075	4.375	5.675		1898	3.025	4.65	3.875	6.225	2.975	5.25	4.675	5.225	3.675	5.125
1899	3.65	6.4	5	4.95	8.075	2.075	4.075	3.1	4.4	5.65		1899	3.175	4.675	3.975	6.225	3.475	5.25	4.325	5.25	3.375	5.15
1900	3.5	6.4	5.05	4.8	7.85	2.125	3.75	2.975	4.475	5.65		1900	3.925	4.625	3.575	6.225	3.45	5.25	3.8	5.3	3.75	5.125
1901	3.8	6.425	4.425	4.875	8.125	1.975	3.85	3.025	4.05	5.65		1901	4.2	4.9	3.475	6.2	3.375	5.25	3.725	5.325	3.85	5.125
1902	3.4	6.4	6.725	4.6	8.525	2	3.825	3.025	5.525	5.55		1902	4.125	4.65	3.375	6.2	3.775	5.275	3.4	5.35	3.775	5.125
1903	3.675	6.4	8.225	4.625	8.775	1.925	3.8	3.025	5.35	5.625		1903	4.05	4.975	3.2	6.25	3.8	5.25	3.25	5.375	3.725	5.125
1904	3.375	6.4	2.875	5	8	2.025	3.8	3	5.85	5.475		1904	3.425	4.675	3.075	6.25	3.625	5.275	3.35	5.35	3.775	5.125
1905	3.175	6.375	2.5	5.025	7.475	1.85	4.15	3.1	5.975	5.575		1905	3.925	4.575	2.7	6.225	3.675	5.225	3.35	5.35	3.8	5.1
1906	3.05	6.375	2.325	5.025	8.55	2.075	3.8	3.05	6.225	5.525		1906	6.85	4.625	2.625	6.225	3.475	5.225	3.125	5.375	4.525	5.1
1907	2.275	6.325	3.25	5	7.9	2.025	3.85	3.075	6.35	5.525		1907	6.4	4.625	2.475	6.2	3.425	5.2	3.175	5.375	4.575	5.1
1908	2.15	6.325	3.425	4.975	8.525	2.1	3.675	3.1	6.375	5.55		1908	6.225	4.7	2.525	6.2	3.4	5.2	3.125	5.375	4.775	5.1
1909	4.225	6.4	3.4	4.95	8.275	2.025	3.875	3.15	6.225	5.6		1909	6.35	4.7	2.325	6.225	3.2	5.225	3.2	5.375	4.35	5.125
1910	3.65	6.375	3.45	5	8.425	1.925	4.1	3.225	6.025	5.575		1910	6.225	4.7	2.275	6.225	3.35	5.275	3.225	5.375	5	5.075
1911	3.45	6.375	3.65	5	8.05	1.95	4.175	3.225	8.275	5.7		1911	4.65	5.8	3.65	6.225	6.325	5.175	3.25	5.375	3.55	5.15
1912	2.375	6.325	3.9	4.9	7.95	1.975	3.375	3.125	3.775	5.875		1912	4.625	5	3.025	4.525	6.175	5.125	3.225	5.375	3.7	5.125
1913	2.625	6.35	4.65	4.825	8.525	1.95	3.325	3.025	3.925	5.875		1913	3.35	5	3.275	4.525	6.325	5.125	3.3	5.375	3.675	5.125
1914	2.325	6.325	4.975	4.925	8.85	1.975	3.525	3.275	4.3	5.65		1914	2.4	4.675	3.325	4.525	6.4	5.15	3.3	5.35	4.075	5.1
1915	2.625	6.35	3.45	4.975	8.75	2.175	3.75	3.375	4.35	5.675		1915	2.575	4.675	5.55	4.275	6.225	5.05	3.525	5.325	3.975	5.125
1916	3.25	6.375	3.475	4.975	8.2	2.175	3.5	3.15	4.425	5.65		1916	3.05	4.725	5.075	4.55	7.475	5.075	3.625	5.325	4.15	5.1
1917	3.225	6.375	3.45	4.975	8.775	2.175	3.825	3.2	4.4	5.625		1917	3.15	4.725	5.175	4.55	3.5	5.2	3.575	5.325	4.225	5.125
1918	4.2	6.375	3.375	4.975	8.7	2.175	3.95	3.275	4.55	5.675		1918	3.15	4.725	4.825	4.625	3.05	5.225	3.625	5.325	2.4	5.15
1919	4.225	6.375	3.5	4.95	8.55	2.175	3.5	3.1	4.975	5.65		1919	3.4	4.725	5	4.625	3	5.2	3.4	5.35	2.975	5.175
1920	4.025	6.375	3.425	4.95	8.925	2.2	3.875	3.175	4.825	5.65		1920	3.475	4.725	5.35	4.65	3	5.2	3.2	5.375	2.9	5.175
1921	3.825	6.35	3.5	4.95	8.425	2.075	3.7	3.3	5.475	5.475		1921	3.45	4.775	5	4.65	2.95	5.2	3.175	5.375	2.75	5.175
1922	3.8	6.35	3.55	4.95	9.075	2.2	3.775	3.325	5.925	5.6		1922	3.575	4.775	4.975	4.625	2.725	5.225	3.05	5.4	4.9	5.1
1923	2.425	6.3	4.075	4.9	7.925	2.1	3.75	3.325	5.95	5.575		1923	3.7	4.725	5	4.65	2.65	5.225	3.05	5.4	5.2	5.075
1924	3.65	6.35	4.2	4.875	8.7	2.15	3.475	3.325	6.3	5.575		1924	3.8	4.7	5.025	4.675	2.525	5.225	3.125	5.375	4.55	5.125
1925	4.075	6.375	3.125	5	8.6	2.025	3.65	3.425	6.525	5.525		1925	3.7	4.7	5	4.675	2.275	5.2	2.95	5.4	5.475	5.075
1926	3.825	6.35	3.275	4.975	7.825	2.15	3.525	3.2	6.9	5.375		1926	3.6	4.7	4.95	4.625	2.625	5.175	3.25	5.375	5.425	5.1
1927	3.775	6.35	2.975	4.975	7.775	2.15	3.5	3.175	7.6	5.425		1927	3.55	4.7	4.775	4.7	2.625	5.2	3.7	5.325	5.45	5.1
1928	2.075	6.3	3.45	4.95	8.675	2.05	3.825	3.325	5.9	5.3		1928	3.45	4.7	4.975	4.675	2.525	5.175	3.75	5.3	5.275	5.1
1929	2.425	6.3	4.075	4.9	8.95	2.075	3.15	3.225	6.35	5.525		1929	3.35	4.725	5	4.65	2.725	5.175	3.425	5.35	5.1	5.125
1930	3.35	6.325	4.125	4.875	9.05	2.25	3.625	3.325	6.425	5.525		1930	3.45	4.75	4.775	4.7	2.775	5.175	2.975	5.4	4.8	5.1
1931	3.425	6.325	5.8	4.675	8.6	2.225	3.8	3.375	5.85	5.55		1931	3.475	4.75	4.9	4.725	2.7	5.15	2.975	5.4	5.35	5.35
1932	3.925	6.325	5.775	4.675	8.25	2.225	3.9	3.4	6.575	4.6		1932	3.775	4.725	4.775	4.725	2.8	5.175	2.775	5.425	4.5	5.125
1933	3.625	6.325	5.575	4.7	9.125	2.1	3.825	3.375	7.35	5.525		1933	4.275	4.65	4.975	4.725	2.8	5.175	2.9	5.4	4.4	5.125
1934	2.45	6.275	5.475	4.725	7.675	2.2	3.6	3.3	4.2	5.625		1934	4.225	5.05	5.525	4.675	2.8	5.175	2.6	5.425	5.975	5.075
1935	2.8	6.3	6.175	4.65	7.975	2.225	3.45	3.275	4.3	5.725		1935	2.425	4.725	4.85	4.8	2.725	5.2	2.7	5.425	6.225	5.075
1936	3.925	6.325	8.45	4.625	7.85	2.2	3.55	3.475	4.25	5.75		1936	2.5	4.725	4.8	4.775	2.775	5.2	2.375	5.45	6.575	5.05
1937	3.95	6.325	4.3	4.95	8.7	2.325	3.15	3.25	6.55	5.5		1937	2.45	4.7	4.75	4.8	2.8	5.2	2.15	5.45	6.6	5.05
1938	4.125	6.35	3.65	5.025	8.35	2.3	3.525	3.325	6.4	5.525		1938	3.275	4.725	4.925	4.8	2.825	5.2	2.175	5.45	5.975	5.1
1939	3.575	6.325	2.575	4.975	8.025	2.2	3.775	3.4	6	5.25		1939	3.1	4.7	4.775	4.825	2.9	5.2	2.175	5.45	5.925	5.1
1940	3.35	6.325	2.575	4.975	8.575	2.125	3.825	3.425	6.175	5.525		1940	3.925	4.625	3.45	4.925	2.975	5.2	2.05	5.45	5.95	5.1
1941	4	6.325	3.575	4.9	8.625	2.15	3.575	3.375	6.225	5.55		1941	4.225	4.6	3.7	4.925	3.05	5.2	2.675	5.45	6.075	5.1
1942	4.225	6.35	3.8	4.95	8.425	2.125	3.1	3.15	5.925	5.275		1942	4.075	4.9	3.425	4.975	3.125	5.175	2.775	5.425	4.65	5.55
1943	3.125	6.3	3.6	4.975	8.35	2.125	3.7	3.425	6.675	5.575		1943	3.925	4.7	5.375	4.525	3.075	5.175	2.35	5.45	4.7	5.175
1944	3.025	6.3	2.05	5.025	8.825	2.35	3.8	3.45	5.85	5.525		1944	3.9	4.7	5.15	4.55	3.775	5.2	2.55	5.45	4.625	5.225
1945	3	6.3	2.1	5	8.05	2.3	3.775	3.55	5.95	5.45		1945	4	4.9	5.725	4.5	3.7	5.15	2.45	5.45	3.35	5.15
1946	3.525	6.3	2.225	4.975	7.575	2.375	3.25	3.625	5.975	5.525		1946	3.825	4.725	6.6	4.5	3.35	5.075	2.9	5.425	3.15	5.15
1947	3.675	6.3	2.475	4.975	8.45	2.375	3.85	3.5	5.975	5.15		1947	3.75	4.7	3.15	4.725	3.25	5.075	3.475	5.35	2.8	5.15
1948	3.825	6.3	3.475	4.9	8.15	2.25	3.8	3.5	5.35	5.575		1948	3.65	5.125	3.525	4.725	3.2	5.075	3.05	5.4	3.6	5.15
1949	3.825	6.3	3.575	4.9	8.675	2.425	3.8	3.5	6.65	5		1949	3.55	4.75	3.7	4.675	3.1	5.05	3.275	5.375	3.725	5.125
1950	3.625	6.3	3.375	4.925	8.525	2.275	2.925	3.2	6.525	5.45		1950	3.5	4.75	3.925	4.625	3.125	5.025	7.15	5.125	3.675	5.125
1951	3.1	6.275	3.45	4.9	8.275	2.25	3.825	3.525	6.425	5.475		1951	3.475	4.75	3.875	4.675	3.175	5.025	2.3	5.45	3.675	5.15
1952	3.05	6.275	4.4	4.825	8.55	2.275	3.85	3.475	6.45	5.475		1952	3.625	4.725	3.85	4.7	3.775	5.1	3.025	5.4	3.65	5.15
1953	2.4	6.25	5.775	4.65	8.475	2.475	3.425	3.4	6.325	5.475		1953	6.15	4.7	4.125	4.975	3.325	5.175	6.1	5.175	3.575	5.15
1954	3.7	6.3	8.55	4.575	8.7	2.325	3.5	3.575	6.3	5.5		1954	6.125	4.675	3.85	4.7	3.275	5.175	3.3	5.35	3.575	5.15
1955	3.7	6.3	3.3	4.95	9	2.575	3.225	3.525	4.2	5.575		1955	6.225	4.625	3.9	4.7	3.225	5.175	4	5.3	3.6	5.15
1956	3.65	6.3	4.175	4.85	8.125	2.225	4.075	3.25	4.05	5.6		1956	6.55	4.725	3.925	4.7	3.15	5.175	3.95	5.3	3.875	5.125
1957	3.75	6.3	3.5	4.925	8.125	2.425	3.8	3.6	4.1	5.6		1957	6.825	4.625	3.775	4.7	3.1	5.2	4.75	5.25	3.8	5.15
1958	3.4	6.3	3.675	4.875	7.475	2.625	3.375	3.35	6.45	0.825		1958	7.475	4.475	3.6	4.725	3	5.2	6.45	5.175	3.925	5.125
1959	3.35	6.3	3.85	4.85	8.575	2.625	2.925	3.45	6.7	0.85		1959	3.55	5.025	3.1	4.75	3.25	5.2	6.55	5.15	4	5.4
1960	3.125	6.275	3.425	5	8.15	2.55	3	3.5	6.8	0.825		1960	3.15	4.925	2.7	4.75	3.2	5.2	7.125	5.125	3.925	5.15
1961	3.125	6.275	2.675	4.975	8.2	2.775	3.275	3.45	6.975	0.8		1961	3.425	4.9	2.725	4.75	3.05	5.15	6.45	5.175	3.95	5.15
1962	3.95	6.3	3.425	4.9	8.575	2.525	3.225	3.3	6.9	0.85		1962	3.575	4.675	2.8	4.75	2.925	5.15	5.85	5.225	3.65	5.15
1963	2.85	6.25	3.45	4.875	7.5	2.75	3.825	3.55	6.65	0.85		1963	2.825	4.775	4.875	4.875	3.025	5.125	4.275	5.275	3.525	5.175
1964	3.725	6.275	2.225	4.975	7.275	2.725	3.35	3.375	6.7	0.9		1964	3.9	4.725	4.8	4.9	2.875	5.125	4.275	5.25	3.525	5.15
1965	3.85	6.275	2.625	4.925	8.25	2.875	3.425	3.45	6.425	0.9		1965	4	5.125	5	4.925	1.9	5.25	4.45	5.25	3.075	5.175
1966	4.275	6.275	3.4	4.9	8.425	2.675	3.575	3.95	7.425	0.775		1966	3.775	4.7	5.025	4.9	2.075	5.225	3.6	5.325	2.9	5.175
1967	3.95	6.275	3.625	4.875	7.6	2.85	3.375	3.65	6.875	0.825		1967	3.4	4.8	4.9	4.875	2.325	5.2	3.5	5.35	3.3	5.15
1968	3.15	6.25	2.425	4.95	8.475	2.95	3.075	3.45	6.625	0.9		1968	3.375	4.75	4.875	4.875	2.525	5.175	3.35	5.35	3.625	5.175
1969	3.2	6.25	4.05	4.825	7.65	3	3.05	3.5	6.875	0.9		1969	3.3	4.725	4.725	4.95	2.8	5.2	3.225	5.375	3.65	5.175
1970	2.225	6.225	5.55	4.65	8.05	2.825	3.25	3.65	7.625	0.775		1970	3.275	4.95	4.775	4.925	2.9	5.2	3.2	5.375	3.625	5.175
1971	3	6.25	7.25	4.525	8.475	3.05	3.175	3.625	7.175	0.875		1971	3.3	4.9	4.85	4.925	2.825	5.175	3.075	5.4	3.6	5.175
1972	3.125	6.25	3.65	4.825	8.075	3.1	3.55	3.575	7	0.9		1972	4.825	4.95	4.85	4.95	2.95	5.175	3	5.4	3.6	5.175
1973	3.25	6.25	3.7	4.85	8.075	3.075	3.75	3.575	6.475	1		1973	6.15	4.65	4.8	4.95	3.1	5.125	3.325	5.35	3.825	5.15
1974	3.7	6.275	6.6	4.625	7.375	3.075	3.675	3.55	6.625	0.925		1974	6.1	4.725	4.775	4.95	2.975	5.125	3.15	5.375	3.725	5.175
1975	3.575	6.275	4.375	4.775	6.625	1.45	3.85	3.2	7.25	0.85		1975	3.975	4.65	4.65	4.65	2.85	5.15	3.075	5.375	3.65	5.175
1976	3.7	6.275	3.6	4.85	9.4	1.475	3.525	3.65	7.475	0.825		1976	4.375	4.625	4.85	4.925	3.1	5.15	2.975	5.4	3.625	5.175
1977	2.925	6.25	3.6	4.825	9.65	1.575	3.225	3.5	7.1	0.9		1977	3.625	4.75	4.9	4.925	2.825	5.175	2.975	5.4	3.575	5.175
1978	3.925	6.275	3.625	4.825	9.35	1.575	2.725	3.575	7.3	0.85		1978	2.975	4.75	4.525	4.875	3.35	5.15	2.8	5.425	3.4	5.2
1979	4.05	6.275	3.625	4.825	7.625	1.4	3.5	3.675	6.9	0.975		1979	3.25	4.75	4.675	4.975	3.375	5.125	2.825	5.4	3.3	5.2
1980	3.975	6.275	3.325	4.875	7.75	1.525	3.675	3.6	7.175	0.925		1980	3.375	4.75	4.95	4.975	3.225	5.075	2.975	5.4	3.175	5.175
1981	3.6	6.275	6.825	4.5	7	1.575	3.525	3.525	6.275	1.1		1981	2.575	4.725	4.7	4.975	2.975	5.15	3.275	5.375	2.75	5.175
1982	3.55	6.275	2.025	4.9	8.15	1.6	3.975	3.4	6.625	1.05		1982	3.325	4.75	5	4.95	2.875	5.175	3.375	5.35	2.775	5.2
1983	3.3	6.25	2.85	4.925	8.6	1.475	3.4	3.525	6.95	0.95		1983	6.8	4.65	4.875	4.95	2.95	5.15	3.35	5.35	2.725	5.225
1984	3.2	6.25	4.025	4.775	8.15	1.6	2.775	3.575	7.35	0.925		1984	6.9	4.65	4.75	5	2.825	5.1	3.575	5.325	2.925	5.2
1985	3.2	6.25	8.45	4.475	7.2	1.575	2.75	3.55	6.875	0.975		1985	6.375	4.725	4.925	5	3.125	4.925	3.525	5.325	2.625	5.175
1986	3.575	6.275	7.525	4.625	6.625	1.525	3.9	3.375	6.9	0.975		1986	6.4	4.75	5.225	4.95	3.425	4.9	3.45	5.35	2.625	5.2
1987	3.7	6.275	2.45	4.875	6.65	1.575	3.8	3.675	7	0.975		1987	3.45	4.75	4.7	5.025	3.45	5	3.425	5.35	3.85	5.175
1988	3.575	6.275	2.575	4.875	6.75	1.55	3.825	3.675	6.675	1.075		1988	3.475	4.75	4.6	5.1	3.175	5.075	3.275	5.375	4.925	5.1
1989	3.625	6.275	3.3	4.85	6.625	1.55	2.95	3.475	6.35	1.1		1989	3.775	5	4.775	5.025	2.975	5.075	3.25	5.375	6.175	5.075
1990	3.725	6.275	3.775	4.825	6.725	1.7	2.95	3.375	7.775	0.925		1990	3.625	4.775	4.65	5.05	3.225	5.1	3.375	5.35	6.275	5.075
1991	2.7	6.2	6.175	4.525	7.95	1.675	3.325	3.425	8.075	0.9		1991	3.85	4.75	4.85	5.525	3.6	5.075	3.325	5.375	6.6	5.05
1992	2.9	6.225	6.375	4.525	6.675	1.675	3.725	3.675	6.375	1.15		1992	3.875	4.725	4.675	5.075	3.675	5.175	3.25	5.375	3.7	5.175
1993	3.275	6.225	2.975	4.875	6.5	1.7	3.425	3.725	6.875	1.075		1993	3.8	4.75	4.95	5.05	3.675	5.175	3.075	5.4	4.275	5.15
1994	3.95	6.25	3.4	4.825	6.85	1.7	3.325	3.725	7.75	1		1994	3.975	4.725	4.675	5.1	3.65	5.15	2.825	5.425	3.15	5.15
1995	2.35	6.2	3.425	4.825	6.75	1.65	2.825	3.775	6.6	1.075		1995	3.725	4.725	4.7	5.075	3.475	5.15	2.675	5.425	3.35	5.15
[truncated: 9,004 more rows]

## Sheet: Fig 6c,d,e,f,g,h
Fig 6c
Uninjured			TBI
mouse ID	% contralateral		mouse ID	% contralateral
1	0.136009		1	0.064636
2	0.14165		2	0.11057
3	0.135644		3	0.070478
4	0.111727		4	0.100657
5	0.175089		5	0.0645554
Fig 6d
Uninjured			TBI
mouse ID	distance		mouse ID	distance
1	2030.19		1	1877.31
2	1878.69		2	2216.63
3	1688.37		3	1523.23
4	1821.52		4	2097.55
5	2341.17		5	1821.46
Fig 6e
Uninjured			TBI
mouse ID	% outside PFC		mouse ID	% outside PFC
1	0.583887		1	0.468053
2	0.431373		2	0.467284
3	0.336806		3	0.258482
4	0.366273		4	0.390125
5	0.541854		5	0.276979
Fig 6f
Uninjured	1		2		3		4		5			TBI	1		2		3		4		5
	contra	ipsi	contra	ipsi	contra	ipsi	contra	ipsi	contra	ipsi			contra	ipsi	contra	ipsi	contra	ipsi	contra	ipsi	contra	ipsi
IsoCtx	0.130234	0.629223	0.134888	0.645707	0.131537	0.730214	0.103273	0.696273	0.164637	0.570812		IsoCtx	0.0625557	0.764487	0.102452	0.650917	0.0657919	0.780694	0.093452	0.669421	0.0606577	0.772229
OLF	0	0.0280104	0.0010142	0.0189317	0.000200361	0.0129233	0.00154545	0.0154545	0.000958865	0.02704		OLF	0.000148588	0.0399703	0.00129891	0.0727391	0	0.0247423	0.00317864	0.0451367	0.000243605	0.053106
HPF	0.00115507	0.0447589	0.0010142	0.025355	0.000801443	0.0240433	0.000909091	0.0199091	0.000671205	0.0365327		HPF	0.000148588	0.022734	0.000324728	0.0386426	0.000187441	0.0339269	0.000423819	0.0273363	0.000730816	0.027771
CTXsp	0.000577534	0.0150159	0.000338066	0.00980392	0.000300541	0.0109197	0.000181818	0.012	0.000862978	0.0212868		CTXsp	0.000148588	0.00980684	0.00129891	0.0215944	0.000749766	0.012746	0.000211909	0.0135622	0.000487211	0.0109622
STR	0	0.00462027	0	0.0040568	0	0.00160289	0.000272727	0.00709091	0.000383546	0.00393135		STR	0	0.00698366	0.000487092	0.0063322	0	0.0022493	0.000423819	0.0258529	0	0.00755177
PAL	0.0017326	0.025989	0.000338066	0.0280595	0.0010018	0.0240433	0.00236364	0.018	0.00239716	0.0433407		PAL	0.00089153	0.0225854	0.000649456	0.0363695	0.000749766	0.0273664	0.00169527	0.04217	0.00194884	0.0221681
TH	0.000866301	0.108576	0.0020284	0.115619	0.000300541	0.0461831	0.00218182	0.106545	0.00268482	0.0977083		TH	0	0.0566122	0.001786	0.0415652	0.00131209	0.0333646	0.000423819	0.0597584	0	0.0331303
HY	0.000866301	0.00779671	0.000676133	0.00912779	0.0010018	0.0125225	0.000454545	0.0102727	0.000383546	0.0213827		HY	0.000445765	0.00728083	0.000974184	0.014288	0.000374883	0.0131209	0.000423819	0.0154694	0.000243605	0.00779537
MB	0.000288767	0	0.000338066	0.000676133	0.000200361	0.0010018	0.000363636	0.00172727	0.000767092	0.00153418		MB	0	0.0038633	0.000649456	0.00503328	0.000562324	0.000749766	0	0.000635728	0.000243605	0.000243605
HB	0.000288767	0	0.0010142	0.0010142	0.000300541	0.000901623	0.000181818	0.000909091	0.00134241	0.00115064		HB	0.000297177	0.00104012	0.000649456	0.00194837	0.000749766	0.000562324	0.000423819	0	0	0.000243605
Fig 6g
Uninjured	1		2		3		4		5			TBI	1		2		3		4		5
	contra	ipsi	contra	ipsi	contra	ipsi	contra	ipsi	contra	ipsi			contra	ipsi	contra	ipsi	contra	ipsi	contra	ipsi	contra	ipsi
ATN	0	0.043315	0	0.0635565	0	0.0202364	9.09091e-05	0.0345455	9.58865e-05	0.0189855		ATN	0	0.0148588	0	0.00373437	0	0.0116214	0.000211909	0.0148337	0	0.0177832
EPI	0	0.000866301	0	0.000676133	0	0.000200361	0	0	0	0		EPI	0	0.00208024	0.000162364	0.00535801	0	0.00299906	0	0.00402628	0	0
ILM	0	0.0101068	0.000676133	0.00540906	0.00010018	0.00520938	0.000272727	0.0140909	0.000575319	0.00882156		ILM	0	0.00579495	0.000487092	0.0058451	0	0.00374883	0	0.00127146	0	0.000730816
LAT	0	0	0	0.00169033	0	0.00130234	0	0.00363636	0	0.0035478		LAT	0	0	0	0.00211073	0	0.000562324	0	0.004662	0	0.00219245
MED	0	0.00144383	0	0.0219743	0	0.0104188	0.000454545	0.0164545	0.000191773	0.0201362		MED	0	0.00460624	0.000974184	0.0126644	0.000749766	0.00899719	0	0.0180123	0	0.00560292
MTN	0	0.0231014	0.0010142	0.00709939	0.000200361	0.00490884	0.00118182	0.00590909	0.00172596	0.0306837		MTN	0	0.0132244	0.000162364	0.0063322	0.000562324	0.00431115	0.000211909	0.0129265	0	0.00267966
GENd	0.000866301	0.0231014	0	0	0	0	0	0	0	0		GENd	0	0.00416048	0	0.000162364	0	0	0	0	0	0
SPA	0	0	0.000338066	0	0	0	0.000181818	0.000181818	9.58865e-05	0.000383546		SPA	0	0.000445765	0	0.000162364	0	0	0	0	0	0
SPF	0	0	0	0	0	0	0	9.09091e-05	0	9.58865e-05		SPF	0	0.000148588	0	0	0	0	0	0	0	0
VENT	0	0.00664164	0	0.015213	0	0.00390703	0	0.0316364	0	0.0150542		VENT	0	0.0112927	0	0.00519565	0	0.00112465	0	0.00402628	0	0.00414129
Fig 6h
Uninjured			Animal ID	1		2		3		4		5			TBI			Animal ID	1		2		3		4		5
			Starter cells	122		111		355		392		438						Starter cells	210		233		142		163		146
Major group	Thalamic region	Abbreviation	Structure Name	contra	ipsi	contra	ipsi	contra	ipsi	contra	ipsi	contra	ipsi		Major group	Thalamic region	Abbreviation	Structure Name	contra	ipsi	contra	ipsi	contra	ipsi	contra	ipsi	contra	ipsi
Isocortex		AId	Agranular insular area, dorsal part	0.0043315	0.0239677	0.00743746	0.00878972	0.00260469	0.0126227	0.00163636	0.00854545	0.00441078	0.0138077		Isocortex		AId	Agranular insular area, dorsal part	0.00401189	0.0175334	0.00909239	0.047735	0.000374883	0.0155576	0.00254291	0.00974783	0.00121803	0.0121803
Isocortex		AIp	Agranular insular area, posterior part	0	0.00115507	0	0.00135227	0	0.000400721	0	0.000272727	0.000287659	0.00220539		Isocortex		AIp	Agranular insular area, posterior part	0	0.00089153	0.000487092	0.00454619	0.000187441	0.000937207	0	0.00148337	0	0.00121803
Isocortex		AIv	Agranular insular area, ventral	0.0017326	0.00895178	0.00236646	0.00946586	0.00310559	0.0107193	0.00718182	0.0121818	0.0120817	0.0360533		Isocortex		AIv	Agranular insular area, ventral	0.00208024	0.00936107	0.0022731	0.0246793	0.00562324	0.0136832	0.011655	0.0281839	0.00170524	0.0119367
Isocortex		VISa	Anterior area	0.000288767	0.00202137	0	0.0020284	0.000300541	0.0015027	0.000181818	0.00127273	0	0.0014383		Isocortex		VISa	Anterior area	0	0.000148588	0	0	0	0	0	0	0	0
Isocortex		ACAd	Anterior cingulate area, dorsal part	0.0274329	0.144095	0.020284	0.174442	0.0258465	0.256862	0.0105455	0.0832727	0.0187937	0.0752709		Isocortex		ACAd	Anterior cingulate area, dorsal part	0.00460624	0.149331	0.00600747	0.0748498	0.00618557	0.0554827	0.00953592	0.0686586	0.017296	0.209501
Isocortex		ACAv	Anterior cingulate area, ventral part	0.0118394	0.0144383	0.0422583	0.0949966	0.025546	0.0452815	0.0112727	0.0391818	0.00652028	0.0173555		Isocortex		ACAv	Anterior cingulate area, ventral part	0.00609212	0.0583952	0.0040591	0.0318233	0.00131209	0.00937207	0.0112312	0.0406866	0.0146163	0.0570037
Isocortex		VISal	Anterolateral visual area	0	0	0	0	0	0.000300541	0	0	0	0		Isocortex		VISal	Anterolateral visual area	0	0.000148588	0	0.000162364	0	0	0	0	0	0.000243605
Isocortex		VISam	Anteromedial visual area	0	0.000577534	0.000676133	0.0020284	0	0.000801443	0	0.000272727	0	0.000191773		Isocortex		VISam	Anteromedial visual area	0	0	0	0	0	0	0	0	0	0
Isocortex		AUDd	Dorsal auditory area	0	0.00115507	0	0	0	0.00010018	0	0.000272727	0	0.00105475		Isocortex		AUDd	Dorsal auditory area	0	0	0	0.000324728	0	0.000374883	0	0.000211909	0	0.000243605
Isocortex		ECT	Ectorhinal area	0	0.000288767	0	0.00169033	0.00010018	0.000300541	0	0.00154545	9.58865e-05	0.00163007		Isocortex		ECT	Ectorhinal area	0.000297177	0.000445765	0	0.0058451	0.000187441	0	0.000211909	0.000847637	0	0.000243605
Isocortex		FRP	Frontal pole	0.00404274	0.00808548	0.00642326	0.00709939	0.00400721	0.0132238	0.000727273	0.00572727	0.00642439	0.0186979		Isocortex		FRP	Frontal pole	0.00237741	0.00757801	0.00600747	0.0108784	0.00131209	0.00487348	0.000423819	0.00656919	0.000243605	0.00633374
Isocortex		GU	Gustatory areas	0	0.000288767	0.000338066	0	0.00010018	0.00010018	0	0	0	0.000191773		Isocortex		GU	Gustatory areas	0	0.000742942	0	0.00146128	0	0.000937207	0	0.000211909	0	0.000487211
Isocortex		ILA	Infralimbic area	0.0025989	0.0112619	0.00236646	0.0294118	0.000500902	0.0165298	0.0128182	0.0708182	0.00335603	0.00834212		Isocortex		ILA	Infralimbic area	0.00282318	0.0824666	0.00357201	0.0500081	0.0022493	0.0897844	0.011655	0.105955	0.00267966	0.0713764
Isocortex		VISl	Lateral visual area	0	0	0	0	0	0	0	0	0	0		Isocortex		VISl	Lateral visual area	0	0	0	0.000162364	0	0	0	0	0	0
Isocortex		VISli	Laterointermediate area	0	0.000288767	0	0	0	0	0	9.09091e-05	0	9.58865e-05		Isocortex		VISli	Laterointermediate area	0	0	0	0	0	0	0	0	0	0
Isocortex		ORBl	Orbital area, lateral part	0.00202137	0.0115507	0.00338066	0.0158891	0.00571028	0.0218393	0.005	0.0155455	0.00939687	0.0348068		Isocortex		ORBl	Orbital area, lateral part	0.00505201	0.00624071	0.0058451	0.0144504	0.0022493	0.0121837	0.00423819	0.00890019	0.00511571	0.019732
Isocortex		ORBm	Orbital area, medial part	0.0129945	0.0493792	0.00574713	0.0294118	0.0102184	0.0277499	0.00536364	0.0637273	0.0245469	0.0643398		Isocortex		ORBm	Orbital area, medial part	0.00802377	0.0515602	0.0136386	0.101153	0.012746	0.222306	0.00593346	0.0845518	0.00194884	0.0367844
Isocortex		ORBvl	Orbital area, ventrolateral part	0.00577534	0.0389835	0.0108181	0.015213	0.00350631	0.028351	0.0106364	0.0578182	0.0163007	0.0536964		Isocortex		ORBvl	Orbital area, ventrolateral part	0.0038633	0.00921248	0.0136386	0.0379932	0.0131209	0.014433	0.00402628	0.0305149	0.00146163	0.018514
Isocortex		PERI	Perirhinal area	0	0.000577534	0	0.0020284	0	0	0	0.000545455	0	9.58865e-05		Isocortex		PERI	Perirhinal area	0	0.000148588	0	0.00422146	0	0	0	0.000847637	0	0
Isocortex		AUDpo	Posterior auditory area	0	0.000288767	0	0	0	0.000200361	0	0	0	9.58865e-05		Isocortex		AUDpo	Posterior auditory area	0	0	0	0	0	0	0	0	0	0
Isocortex		VISpm	posteromedial visual area	0	0.00144383	0.000676133	0.000338066	0	0.000400721	0	0.000272727	0	0.000191773		Isocortex		VISpm	posteromedial visual area	0	0	0	0	0	0	0	0	0	0.000487211
Isocortex		VISpor	Postrhinal area	0	0.000288767	0	0	0	0.00010018	0	9.09091e-05	0	9.58865e-05		Isocortex		VISpor	Postrhinal area	0	0	0	0	0	0	0.000211909	0	0	0
Isocortex		PL	Prelimbic area	0.0493792	0.224372	0.0236646	0.139621	0.041675	0.20026	0.0293636	0.239182	0.048135	0.134816		Isocortex		PL	Prelimbic area	0.018425	0.280386	0.0212697	0.161065	0.0168697	0.311528	0.0241577	0.245815	0.00852619	0.195859
Isocortex		AUDp	Primary auditory area	0	0.000577534	0	0.000338066	0	0.000200361	0	0.000727273	0	0		Isocortex		AUDp	Primary auditory area	0	0	0.00162364	0.0113655	0	0	0.000211909	0	0	0
Isocortex		MOp	Primary motor area	0.000288767	0.00895178	0.000338066	0.0125085	0.000300541	0.00581046	0.000545455	0.0105455	0.000191773	0.0107393		Isocortex		MOp	Primary motor area	0.000297177	0.00282318	0	0	0	0.000562324	0.000423819	0.00169527	0.000243605	0.00194884
Isocortex		SSp	Primary somatosensory area	0	0.00664164	0	0.00777552	0.000300541	0.00400721	0.000363636	0.00618182	0.000479432	0.0109311		Isocortex		SSp	Primary somatosensory area	0	0.000594354	0.000162364	0.00259782	0	0.000187441	0.000211909	0.00127146	0	0.00121803
Isocortex		VISp	Primary visual area	0	0	0	0.0010142	0	0.000601082	0	9.09091e-05	0	9.58865e-05		Isocortex		VISp	Primary visual area	0	0.000297177	0	0.000974184	0	0	0	0.00296673	0	0.000243605
Isocortex		RSPd	Retrosplenial area, dorsal part	0	0.00317644	0	0.00473293	0.00010018	0.00330595	0	0.00481818	0.000191773	0.0021095		Isocortex		RSPd	Retrosplenial area, dorsal part	0	0.00104012	0	0.000487092	0	0.000187441	0.000211909	0.000423819	0	0.00584653
Isocortex		RSPagl	Retrosplenial area, lateral agranular part	0	0.00693041	0	0.00540906	0	0.00330595	0	0.000909091	0.000383546	0.00163007		Isocortex		RSPagl	Retrosplenial area, lateral agranular part	0	0.000148588	0	0.000162364	0	0	0	0.000211909	0	0.00121803
Isocortex		RSPv	Retrosplenial area, ventral part	0	0.00231014	0.0010142	0.00608519	0.000200361	0.0066119	9.09091e-05	0.00336364	0.000191773	0.0021095		Isocortex		RSPv	Retrosplenial area, ventral part	0	0.000742942	0	0.000487092	0	0.000562324	0	0.00105955	0	0.00292326
Isocortex		VISrl	Rostrolateral area	0	0.000288767	0	0	0	0.000200361	0	9.09091e-05	0	9.58865e-05		Isocortex		VISrl	Rostrolateral area	0	0	0	0	0	0	0	0.000211909	0	0
Isocortex		MOs	Secondary motor area	0.00750794	0.0554433	0.00709939	0.0696416	0.00731316	0.0663194	0.00727273	0.0641818	0.0125611	0.0695177		Isocortex		MOs	Secondary motor area	0.00460624	0.0836553	0.0144504	0.0613736	0.00337395	0.0264292	0.00656919	0.0247934	0.00560292	0.114251
Isocortex		SSs	Supplemental somatosensory area	0	0	0	0.00169033	0	0.000801443	0.000181818	0.00163636	9.58865e-05	0.00508198		Isocortex		SSs	Supplemental somatosensory area	0	0.000297177	0	0.000324728	0	0.000562324	0	0.000423819	0	0.00146163
Isocortex		TEa	Temporal association areas	0	0.000288767	0	0.000676133	0	0.000400721	0	0.00145455	9.58865e-05	0.00172596		Isocortex		TEa	Temporal association areas	0	0.000297177	0	0.00113655	0	0.000187441	0	0.002331	0	0.000243605
Isocortex		AUDv	Ventral auditory area	0	0.000577534	0	0.00135227	0	0.000200361	9.09091e-05	0.000818182	9.58865e-05	9.58865e-05		Isocortex		AUDv	Ventral auditory area	0	0	0.000324728	0.000487092	0	0.000187441	0	0.000635728	0	0.000243605
Isocortex		VISC	Visceral area	0	0.000577534	0	0.000676133	0.00010018	0.000801443	0	0.000818182	0	0.00220539		Isocortex		VISC	Visceral area	0	0	0	0.000162364	0	0.000374883	0	0.000211909	0	0.000487211
OLF		AON	Anterior olfactory nucleus	0	0.00693041	0	0.00473293	0.00010018	0.00370667	0.000363636	0.00272727	0.000383546	0.0128488		OLF		AON	Anterior olfactory nucleus	0	0.0148588	0.000162364	0.0183471	0	0.0108716	0.00127146	0.00402628	0	0.00706456
OLF		COAa	Cortical amygdalar area, anterior part	0	0	0	0	0	0	0	0	0	0.000287659		OLF		COAa	Cortical amygdalar area, anterior part	0	0	0	0	0	0	0	0.000635728	0	0
OLF		COAp	Cortical amygdalar area, posterior part	0	0	0	0.00135227	0	0	0	9.09091e-05	0	0.000671205		OLF		COAp	Cortical amygdalar area, posterior part	0.000148588	0.000148588	0	0.000649456	0	0.00131209	0.000211909	0.000423819	0	0.000243605
OLF		DP	Dorsal peduncular area	0	0.00231014	0	0.00439486	0	0.00400721	0.000454545	0.00754545	0	0.00239716		OLF		DP	Dorsal peduncular area	0	0.0136701	0	0.0129891	0	0.00524836	0.000211909	0.0122907	0	0.00998782
OLF		NLOT	Nucleus of the lateral olfactory tract	0	0	0	0	0	0.000500902	0	0.000272727	9.58865e-05	0.00153418		OLF		NLOT	Nucleus of the lateral olfactory tract	0	0.000297177	0	0.00081182	0	0.000562324	0	0.000847637	0	0.000243605
OLF		PIR	Piriform area	0	0.00895178	0.000676133	0.00236646	0.00010018	0.00220397	9.09091e-05	0.000545455	0.000479432	0.00441078		OLF		PIR	Piriform area	0	0.0013373	0.000974184	0.0154246	0	0.00168697	0.000847637	0.0173766	0	0.0138855
OLF		PAA	Piriform-amygdalar area	0	0.000288767	0	0.000338066	0	0.000200361	9.09091e-05	0	0	0.000575319		OLF		PAA	Piriform-amygdalar area	0	0.000445765	0.000162364	0.000487092	0	0.000937207	0	0.00105955	0	0.000730816
OLF		TR	Postpiriform transition area	0	0.000866301	0	0.00236646	0	0	0	0.000272727	0	0.00115064		OLF		TR	Postpiriform transition area	0	0.000297177	0	0.00113655	0	0	0	0.000423819	0	0.000243605
OLF		TTd	Taenia tecta, dorsal part	0	0.00202137	0.000338066	0.00338066	0	0.00170307	0.000545455	0.004	0	0.000862978		OLF		TTd	Taenia tecta, dorsal part	0	0.00742942	0	0.0155869	0	0.00206186	0.000635728	0.00805255	0	0.00876979
OLF		TTv	Taenia tecta, ventral part	0	0.00664164	0	0	0	0.000601082	0	0	0	0.00230128		OLF		TTv	Taenia tecta, ventral part	0	0.00148588	0	0.00730638	0	0.00206186	0	0	0.000243605	0.0119367
HPF		ENTl	Entorhinal area, lateral part	0.000577534	0.00288767	0.0010142	0.00608519	0.000601082	0.000801443	0.000545455	0.00336364	0.000287659	0.00278071		HPF		ENTl	Entorhinal area, lateral part	0	0.000297177	0.000324728	0.0138009	0	0.00187441	0	0.002331	0	0.00146163
HPF		ENTm	Entorhinal area, medial part	0.000288767	0.000866301	0	0.00135227	0	0.00010018	0	0	0.000191773	9.58865e-05		HPF		ENTm	Entorhinal area, medial part	0	0.000148588	0	0.000324728	0	0	0	0	0	0
HPF		CA1	Field CA1	0.000288767	0.0358071	0	0.0158891	0.00010018	0.021138	0.000272727	0.0153636	0.000191773	0.0281906		HPF		CA1	Field CA1	0.000148588	0.0199108	0	0.0139633	0.000187441	0.0298032	0.000211909	0.0190718	0.000487211	0.0243605
HPF		CA2	Field CA2	0	0	0	0	0	0.00010018	0	0	0	0		HPF		CA2	Field CA2	0	0	0	0	0	0	0	0	0	0
HPF		CA3	Field CA3	0	0	0	0	0	0	0	0.000363636	0	0.000383546		HPF		CA3	Field CA3	0	0.000445765	0	0	0	0	0	0.000211909	0	0.000243605
HPF		HATA	Hippocampo-amygdalar transition area	0	0.000288767	0	0	0	0	0	0	0	0		HPF		HATA	Hippocampo-amygdalar transition area	0	0	0	0	0	0	0	0	0	0
HPF		IG	Induseum griseum	0	0	0	0	0	0	0	9.09091e-05	0	0		HPF		IG	Induseum griseum	0	0	0	0	0	0	0	0	0	0
HPF		PAR	Parasubiculum	0	0	0	0	0	0	0	9.09091e-05	0	0		HPF		PAR	Parasubiculum	0	0	0	0	0	0	0	0	0.000243605	0
HPF		POST	Postsubiculum	0	0	0	0	0	0.000200361	0	0	0	0		HPF		POST	Postsubiculum	0	0	0	0	0	0	0	0	0	0
HPF		ProS	Prosubiculum	0	0.000866301	0	0.00135227	0.00010018	0.0010018	9.09091e-05	0.000545455	0	0.00441078		HPF		ProS	Prosubiculum	0	0.00193165	0	0.00876766	0	0.0022493	0.000211909	0.00381437	0	0.000730816
HPF		SUB	Subiculum	0	0.00404274	0	0.000676133	0	0.000701262	0	9.09091e-05	0	0.000671205		HPF		SUB	Subiculum	0	0	0	0.001786	0	0	0	0.00190718	0	0.000974421
CTXsp		BLAa	Basolateral amygdalar nucleus, anterior	0	0.00404274	0.000338066	0.000676133	0.00010018	0.00450811	0	0.00363636	0.000191773	0.0070956		CTXsp		BLAa	Basolateral amygdalar nucleus, anterior	0	0.00089153	0	0.000649456	0.000187441	0.00412371	0.000211909	0.00508582	0.000243605	0.00194884
CTXsp		BLAp	Basolateral amygdalar nucleus, posterior	0	0.0017326	0	0.00169033	0.00010018	0.000801443	0	0.00254545	0.000191773	0.00671205		CTXsp		BLAp	Basolateral amygdalar nucleus, posterior	0.000148588	0.00267459	0	0.00503328	0	0.000937207	0	0.00254291	0	0.00194884
CTXsp		BLAv	Basolateral amygdalar nucleus, ventral	0.000288767	0.0017326	0	0.00338066	0	0.00010018	0	0.000727273	0.000287659	0.000671205		CTXsp		BLAv	Basolateral amygdalar nucleus, ventral	0	0.000297177	0	0.00162364	0	0	0	0.000423819	0	0.000243605
CTXsp		BLMa	Basomedial amygdalar nucleus, anterior	0	0	0	0	0.00010018	0.000200361	0	0	0	9.58865e-05		CTXsp		BLMa	Basomedial amygdalar nucleus, anterior	0	0.000445765	0	0.000162364	0	0.00112465	0	0	0	0.000487211
CTXsp		BLMp	Basomedial amygdalar nucleus, posterior	0	0.00144383	0	0	0	0.000300541	0	0.000363636	0	0.000862978		CTXsp		BLMp	Basomedial amygdalar nucleus, posterior	0	0.00104012	0	0.000162364	0.000562324	0.000187441	0	0.000211909	0.000243605	0.000730816
CTXsp		CLA	Claustrum	0.000288767	0.00519781	0	0.0020284	0	0.00460829	0.000181818	0.00227273	0	9.58865e-05		CTXsp		CLA	Claustrum	0	0.00356612	0.00129891	0.00779347	0	0.00281162	0	0.00127146	0	0.00365408
CTXsp		EPd	Endopiriform nucleus, dorsal part	0	0.000866301	0	0.000338066	0	0.00010018	0	0.000818182	0	0.00191773		CTXsp		EPd	Endopiriform nucleus, dorsal part	0	0.000148588	0	0.0022731	0	0.000937207	0	0.002331	0	0
CTXsp		EPv	Endopiriform nucleus, ventral part	0	0	0	0.000676133	0	0	0	0.00127273	9.58865e-05	0.00191773		CTXsp		EPv	Endopiriform nucleus, ventral part	0	0.000148588	0	0.00292255	0	0	0	0.000635728	0	0.000730816
CTXsp		LA	Lateral amygdalar nucleus	0	0	0	0.000676133	0	0.000300541	0	0.000272727	9.58865e-05	0.000862978		CTXsp		LA	Lateral amygdalar nucleus	0	0.000445765	0	0.00081182	0	0.00243674	0	0.00105955	0	0.000487211
CTXsp		PA	Posterior amygdalar nucleus	0	0	0	0.000338066	0	0	0	9.09091e-05	0	0.00105475		CTXsp		PA	Posterior amygdalar nucleus	0	0.000148588	0	0.000162364	0	0.000187441	0	0	0	0.000730816
STR		AAA	Anterior amygdalar area	0	0	0	0.000338066	0	0.000601082	0	0.000909091	0	0.00153418		STR		AAA	Anterior amygdalar area	0	0.000148588	0	0.000649456	0	0.000562324	0	0.000635728	0	0
STR		CEAm	Central amygdalar nucleus, medial part	0	0	0	0	0	0.00010018	0	0.000272727	0	0.000191773		STR		CEAm	Central amygdalar nucleus, medial part	0	0.000148588	0	0.000487092	0	0	0	0	0	0.000243605
STR		FS	Fundus of striatum	0	0	0	0	0	0	0	0	0	0.000287659		STR		FS	Fundus of striatum	0	0	0	0	0	0	0	0	0	0.000243605
STR		IA	Intercalated amygdalar nucleus	0	0	0	0	0	0	0	0	0.000191773	9.58865e-05		STR		IA	Intercalated amygdalar nucleus	0	0	0	0	0	0	0	0	0	0.000243605
STR		LSr	Lateral septal nucleus, rostral (rostroventral) part	0	0.000577534	0	0.000338066	0	0.000300541	0	0.00118182	0.000191773	0.000575319		STR		LSr	Lateral septal nucleus, rostral (rostroventral) part	0	0.00371471	0	0.00113655	0	0.000749766	0.000211909	0.00339055	0	0.00243605
STR		LSv	Lateral septal nucleus, ventral part	0	0.000288767	0	0	0	0	0.000272727	0	0	0		STR		LSv	Lateral septal nucleus, ventral part	0	0.000297177	0	0.000487092	0	0	0	0.000423819	0	0
STR		MEA	Medial amygdalar nucleus	0	0	0	0.000338066	0	0.00010018	0	9.09091e-05	0	0.000575319		STR		MEA	Medial amygdalar nucleus	0	0.000297177	0	0.000324728	0	0.000374883	0	0	0	0
STR		ACB	Nucleus accumbens	0	0.00288767	0	0.00270453	0	0.000500902	0	0.00445455	0	0.000671205		STR		ACB	Nucleus accumbens	0	0.00193165	0.000324728	0.00292255	0	0.000562324	0	0.0129265	0	0.00243605
STR		OT	Olfactory tubercle	0	0.000288767	0	0.000338066	0	0	0	0.000181818	0	0		STR		OT	Olfactory tubercle	0	0.000148588	0	0.000162364	0	0	0.000211909	0.00847637	0	0.00146163
STR		SF	Septofimbrial nucleus	0	0.000577534	0	0	0	0	0	0	0	0		STR		SF	Septofimbrial nucleus	0	0.000297177	0.000162364	0.000162364	0	0	0	0	0	0.000487211
PAL		BST	Bed nuclei of the stria terminalis	0	0.000577534	0	0	0	0.000801443	0	9.09091e-05	0	0.00191773		PAL		BST	Bed nuclei of the stria terminalis	0.000148588	0.000148588	0	0	0	0.00187441	0	0	0	0
PAL		NDB	Diagonal band nucleus	0.0017326	0.00721917	0	0.0172414	0.000901623	0.00871569	0.000727273	0.00609091	0.00153418	0.0153418		PAL		NDB	Diagonal band nucleus	0.000594354	0.00683507	0.000487092	0.0194837	0.000187441	0.00937207	0.00127146	0.0290316	0.00121803	0.0107186
PAL		GPe	Globus pallidus, external segment	0	0.00144383	0	0.00236646	0	0.00240433	0	0.00145455	0	0.00383546		PAL		GPe	Globus pallidus, external segment	0	0.00118871	0	0.000974184	0	0.00112465	0	0.000423819	0	0.000730816
PAL		GPi	Globus pallidus, internal segment	0	0	0	0	0	0.000400721	0	0.000181818	0	0		PAL		GPi	Globus pallidus, internal segment	0	0.000148588	0	0.000324728	0	0	0	0	0	0
PAL		MA	Magnocellular nucleus	0	0.00115507	0	0.0030426	0	0.000400721	0	0.00209091	9.58865e-05	0.00268482		PAL		MA	Magnocellular nucleus	0	0.00208024	0	0.00389674	0	0.000937207	0	0.00593346	0	0.00121803
PAL		MS	Medial septal nucleus	0	0	0.000338066	0.000676133	0.00010018	0.00130234	0.00163636	0.00172727	0.000767092	0.00153418		PAL		MS	Medial septal nucleus	0.000148588	0.00148588	0.000162364	0.00292255	0.000374883	0.00206186	0.000423819	0.00148337	0.000730816	0.000243605
PAL		SI	Substantia innominata	0	0.0144383	0	0.00473293	0	0.00981767	0	0.00636364	0	0.0167801		PAL		SI	Substantia innominata	0	0.0106984	0	0.00828057	0	0.0116214	0	0.00529773	0	0.00876979
PAL		TRS	Triangular nucleus of septum	0	0.00115507	0	0	0	0.000200361	0	0	0	0.00124652		PAL		TRS	Triangular nucleus of septum	0	0	0	0.000487092	0.000187441	0.000374883	0	0	0	0.000487211
TH	ATN	AD	Anterodorsal nucleus	0	0.000577534	0	0	0	0.00160289	0	0.000454545	0	0.000575319		TH	ATN	AD	Anterodorsal nucleus	0	0.000594354	0	0	0	0.00131209	0	0.00296673	0	0.000730816
TH	ATN	AM	Anteromedial nucleus, dorsal part	0	0.0326307	0	0.0615281	0	0.0142256	9.09091e-05	0.0274545	0	0.0132323		TH	ATN	AM	Anteromedial nucleus, dorsal part	0	0.0109955	0	0.00211073	0	0.00581068	0	0.00614537	0	0.0121803
TH	ATN	AV	Anteroventral nucleus of thalamus	0	0.00462027	0	0.000676133	0	0.0015027	0	0.00281818	0	0.00201362		TH	ATN	AV	Anteroventral nucleus of thalamus	0	0.00118871	0	0.000324728	0	0.000562324	0	0.00148337	0	0.000730816
TH	ATN	IAD	Interanterodorsal nucleus of the thalamus	0	0.00317644	0	0.00135227	0	0.00170307	0	0.00190909	9.58865e-05	0.0021095		TH	ATN	IAD	Interanterodorsal nucleus of the thalamus	0	0.000297177	0	0.00081182	0	0.00299906	0	0.000635728	0	0.00243605
TH	ATN	IAM	Interanteromedial nucleus of the thalamus	0	0.00144383	0	0	0	0.00110198	0	0.00118182	0	0.000191773		TH	ATN	IAM	Interanteromedial nucleus of the thalamus	0	0.000297177	0	0.000324728	0	0.000562324	0.000211909	0	0	0.000243605
TH	ATN	LD	Lateral dorsal nucleus of thalamus	0	0.000866301	0	0	0	0.00010018	0	0.000727273	0	0.000862978		TH	ATN	LD	Lateral dorsal nucleus of thalamus	0	0.00148588	0	0.000162364	0	0.000374883	0	0.00360246	0	0.00146163
TH	EPI	LH	Lateral habenula	0	0.000866301	0	0.000676133	0	0.000200361	0	0	0	0		TH	EPI	LH	Lateral habenula	0	0.00208024	0.000162364	0.00357201	0	0.00149953	0	0.00360246	0	0
TH	EPI	MH	Medial habenula	0	0	0	0	0	0	0	0	0	0		TH	EPI	MH	Medial habenula	0	0	0	0.001786	0	0.00149953	0	0.000423819	0	0
TH	ILM	CL	Central lateral nucleus of the thalamus	0	0.0034652	0	0.000676133	0	0.0010018	0	0.00572727	0	0.00239716		TH	ILM	CL	Central lateral nucleus of the thalamus	0	0.00118871	0	0.000487092	0	0.000562324	0	0.000635728	0	0.000487211
TH	ILM	CM	Central medial nucleus of the thalamus	0	0.00202137	0	0.000676133	0.00010018	0.000500902	0.000181818	0.00190909	0.000575319	0.0014383		TH	ILM	CM	Central medial nucleus of the thalamus	0	0.00118871	0.000324728	0.00211073	0	0.00243674	0	0.000423819	0	0.000243605
TH	ILM	PCN	Paracentral nucleus	0	0.00115507	0	0.000338066	0	0	0	0.000363636	0	0.000575319		TH	ILM	PCN	Paracentral nucleus	0	0.00089153	0	0.000974184	0	0.000187441	0	0	0	0
TH	ILM	PF	Parafascicular nucleus	0	0.00115507	0	0.0020284	0	0.00270487	0	0.00536364	0	0.00412312		TH	ILM	PF	Parafascicular nucleus	0	0.00178306	0	0.000974184	0	0.000187441	0	0.000211909	0	0
TH	ILM	RH	Rhomboid nucleus	0	0.00231014	0.000676133	0.00169033	0	0.0010018	9.09091e-05	0.000727273	0	0.000287659		TH	ILM	RH	Rhomboid nucleus	0	0.000742942	0.000162364	0.00129891	0	0.000374883	0	0	0	0
TH	LAT	Eth	Ethmoid nucleus of the thalamus	0	0	0	0	0	0	0	0	0	0		TH	LAT	Eth	Ethmoid nucleus of the thalamus	0	0	0	0.000162364	0	0	0	0	0	0
TH	LAT	LP	Lateral posterior nucleus of the thalamus	0	0	0	0	0	0.00010018	0	0.000727273	0	0.00105475		TH	LAT	LP	Lateral posterior nucleus of the thalamus	0	0	0	0	0	0	0	0	0	0
TH	LAT	PO	Posterior complex of the thalamus	0	0.00115507	0	0.00169033	0	0.00110198	0	0.001	0	0.00153418		TH	LAT	PO	Posterior complex of the thalamus	0	0.0038633	0	0.00129891	0	0.000562324	0	0.0044501	0	0.00194884
TH	LAT	POL	Posterior limiting nucleus of the thalamus	0	0.000288767	0	0	0	0.00010018	0	0.00172727	0	0.000958865		TH	LAT	POL	Posterior limiting nucleus of the thalamus	0	0.000445765	0	0.00081182	0	0	0	0.000211909	0	0.000243605
TH	LAT	SGN	Suprageniculate nucleus	0	0	0	0	0	0	0	0	0	0		TH	LAT	SGN	Suprageniculate nucleus	0	0.000297177	0	0	0	0	0	0	0	0
TH	MED	IMD	Intermediodorsal nucleus of the thalamus	0	0	0	0	0	0	0	0.000181818	0	0		TH	MED	IMD	Intermediodorsal nucleus of the thalamus	0	0	0	0	0	0	0	0	0	0
TH	MED	MD	Mediodorsal nucleus of thalamus	0	0.000288767	0	0.0030426	0	0.00010018	0.000181818	0.000636364	9.58865e-05	0.000958865		TH	MED	MD	Mediodorsal nucleus of thalamus	0	0	0.000324728	0.000324728	0.000187441	0.000374883	0	0	0	0
TH	MED	PR	Perireunensis nucleus	0	0.0181923	0	0.0128465	0	0.00671208	0.000181818	0.00981818	9.58865e-05	0.0118899		TH	MED	PR	Perireunensis nucleus	0	0.00832095	0.000649456	0.00925475	0.000374883	0.00749766	0	0.00720492	0	0.00487211
TH	MED	SMT	Submedial nucleus of the thalamus	0	0.00202137	0	0.00338066	0	0.00120216	0	0.00254545	0	0.00536964		TH	MED	SMT	Submedial nucleus of the thalamus	0	0.00104012	0	0.000487092	0	0	0	0.00826446	0	0.000243605
TH	MTN	RE	Nucleus of reuniens	0	0.0025989	0	0.00270453	0	0.00240433	9.09091e-05	0.00345455	0	0.00191773		TH	MTN	RE	Nucleus of reuniens	0	0.0038633	0	0.00259782	0.000187441	0.00112465	0	0.00254291	0	0.000487211
TH	MTN	PT	Parataenial nucleus	0.000288767	0.00635287	0.000338066	0.00507099	0	0.000901623	9.09091e-05	0.00209091	0.000287659	0.0144789		TH	MTN	PT	Parataenial nucleus	0	0.00163447	0	0.00162364	0.000187441	0.00112465	0	0.00932401	0	0.000974421
TH	MTN	PVT	Paraventricular nucleus of the thalamus	0	0.0127057	0	0	0	0.00330595	9.09091e-05	0.00118182	0.000191773	0.0134241		TH	MTN	PVT	Paraventricular nucleus of the thalamus	0	0.00222883	0.000162364	0.001786	0	0.00299906	0.000211909	0.002331	0	0.000974421
TH	MTN	Xi	Xiphoid thalamic nucleus	0.000288767	0.00375397	0	0.0020284	0.000200361	0.000500902	0.000909091	0.00190909	0.000862978	0.00239716		TH	MTN	Xi	Xiphoid thalamic nucleus	0	0.000148588	0	0.00259782	0	0	0	0.00105955	0	0.000243605
TH	GENd	MG	Medial geniculate complex	0.000288767	0.000288767	0.000676133	0	0	0.000200361	9.09091e-05	0.000727273	0.000383546	0.000383546		TH	GENd	MG	Medial geniculate complex	0	0.000148588	0	0.000324728	0.000374883	0.000187441	0	0.000211909	0	0.000487211
TH	SPA	SPA	Subparafascicular area	0	0	0.000338066	0	0	0	0.000181818	0.000181818	9.58865e-05	0.000383546		TH	SPA	SPA	Subparafascicular area	0	0.000445765	0	0.000162364	0	0	0	0	0	0
TH	SPF	SPFm	Subparafascicular nucleus, magnocellular part	0	0	0	0	0	0	0	9.09091e-05	0	0		TH	SPF	SPFm	Subparafascicular nucleus, magnocellular part	0	0.000148588	0	0	0	0	0	0	0	0
TH	SPF	SPFp	Subparafascicular nucleus, parvicellular part	0	0	0	0	0	0	0	0	0	9.58865e-05		TH	SPF	SPFp	Subparafascicular nucleus, parvicellular part	0	0	0	0	0	0	0	0	0	0
TH	VENT	PoT	Posterior triangular thalamic nucleus	0	0	0	0	0	0	0	0	0	9.58865e-05		TH	VENT	PoT	Posterior triangular thalamic nucleus	0	0	0	0	0	0	0	0	0	0
TH	VENT	VAL	Ventral anterior-lateral complex of the thalamus	0	0.000866301	0	0.00135227	0	0.000901623	0	0.0163636	0	0.00719149		TH	VENT	VAL	Ventral anterior-lateral complex of the thalamus	0	0.00594354	0	0.00129891	0	0.000562324	0	0.000423819	0	0.00194884
TH	VENT	VM	Ventral medial nucleus of the thalamus	0	0.00462027	0	0.0135227	0	0.00290523	0	0.014	0	0.00747914		TH	VENT	VM	Ventral medial nucleus of the thalamus	0	0.00505201	0	0.00308492	0	0.000374883	0	0.00360246	0	0.00219245
TH	VENT	VPL	Ventral posterolateral nucleus of the thalamus	0	0.000866301	0	0.000338066	0	0.00010018	0	0.00118182	0	0.000287659		TH	VENT	VPL	Ventral posterolateral nucleus of the thalamus	0	0.000297177	0	0.000162364	0	0	0	0	0	0
TH	VENT	VPM	Ventral posteromedial nucleus of the thalamus	0	0.000288767	0	0	0	0	0	9.09091e-05	0	0		TH	VENT	VPM	Ventral posteromedial nucleus of the thalamus	0	0	0	0.000649456	0	0.000187441	0	0	0	0
HY		AHN	Anterior hypothalamic nucleus	0	0	0	0	0	0	0	9.09091e-05	0	0.000191773		HY		AHN	Anterior hypothalamic nucleus	0	0	0	0	0	0	0	0	0	0
HY		ADP	Anterodorsal preoptic nucleus	0	0	0	0	0	0	0	0	0	0		HY		ADP	Anterodorsal preoptic nucleus	0	0.000148588	0	0.000324728	0	0	0	0	0	0
HY		AVPV	Anteroventral periventricular nucleus	0	0	0	0.000338066	0.000801443	0.0010018	0.000181818	0.000818182	0	0.000191773		HY		AVPV	Anteroventral periventricular nucleus	0.000148588	0.000148588	0.000162364	0.00081182	0	0	0.000211909	0.00105955	0	0
HY		AVP	Anteroventral preoptic nucleus	0	0	0	0	0	0.00010018	0	0.000454545	0	9.58865e-05		HY		AVP	Anteroventral preoptic nucleus	0	0.000148588	0	0	0	0.000374883	0.000211909	0.00148337	0	0
HY		ARH	Arcuate hypothalamic nucleus	0	0	0	0	0.00010018	0	0	9.09091e-05	0	9.58865e-05		HY		ARH	Arcuate hypothalamic nucleus	0	0	0.000324728	0.000162364	0	0.000187441	0	0	0	0
HY		PMd	Dorsal premammillary nucleus	0	0	0	0	0	0	0	0	0	0.000287659		HY		PMd	Dorsal premammillary nucleus	0	0	0	0	0	0.000374883	0	0.000211909	0	0
HY		DMH	Dorsomedial nucleus of the hypothalamus	0	0.000288767	0	0	0	0	0	9.09091e-05	9.58865e-05	0		HY		DMH	Dorsomedial nucleus of the hypothalamus	0	0	0	0	0	0	0	0	0	0
HY		LHA	Lateral hypothalamic area	0	0.000288767	0	0.00338066	0	0.00250451	9.09091e-05	0.001	0	0.00335603		HY		LHA	Lateral hypothalamic area	0	0.002526	0	0.00422146	0	0.00131209	0	0.00339055	0	0.00194884
HY		LPO	Lateral preoptic area	0.000288767	0.00577534	0	0.000676133	0	0.0071128	0	0.00327273	0	0.00489021		HY		LPO	Lateral preoptic area	0.000148588	0.00267459	0	0.00259782	0	0.00674789	0	0.00105955	0.000243605	0.0046285
HY		MPO	Medial preoptic area	0	0	0	0.00135227	0.00010018	0.0010018	9.09091e-05	0.00118182	0	0.00124652		HY		MPO	Medial preoptic area	0	0.000148588	0	0.00162364	0	0.000749766	0	0.00169527	0	0.000974421
HY		MPN	Medial preoptic nucleus	0	0.000577534	0	0	0	0	0	9.09091e-05	0	0		HY		MPN	Medial preoptic nucleus	0	0	0	0.000324728	0	0	0	0	0	0
HY		ME	Median eminence	0	0	0	0	0	0	0	0	0	0.000287659		HY		ME	Median eminence	0	0	0	0	0	0	0	0	0	0
HY		MEPO	Median preoptic nucleus	0	0	0	0	0	0	0	0	0	0.000287659		HY		MEPO	Median preoptic nucleus	0	0	0.000162364	0.000162364	0	0	0	0	0	0
HY		PS	Parastriatal nucleus	0	0	0	0.00169033	0	0.000200361	0	9.09091e-05	0	0		HY		PS	Parastriatal nucleus	0	0.000148588	0	0.000162364	0	0	0	0	0	0
HY		PSTN	Parasubthalamic nucleus	0	0	0	0	0	0.00010018	0	0.000272727	0	0.000383546		HY		PSTN	Parasubthalamic nucleus	0	0	0	0.000324728	0	0	0	0.000211909	0	0.000243605
HY		PVH	Paraventricular hypothalamic nucleus	0	0	0	0	0	0	0	0.000272727	9.58865e-05	0.0014383		HY		PVH	Paraventricular hypothalamic nucleus	0	0	0	0	0.000374883	0.00299906	0	0.000211909	0	0
HY		PeF	Perifornical nucleus	0	0	0	0	0	0	0	0	0	9.58865e-05		HY		PeF	Perifornical nucleus	0	0	0	0.000162364	0	0	0	0	0	0
HY		PV	Periventricular hypothalamic nucleus	0	0	0	0	0	0	0	0	9.58865e-05	0		HY		PV	Periventricular hypothalamic nucleus	0.000148588	0	0	0.000162364	0	0	0	0	0	0
HY		PH	Posterior hypothalamic nucleus	0.000577534	0	0	0	0	0.000200361	9.09091e-05	9.09091e-05	0	0.000671205		HY		PH	Posterior hypothalamic nucleus	0	0.000297177	0	0.00081182	0	0	0	0	0	0
HY		SFO	Subfornical organ	0	0.000288767	0	0	0	0	0	0	0	0		HY		SFO	Subfornical organ	0	0	0	0	0	0.000187441	0	0	0	0
HY		STN	Subthalamic nucleus	0	0	0	0	0	0	0	0	0	0		HY		STN	Subthalamic nucleus	0	0	0	0.000162364	0	0	0	0	0	0
HY		SUM	Supramammillary nucleus	0	0.000288767	0.000338066	0	0	0	0	0.000181818	0	0		HY		SUM	Supramammillary nucleus	0	0	0	0.000162364	0	0	0	0	0	0
HY		SO	Supraoptic nucleus	0	0	0	0	0	0	0	0	0	0		HY		SO	Supraoptic nucleus	0	0	0	0.000162364	0	0	0	0.000423819	0	0
HY		TU	Tuberal nucleus	0	0	0	0	0	0	0	9.09091e-05	0	9.58865e-05		HY		TU	Tuberal nucleus	0	0	0	0.000974184	0	0	0	0	0	0
HY		TM	Tuberomammillary nucleus	0	0	0	0	0	0	0	0	9.58865e-05	9.58865e-05		HY		TM	Tuberomammillary nucleus	0	0	0	0.000162364	0	0	0	0	0	0
HY		VMH	Ventromedial hypothalamic nucleus	0	0	0	0	0	0.00010018	0	0.000454545	0	0		HY		VMH	Ventromedial hypothalamic nucleus	0	0.000594354	0.000324728	0.00081182	0	0.000187441	0	0.000211909	0	0
HY		PMv	Ventral premammillary nucleus	0	0.000288767	0	0	0	0	0	0	0	0		HY		PMv	Ventral premammillary nucleus	0	0	0	0	0	0	0	0	0	0
HY		VLPO	Ventrolateral preoptic nucleus	0	0	0.000338066	0	0	0	0	0	0	0		HY		VLPO	Ventrolateral preoptic nucleus	0	0	0	0	0	0	0	0.000635728	0	0
HY		ZI	Zona incerta	0	0	0	0.00169033	0	0.000200361	0	0.00172727	0	0.00767092		HY		ZI	Zona incerta	0	0.000445765	0	0	0	0	0	0.00487391	0	0
MB		APN	Anterior pretectal nucleus	0	0	0	0	0	0	0	0	0	0		MB		APN	Anterior pretectal nucleus	0	0.000594354	0	0.00081182	0	0	0	0	0	0
MB		CLI	Central linear nucleus raphe	0.000288767	0	0	0.000338066	0	0	0	0	0	0		MB		CLI	Central linear nucleus raphe	0	0	0	0	0	0	0	0	0	0
MB		DR	Dorsal nucleus raphe	0	0	0.000338066	0	0	0.000601082	0.000181818	0.000272727	0.000671205	0.000287659		MB		DR	Dorsal nucleus raphe	0	0	0.000324728	0.000324728	0.000374883	0.000187441	0	0	0	0
MB		EW	Edinger-Westphal nucleus	0	0	0	0	0	0	9.09091e-05	0	0	0		MB		EW	Edinger-Westphal nucleus	0	0	0	0	0	0	0	0	0	0
MB		IF	Interfascicular nucleus raphe	0	0	0	0	0	0	0	0	0	0		MB		IF	Interfascicular nucleus raphe	0	0	0	0	0	0	0	0	0	0
MB		IPN	Interpeduncular nucleus	0	0	0	0	0	0	0	9.09091e-05	0	0		MB		IPN	Interpeduncular nucleus	0	0	0	0	0	0	0	0	0	0.000243605
MB		MT	Medial terminal nucleus of the accessory optic tract	0	0	0	0	0	0	0	0	0	0		MB		MT	Medial terminal nucleus of the accessory optic tract	0	0.000148588	0	0	0	0	0	0	0	0
MB		MRN	Midbrain reticular nucleus	0	0	0	0	0	0.00010018	0	0.000181818	0	0.000383546		MB		MRN	Midbrain reticular nucleus	0	0.00118871	0	0.00081182	0.000187441	0	0	0.000211909	0	0
MB		PPN	Pedunculopontine nucleus	0	0	0	0	0	0	0	0.000272727	0	0.000191773		MB		PPN	Pedunculopontine nucleus	0	0.000148588	0	0	0	0	0	0	0	0
MB		PAG	Periaqueductal gray	0	0	0	0.000338066	0	0.00010018	0	0.000181818	9.58865e-05	0.000383546		MB		PAG	Periaqueductal gray	0	0.000594354	0.000162364	0.000649456	0	0	0	0.000211909	0	0
MB		PRC	Precommissural nucleus	0	0	0	0	0	0	0	0	0	0		MB		PRC	Precommissural nucleus	0	0.00089153	0	0.00146128	0	0.000187441	0	0	0	0
MB		RN	Red nucleus	0	0	0	0	0	0	0	0	0	0		MB		RN	Red nucleus	0	0	0	0	0	0.000187441	0	0	0	0
MB		RPF	Retroparafascicular nucleus	0	0	0	0	0	0	0	0	0	0		MB		RPF	Retroparafascicular nucleus	0	0	0	0.000162364	0	0	0	0	0	0
MB		RL	Rostral linear nucleus raphe	0	0	0	0	0.000200361	0	0	0.000181818	0	9.58865e-05		MB		RL	Rostral linear nucleus raphe	0	0.000297177	0	0	0	0	0	0	0	0
MB		SNr	Substantia nigra, reticular part	0	0	0	0	0	0.00010018	0	9.09091e-05	0	0.000191773		MB		SNr	Substantia nigra, reticular part	0	0	0	0.000487092	0	0.000187441	0	0	0	0
MB		VTA	Ventral tegmental area	0	0	0	0	0	0.00010018	9.09091e-05	0.000454545	0	0		MB		VTA	Ventral tegmental area	0	0	0.000162364	0.000324728	0	0	0	0.000211909	0.000243605	0
HB		DTN	Dorsal tegmental nucleus	0	0	0	0	0	0	9.09091e-05	0	0	0		HB		DTN	Dorsal tegmental nucleus	0	0	0	0	0	0	0	0	0	0
HB		GRN	Gigantocellular reticular nucleus	0	0	0	0	0	0	0	9.09091e-05	0	0		HB		GRN	Gigantocellular reticular nucleus	0	0	0	0	0	0	0	0	0	0
HB		LDT	Laterodorsal tegmental nucleus	0	0	0	0	0	0	0	0	0	0.000191773		HB		LDT	Laterodorsal tegmental nucleus	0	0.000148588	0	0	0	0	0	0	0	0
HB		LC	Locus ceruleus	0	0	0	0	0	0	0	9.09091e-05	0	9.58865e-05		HB		LC	Locus ceruleus	0	0	0	0	0	0	0	0	0	0
HB		NI	Nucleus incertus	0	0	0	0	0	0	0	9.09091e-05	0	0.000191773		HB		NI	Nucleus incertus	0	0.000148588	0	0.000162364	0.000187441	0.000187441	0	0	0	0
HB		RO	Nucleus raphe obscurus	0	0	0	0	0	0	0	0	0	0.000191773		HB		RO	Nucleus raphe obscurus	0	0	0	0	0	0	0	0	0	0
HB		RPO	Nucleus raphe pontis	0	0	0	0	0	0.000200361	0	9.09091e-05	9.58865e-05	0		HB		RPO	Nucleus raphe pontis	0.000148588	0	0	0	0	0	0	0	0	0
HB		PB	Parabrachial nucleus	0	0	0	0	0	0	0	0.000181818	9.58865e-05	9.58865e-05		HB		PB	Parabrachial nucleus	0	0.000297177	0	0.000324728	0	0	0	0	0	0
HB		PCG	Pontine central gray	0	0	0	0	0	0	0	9.09091e-05	0	9.58865e-05		HB		PCG	Pontine central gray	0	0	0.000162364	0	0	0	0	0	0	0
HB		PRNr	Pontine reticular nucleus	0	0	0.000338066	0	0	0	0	0.000181818	9.58865e-05	9.58865e-05		HB		PRNr	Pontine reticular nucleus	0	0.000297177	0	0.000162364	0	0	0	0	0	0
HB		CS	Superior central nucleus raphe	0.000288767	0	0.000676133	0.0010142	0.000300541	0.000701262	9.09091e-05	9.09091e-05	0.00105475	9.58865e-05		HB		CS	Superior central nucleus raphe	0	0	0.000487092	0.00129891	0.000562324	0.000374883	0.000423819	0	0	0.000243605
HB		TRN	Tegmental reticular nucleus	0	0	0	0	0	0	0	0	0	9.58865e-05		HB		TRN	Tegmental reticular nucleus	0.000148588	0.000148588	0	0	0	0	0	0	0	0
fiber tracts		scp	superior cerebelar peduncles	0	0	0	0	0	0	0	9.09091e-05	0	0.000191773		fiber tracts		scp	superior cerebelar peduncles	0	0	0	0	0	0	0	0	0	0.000243605

## Sheet: Fig 7
Fig 7b
Mouse ID	900 um	600 um	300 um	0 um	300 um	600 um	900 um	1200 um	1500 um
1	0.636943	9.55414	12.1019	47.7707	12.1019	9.55414	5.73248	1.91083	0.636943
2	0	1.78571	8.92857	43.75	32.1429	9.82143	1.78571	1.78571	0
3	0.446429	16.0714	25	26.7857	17.8571	9.82143	3.125	0.446429	0.446429
Fig 7c
Mouse ID	% cells
1	82.8025
2	79.4643
3	86.6071

## Sheet: Fig 8e,g
Fig 8e
Starter cells
Mouse ID	DG	CA3	CA2	CA1	Total
1	0.517241	0.482759	0	0	1
2	1	0	0	0	1
3	0.469136	0.345679	0	0.185185	1
4	0.5625	0.428571	0.00892857	0	1
5	0.6	0.2	0	0.2	1
Input neurons
Mouse ID	DDG	CA3	CA2	CA1	SUB	PSUB	ENTm	ENTl	MS	NDB	MA	PERI	AVPV	CS
1	50	264	3	11	0	0	8	1	10	8	0	0	1	2
2	94	3	0	0	0	0	2	1	0	0	0	0	0	0
3	123	372	19	265	27	3	4	5	1	5	3	1	0	2
4	97	795	9	22	0	0	11	4	3	5	0	0	0	0
5	7	14	1	6	0	0	1	0	1	0	0	0	0	0
Fig 8g
Correlation coefficient
	DG	CA3	CA2	CA1	SUB	ProS	ENTm	ENTl	MS	NDB	MA	PERI	AVPN	CS
DG	1	0.487987	0.689041	0.608687	0.595483	0.595483	0.291591	0.832686	-0.257943	0.255808	0.595483	0.595483	-0.295301	0.245098
CA3	0.487987	1	0.564818	0.20889	0.14199	0.14199	0.885708	0.754082	0.202426	0.60079	0.14199	0.14199	-0.0441133	0.0799158
CA2	0.689041	0.564818	1	0.924391	0.895986	0.895986	0.253979	0.932941	-0.14875	0.4425	0.895986	0.895986	-0.241774	0.534162
CA1	0.608687	0.20889	0.924391	1	0.997508	0.997508	-0.0959602	0.761007	-0.250084	0.266978	0.997508	0.997508	-0.243271	0.615832
SUB	0.595483	0.14199	0.895986	0.997508	1	1	-0.159448	0.721995	-0.275241	0.223152	1	1	-0.25	0.612372
PSUB	0.595483	0.14199	0.895986	0.997508	1	1	-0.159448	0.721995	-0.275241	0.223152	1	1	-0.25	0.612372
ENTm	0.291591	0.885708	0.253979	-0.0959602	-0.159448	-0.159448	1	0.460483	0.585156	0.769231	-0.159448	-0.159448	0.372046	0.173585
ENTl	0.832686	0.754082	0.932941	0.761007	0.721995	0.721995	0.460483	1	-0.170334	0.440599	0.721995	0.721995	-0.309426	0.336861
MS	-0.257943	0.202426	-0.14875	-0.250084	-0.275241	-0.275241	0.585156	-0.170334	1	0.807241	-0.275241	-0.275241	0.963343	0.561833
NDB	0.255808	0.60079	0.4425	0.266978	0.223152	0.223152	0.769231	0.440599	0.807241	1	0.223152	0.223152	0.701334	0.75484
MA	0.595483	0.14199	0.895986	0.997508	1	1	-0.159448	0.721995	-0.275241	0.223152	1	1	-0.25	0.612372
PERI	0.595483	0.14199	0.895986	0.997508	1	1	-0.159448	0.721995	-0.275241	0.223152	1	1	-0.25	0.612372
AVPN	-0.295301	-0.0441133	-0.241774	-0.243271	-0.25	-0.25	0.372046	-0.309426	0.963343	0.701334	-0.25	-0.25	1	0.612372
CS	0.245098	0.0799158	0.534162	0.615832	0.612372	0.612372	0.173585	0.336861	0.561833	0.75484	0.612372	0.612372	0.612372	1
P-value
	DG	CA3	CA2	CA1	SUB	PSUB	ENTm	ENTl	MS	NDB	MA	PERI	AVPN	CS
DG	NA	0.404301	0.19816	0.275945	0.289367	0.289367	0.634065	0.0800608	0.675256	0.677883	0.289367	0.289367	0.629549	0.691085
CA3	0.404301	NA	0.321166	0.735981	0.819822	0.819822	0.0455793	0.140868	0.744034	0.283953	0.819822	0.819822	0.943851	0.898356
CA2	0.19816	0.321166	NA	0.0246719	0.0396347	0.0396347	0.680134	0.0206351	0.811306	0.45556	0.0396347	0.0396347	0.69519	0.353775
CA1	0.275945	0.735981	0.0246719	NA	0.000149277	0.000149277	0.878007	0.135112	0.684934	0.664156	0.000149277	0.000149277	0.693341	0.268752
SUB	0.289367	0.819822	0.0396347	0.000149277	NA	0	0.797848	0.168429	0.654029	0.71825	0	0	0.685038	0.272228
PSUB	0.289367	0.819822	0.0396347	0.000149277	0	NA	0.797848	0.168429	0.654029	0.71825	0	0	0.685038	0.272228
ENTm	0.634065	0.0455793	0.680134	0.878007	0.797848	0.797848	NA	0.43513	0.299981	0.12837	0.797848	0.797848	0.537464	0.780099
ENTl	0.0800608	0.140868	0.0206351	0.135112	0.168429	0.168429	0.43513	NA	0.784178	0.457732	0.168429	0.168429	0.612406	0.579351
MS	0.675256	0.744034	0.811306	0.684934	0.654029	0.654029	0.299981	0.784178	NA	0.0986011	0.654029	0.654029	0.00837841	0.324306
NDB	0.677883	0.283953	0.45556	0.664156	0.71825	0.71825	0.12837	0.457732	0.0986011	NA	0.71825	0.71825	0.186908	0.140235
MA	0.289367	0.819822	0.0396347	0.000149277	0	0	0.797848	0.168429	0.654029	0.71825	NA	0	0.685038	0.272228
PERI	0.289367	0.819822	0.0396347	0.000149277	0	0	0.797848	0.168429	0.654029	0.71825	0	NA	0.685038	0.272228
AVPN	0.629549	0.943851	0.69519	0.693341	0.685038	0.685038	0.537464	0.612406	0.00837841	0.186908	0.685038	0.685038	NA	0.272228
CS	0.691085	0.898356	0.353775	0.268752	0.272228	0.272228	0.780099	0.579351	0.324306	0.140235	0.272228	0.272228	0.272228	NA

[truncated: 9 more sheets: Fig 8f, Supp Fig 5, Supp Fig 7, Supp Fig 8, Supp Fig 10, Supp Fig 12, Supp Fig 14, Supp Fig 16, Supp Fig 17]
